# Supplementary material for: Individual protomers of a G protein-coupled receptor dimer integrate distinct functional modules
Source: Cell Discov. 2015 Jun 16;1:15011–. doi: 10.1038/celldisc.2015.11 (PMC4658663; doi:10.1038/celldisc.2015.11)
Supplement: Supplementary Table S2 [file celldisc201511-s7.xls]

## Sheet: TOC
Table of Contents
TAP MS/MS
HEK293T
HeLa
A549
MCF7
A375
SW480

## Sheet: HEK293T
entry no.	group probability	protein	protein link	protein probability	percent coverage	num unique peps	tot indep spectra	percent share of spectrum ids	description	protein molecular weight	protein length	is nondegenerate evidence	weight	precursor ion charge	peptide sequence	peptide link	nsp adjusted probability	initial probability	n tol termini	n sibling peptides bin	n instances	peptide group designator	is evidence
1	1	IPI00000494,IPI00640037	http://proteomicsresource.washington.edu/tpp/cgi-bin/comet-fastadb.cgi?Ref=IPI00000494&Db=/net/yadlin/vol1/fasta/ipi.HUMAN20110912_met_fusion.for_rev.fasta&Pep=FPGYDSESK+GAVDGGLSIPHSTK+QFSQYIK+RFPGYDSESK+VGLTNYAAAYCTGLLLAR+YLMEEDEDAYKK,http://proteomicsresource.washington.edu/tpp/cgi-bin/comet-fastadb.cgi?Ref=IPI00640037&Db=/net/yadlin/vol1/fasta/ipi.HUMAN20110912_met_fusion.for_rev.fasta&Pep=FPG…	1	24.7	6	8	0.34	Gene_Symbol=SNORD21;RPL5 60S ribosomal protein L5,Gene_Symbol=SNORD21;RPL5 cDNA FLJ38496 fis, clone FELIV1000137, highly similar to 60S RIBOSOMAL PROTEIN L5	;	297;	Y	1	2	GAVDGGLSIPHSTK	http://proteomicsresource.washington.edu/tpp/cgi-bin/peptidexml_html2.pl?PepMass=1337.6939&StdPep=&MassError=0.5&xslt=xsltproc&cgi-bin=/tpp/cgi-bin/&ratioType=-1&Ref=2_GAVDGGLSIPHSTK&Infile=/net/yadlin/vol1/search/Nate/Hague/20130916/a1D_transfected/interact.pep.xml	0.9998	0.9989	2	9	1		Y
1	1	IPI00000494,IPI00640037	http://proteomicsresource.washington.edu/tpp/cgi-bin/comet-fastadb.cgi?Ref=IPI00000494&Db=/net/yadlin/vol1/fasta/ipi.HUMAN20110912_met_fusion.for_rev.fasta&Pep=FPGYDSESK+GAVDGGLSIPHSTK+QFSQYIK+RFPGYDSESK+VGLTNYAAAYCTGLLLAR+YLMEEDEDAYKK,http://proteomicsresource.washington.edu/tpp/cgi-bin/comet-fastadb.cgi?Ref=IPI00640037&Db=/net/yadlin/vol1/fasta/ipi.HUMAN20110912_met_fusion.for_rev.fasta&Pep=FPG…	1	24.7	6	8	0.34	Gene_Symbol=SNORD21;RPL5 60S ribosomal protein L5,Gene_Symbol=SNORD21;RPL5 cDNA FLJ38496 fis, clone FELIV1000137, highly similar to 60S RIBOSOMAL PROTEIN L5	;	297;	Y	1	2	FPGYDSESK	http://proteomicsresource.washington.edu/tpp/cgi-bin/peptidexml_html2.pl?PepMass=1028.4451&StdPep=&MassError=0.5&xslt=xsltproc&cgi-bin=/tpp/cgi-bin/&ratioType=-1&Ref=2_FPGYDSESK&Infile=/net/yadlin/vol1/search/Nate/Hague/20130916/a1D_transfected/interact.pep.xml	0.9997	0.9985	2	9	2		Y
1	1	IPI00000494,IPI00640037	http://proteomicsresource.washington.edu/tpp/cgi-bin/comet-fastadb.cgi?Ref=IPI00000494&Db=/net/yadlin/vol1/fasta/ipi.HUMAN20110912_met_fusion.for_rev.fasta&Pep=FPGYDSESK+GAVDGGLSIPHSTK+QFSQYIK+RFPGYDSESK+VGLTNYAAAYCTGLLLAR+YLMEEDEDAYKK,http://proteomicsresource.washington.edu/tpp/cgi-bin/comet-fastadb.cgi?Ref=IPI00640037&Db=/net/yadlin/vol1/fasta/ipi.HUMAN20110912_met_fusion.for_rev.fasta&Pep=FPG…	1	24.7	6	8	0.34	Gene_Symbol=SNORD21;RPL5 60S ribosomal protein L5,Gene_Symbol=SNORD21;RPL5 cDNA FLJ38496 fis, clone FELIV1000137, highly similar to 60S RIBOSOMAL PROTEIN L5	;	297;	Y	1	2	RFPGYDSESK	http://proteomicsresource.washington.edu/tpp/cgi-bin/peptidexml_html2.pl?PepMass=1184.5462&StdPep=&MassError=0.5&xslt=xsltproc&cgi-bin=/tpp/cgi-bin/&ratioType=-1&Ref=2_RFPGYDSESK&Infile=/net/yadlin/vol1/search/Nate/Hague/20130916/a1D_transfected/interact.pep.xml	0.9995	0.9978	2	9	2		Y
1	1	IPI00000494,IPI00640037	http://proteomicsresource.washington.edu/tpp/cgi-bin/comet-fastadb.cgi?Ref=IPI00000494&Db=/net/yadlin/vol1/fasta/ipi.HUMAN20110912_met_fusion.for_rev.fasta&Pep=FPGYDSESK+GAVDGGLSIPHSTK+QFSQYIK+RFPGYDSESK+VGLTNYAAAYCTGLLLAR+YLMEEDEDAYKK,http://proteomicsresource.washington.edu/tpp/cgi-bin/comet-fastadb.cgi?Ref=IPI00640037&Db=/net/yadlin/vol1/fasta/ipi.HUMAN20110912_met_fusion.for_rev.fasta&Pep=FPG…	1	24.7	6	8	0.34	Gene_Symbol=SNORD21;RPL5 60S ribosomal protein L5,Gene_Symbol=SNORD21;RPL5 cDNA FLJ38496 fis, clone FELIV1000137, highly similar to 60S RIBOSOMAL PROTEIN L5	;	297;	Y	1	2	VGLTNYAAAYCTGLLLAR	http://proteomicsresource.washington.edu/tpp/cgi-bin/peptidexml_html2.pl?PepMass=1926.0033&StdPep=VGLTNYAAAYCTGLLLAR&MassError=0.5&xslt=xsltproc&cgi-bin=/tpp/cgi-bin/&ratioType=-1&Ref=2_VGLTNYAAAYCTGLLLAR&Infile=/net/yadlin/vol1/search/Nate/Hague/20130916/a1D_transfected/interact.pep.xml	0.9951	0.9764	2	9	1		Y
1	1	IPI00000494,IPI00640037	http://proteomicsresource.washington.edu/tpp/cgi-bin/comet-fastadb.cgi?Ref=IPI00000494&Db=/net/yadlin/vol1/fasta/ipi.HUMAN20110912_met_fusion.for_rev.fasta&Pep=FPGYDSESK+GAVDGGLSIPHSTK+QFSQYIK+RFPGYDSESK+VGLTNYAAAYCTGLLLAR+YLMEEDEDAYKK,http://proteomicsresource.washington.edu/tpp/cgi-bin/comet-fastadb.cgi?Ref=IPI00640037&Db=/net/yadlin/vol1/fasta/ipi.HUMAN20110912_met_fusion.for_rev.fasta&Pep=FPG…	1	24.7	6	8	0.34	Gene_Symbol=SNORD21;RPL5 60S ribosomal protein L5,Gene_Symbol=SNORD21;RPL5 cDNA FLJ38496 fis, clone FELIV1000137, highly similar to 60S RIBOSOMAL PROTEIN L5	;	297;	Y	1	3	YLMEEDEDAYKK	http://proteomicsresource.washington.edu/tpp/cgi-bin/peptidexml_html2.pl?PepMass=1532.6705&StdPep=&MassError=0.5&xslt=xsltproc&cgi-bin=/tpp/cgi-bin/&ratioType=-1&Ref=3_YLMEEDEDAYKK&Infile=/net/yadlin/vol1/search/Nate/Hague/20130916/a1D_transfected/interact.pep.xml	0.9819	0.918	2	9	1		Y
1	1	IPI00000494,IPI00640037	http://proteomicsresource.washington.edu/tpp/cgi-bin/comet-fastadb.cgi?Ref=IPI00000494&Db=/net/yadlin/vol1/fasta/ipi.HUMAN20110912_met_fusion.for_rev.fasta&Pep=FPGYDSESK+GAVDGGLSIPHSTK+QFSQYIK+RFPGYDSESK+VGLTNYAAAYCTGLLLAR+YLMEEDEDAYKK,http://proteomicsresource.washington.edu/tpp/cgi-bin/comet-fastadb.cgi?Ref=IPI00640037&Db=/net/yadlin/vol1/fasta/ipi.HUMAN20110912_met_fusion.for_rev.fasta&Pep=FPG…	1	24.7	6	8	0.34	Gene_Symbol=SNORD21;RPL5 60S ribosomal protein L5,Gene_Symbol=SNORD21;RPL5 cDNA FLJ38496 fis, clone FELIV1000137, highly similar to 60S RIBOSOMAL PROTEIN L5	;	297;	Y	1	2	QFSQYIK	http://proteomicsresource.washington.edu/tpp/cgi-bin/peptidexml_html2.pl?PepMass=912.4705&StdPep=&MassError=0.5&xslt=xsltproc&cgi-bin=/tpp/cgi-bin/&ratioType=-1&Ref=2_QFSQYIK&Infile=/net/yadlin/vol1/search/Nate/Hague/20130916/a1D_transfected/interact.pep.xml	0.9726	0.8795	2	9	1		Y
2	1	IPI00000811	http://proteomicsresource.washington.edu/tpp/cgi-bin/comet-fastadb.cgi?Ref=IPI00000811&Db=/net/yadlin/vol1/fasta/ipi.HUMAN20110912_met_fusion.for_rev.fasta&Pep=LAAIAESGVER+QVLLGDQIPK+TTTGSYIANR	1	13	3	6	0.26	Gene_Symbol=PSMB6 Proteasome subunit beta type-6		239	Y	1	2	LAAIAESGVER	http://proteomicsresource.washington.edu/tpp/cgi-bin/peptidexml_html2.pl?PepMass=1114.5982&StdPep=&MassError=0.5&xslt=xsltproc&cgi-bin=/tpp/cgi-bin/&ratioType=-1&Ref=2_LAAIAESGVER&Infile=/net/yadlin/vol1/search/Nate/Hague/20130916/a1D_transfected/interact.pep.xml	0.9998	0.9989	2	8	1		Y
2	1	IPI00000811	http://proteomicsresource.washington.edu/tpp/cgi-bin/comet-fastadb.cgi?Ref=IPI00000811&Db=/net/yadlin/vol1/fasta/ipi.HUMAN20110912_met_fusion.for_rev.fasta&Pep=LAAIAESGVER+QVLLGDQIPK+TTTGSYIANR	1	13	3	6	0.26	Gene_Symbol=PSMB6 Proteasome subunit beta type-6		239	Y	1	2	TTTGSYIANR	http://proteomicsresource.washington.edu/tpp/cgi-bin/peptidexml_html2.pl?PepMass=1082.5356&StdPep=&MassError=0.5&xslt=xsltproc&cgi-bin=/tpp/cgi-bin/&ratioType=-1&Ref=2_TTTGSYIANR&Infile=/net/yadlin/vol1/search/Nate/Hague/20130916/a1D_transfected/interact.pep.xml	0.9998	0.9989	2	8	4		Y
2	1	IPI00000811	http://proteomicsresource.washington.edu/tpp/cgi-bin/comet-fastadb.cgi?Ref=IPI00000811&Db=/net/yadlin/vol1/fasta/ipi.HUMAN20110912_met_fusion.for_rev.fasta&Pep=LAAIAESGVER+QVLLGDQIPK+TTTGSYIANR	1	13	3	6	0.26	Gene_Symbol=PSMB6 Proteasome subunit beta type-6		239	Y	1	2	QVLLGDQIPK	http://proteomicsresource.washington.edu/tpp/cgi-bin/peptidexml_html2.pl?PepMass=1109.6444&StdPep=&MassError=0.5&xslt=xsltproc&cgi-bin=/tpp/cgi-bin/&ratioType=-1&Ref=2_QVLLGDQIPK&Infile=/net/yadlin/vol1/search/Nate/Hague/20130916/a1D_transfected/interact.pep.xml	0.9994	0.9972	2	8	1		Y
3	1	IPI00001159	http://proteomicsresource.washington.edu/tpp/cgi-bin/comet-fastadb.cgi?Ref=IPI00001159&Db=/net/yadlin/vol1/fasta/ipi.HUMAN20110912_met_fusion.for_rev.fasta&Pep=DLAPYLPSVTPGLK+VLPLEALVTDAGEVTEAGK	1	1.2	2	2	0.09	Gene_Symbol=GCN1L1 Translational activator GCN1		2671	Y	1	3	VLPLEALVTDAGEVTEAGK	http://proteomicsresource.washington.edu/tpp/cgi-bin/peptidexml_html2.pl?PepMass=1911.0201&StdPep=&MassError=0.5&xslt=xsltproc&cgi-bin=/tpp/cgi-bin/&ratioType=-1&Ref=3_VLPLEALVTDAGEVTEAGK&Infile=/net/yadlin/vol1/search/Nate/Hague/20130916/a1D_transfected/interact.pep.xml	0.9998	0.9989	2	7	1		Y
3	1	IPI00001159	http://proteomicsresource.washington.edu/tpp/cgi-bin/comet-fastadb.cgi?Ref=IPI00001159&Db=/net/yadlin/vol1/fasta/ipi.HUMAN20110912_met_fusion.for_rev.fasta&Pep=DLAPYLPSVTPGLK+VLPLEALVTDAGEVTEAGK	1	1.2	2	2	0.09	Gene_Symbol=GCN1L1 Translational activator GCN1		2671	Y	1	2	DLAPYLPSVTPGLK	http://proteomicsresource.washington.edu/tpp/cgi-bin/peptidexml_html2.pl?PepMass=1469.8130&StdPep=&MassError=0.5&xslt=xsltproc&cgi-bin=/tpp/cgi-bin/&ratioType=-1&Ref=2_DLAPYLPSVTPGLK&Infile=/net/yadlin/vol1/search/Nate/Hague/20130916/a1D_transfected/interact.pep.xml	0.9997	0.9987	2	7	1		Y
4	1	IPI00003217,IPI00514549,IPI00908513	http://proteomicsresource.washington.edu/tpp/cgi-bin/comet-fastadb.cgi?Ref=IPI00003217&Db=/net/yadlin/vol1/fasta/ipi.HUMAN20110912_met_fusion.for_rev.fasta&Pep=ATEGMVVADK+DGIVLGADTR,http://proteomicsresource.washington.edu/tpp/cgi-bin/comet-fastadb.cgi?Ref=IPI00514549&Db=/net/yadlin/vol1/fasta/ipi.HUMAN20110912_met_fusion.for_rev.fasta&Pep=ATEGMVVADK+DGIVLGADTR,http://proteomicsresource.washingto…	1	14.1	2	2	0.09	Gene_Symbol=PSMB7 Proteasome subunit beta type-7,Gene_Symbol=PSMB7 Uncharacterized protein,Gene_Symbol=PSMB7 cDNA FLJ60039, highly similar to Proteasome subunit beta type 7	;;	277;;	Y	1	2	ATEGMVVADK	http://proteomicsresource.washington.edu/tpp/cgi-bin/peptidexml_html2.pl?PepMass=1019.4957&StdPep=&MassError=0.5&xslt=xsltproc&cgi-bin=/tpp/cgi-bin/&ratioType=-1&Ref=2_ATEGMVVADK&Infile=/net/yadlin/vol1/search/Nate/Hague/20130916/a1D_transfected/interact.pep.xml	0.9998	0.9989	2	7	1		Y
4	1	IPI00003217,IPI00514549,IPI00908513	http://proteomicsresource.washington.edu/tpp/cgi-bin/comet-fastadb.cgi?Ref=IPI00003217&Db=/net/yadlin/vol1/fasta/ipi.HUMAN20110912_met_fusion.for_rev.fasta&Pep=ATEGMVVADK+DGIVLGADTR,http://proteomicsresource.washington.edu/tpp/cgi-bin/comet-fastadb.cgi?Ref=IPI00514549&Db=/net/yadlin/vol1/fasta/ipi.HUMAN20110912_met_fusion.for_rev.fasta&Pep=ATEGMVVADK+DGIVLGADTR,http://proteomicsresource.washingto…	1	14.1	2	2	0.09	Gene_Symbol=PSMB7 Proteasome subunit beta type-7,Gene_Symbol=PSMB7 Uncharacterized protein,Gene_Symbol=PSMB7 cDNA FLJ60039, highly similar to Proteasome subunit beta type 7	;;	277;;	Y	1	2	DGIVLGADTR	http://proteomicsresource.washington.edu/tpp/cgi-bin/peptidexml_html2.pl?PepMass=1015.5298&StdPep=&MassError=0.5&xslt=xsltproc&cgi-bin=/tpp/cgi-bin/&ratioType=-1&Ref=2_DGIVLGADTR&Infile=/net/yadlin/vol1/search/Nate/Hague/20130916/a1D_transfected/interact.pep.xml	0.9997	0.9986	2	7	1		Y
5	1	IPI00005740	http://proteomicsresource.washington.edu/tpp/cgi-bin/comet-fastadb.cgi?Ref=IPI00005740&Db=/net/yadlin/vol1/fasta/ipi.HUMAN20110912_met_fusion.for_rev.fasta&Pep=IAEGFSDTALIMVDNTK+ISASLLDSR+NDWTNPEINK	1	17.1	3	4	0.17	Gene_Symbol=COX4NB Neighbor of COX4		210	Y	1	2	IAEGFSDTALIMVDNTK	http://proteomicsresource.washington.edu/tpp/cgi-bin/peptidexml_html2.pl?PepMass=1823.8975&StdPep=&MassError=0.5&xslt=xsltproc&cgi-bin=/tpp/cgi-bin/&ratioType=-1&Ref=2_IAEGFSDTALIMVDNTK&Infile=/net/yadlin/vol1/search/Nate/Hague/20130916/a1D_transfected/interact.pep.xml	0.9998	0.999	2	8	1		Y
5	1	IPI00005740	http://proteomicsresource.washington.edu/tpp/cgi-bin/comet-fastadb.cgi?Ref=IPI00005740&Db=/net/yadlin/vol1/fasta/ipi.HUMAN20110912_met_fusion.for_rev.fasta&Pep=IAEGFSDTALIMVDNTK+ISASLLDSR+NDWTNPEINK	1	17.1	3	4	0.17	Gene_Symbol=COX4NB Neighbor of COX4		210	Y	1	2	ISASLLDSR	http://proteomicsresource.washington.edu/tpp/cgi-bin/peptidexml_html2.pl?PepMass=960.5240&StdPep=&MassError=0.5&xslt=xsltproc&cgi-bin=/tpp/cgi-bin/&ratioType=-1&Ref=2_ISASLLDSR&Infile=/net/yadlin/vol1/search/Nate/Hague/20130916/a1D_transfected/interact.pep.xml	0.9998	0.9989	2	8	1		Y
5	1	IPI00005740	http://proteomicsresource.washington.edu/tpp/cgi-bin/comet-fastadb.cgi?Ref=IPI00005740&Db=/net/yadlin/vol1/fasta/ipi.HUMAN20110912_met_fusion.for_rev.fasta&Pep=IAEGFSDTALIMVDNTK+ISASLLDSR+NDWTNPEINK	1	17.1	3	4	0.17	Gene_Symbol=COX4NB Neighbor of COX4		210	Y	1	2	NDWTNPEINK	http://proteomicsresource.washington.edu/tpp/cgi-bin/peptidexml_html2.pl?PepMass=1229.5676&StdPep=&MassError=0.5&xslt=xsltproc&cgi-bin=/tpp/cgi-bin/&ratioType=-1&Ref=2_NDWTNPEINK&Infile=/net/yadlin/vol1/search/Nate/Hague/20130916/a1D_transfected/interact.pep.xml	0.9996	0.9983	2	8	2		Y
6	1	IPI00006557,IPI00827761	http://proteomicsresource.washington.edu/tpp/cgi-bin/comet-fastadb.cgi?Ref=IPI00006557&Db=/net/yadlin/vol1/fasta/ipi.HUMAN20110912_met_fusion.for_rev.fasta&Pep=AGDDYEVLELDDVPK+ETENNQMTSESGATAGR,http://proteomicsresource.washington.edu/tpp/cgi-bin/comet-fastadb.cgi?Ref=IPI00827761&Db=/net/yadlin/vol1/fasta/ipi.HUMAN20110912_met_fusion.for_rev.fasta&Pep=AGDDYEVLELDDVPK+ETENNQMTSESGATAGR	1	4.7	2	3	0.13	Gene_Symbol=PJA2 Isoform 1 of E3 ubiquitin-protein ligase Praja-2,Gene_Symbol=PJA2 Isoform 2 of E3 ubiquitin-protein ligase Praja-2	;	708;	Y	1	2	AGDDYEVLELDDVPK	http://proteomicsresource.washington.edu/tpp/cgi-bin/peptidexml_html2.pl?PepMass=1676.7781&StdPep=&MassError=0.5&xslt=xsltproc&cgi-bin=/tpp/cgi-bin/&ratioType=-1&Ref=2_AGDDYEVLELDDVPK&Infile=/net/yadlin/vol1/search/Nate/Hague/20130916/a1D_transfected/interact.pep.xml	0.9998	0.9989	2	7	1		Y
6	1	IPI00006557,IPI00827761	http://proteomicsresource.washington.edu/tpp/cgi-bin/comet-fastadb.cgi?Ref=IPI00006557&Db=/net/yadlin/vol1/fasta/ipi.HUMAN20110912_met_fusion.for_rev.fasta&Pep=AGDDYEVLELDDVPK+ETENNQMTSESGATAGR,http://proteomicsresource.washington.edu/tpp/cgi-bin/comet-fastadb.cgi?Ref=IPI00827761&Db=/net/yadlin/vol1/fasta/ipi.HUMAN20110912_met_fusion.for_rev.fasta&Pep=AGDDYEVLELDDVPK+ETENNQMTSESGATAGR	1	4.7	2	3	0.13	Gene_Symbol=PJA2 Isoform 1 of E3 ubiquitin-protein ligase Praja-2,Gene_Symbol=PJA2 Isoform 2 of E3 ubiquitin-protein ligase Praja-2	;	708;	Y	1	2	ETENNQMTSESGATAGR	http://proteomicsresource.washington.edu/tpp/cgi-bin/peptidexml_html2.pl?PepMass=1781.7486&StdPep=&MassError=0.5&xslt=xsltproc&cgi-bin=/tpp/cgi-bin/&ratioType=-1&Ref=2_ETENNQMTSESGATAGR&Infile=/net/yadlin/vol1/search/Nate/Hague/20130916/a1D_transfected/interact.pep.xml	0.9998	0.999	2	7	2		Y
7	1	IPI00006865	http://proteomicsresource.washington.edu/tpp/cgi-bin/comet-fastadb.cgi?Ref=IPI00006865&Db=/net/yadlin/vol1/fasta/ipi.HUMAN20110912_met_fusion.for_rev.fasta&Pep=DLQQYQSQAK+GEALSALDSK+IMVANIEEVLQR+NLGSINTELQDVQR+VADGLPLAASMQEDEQSGR	1	30.2	5	6	0.26	Gene_Symbol=SEC22B Vesicle-trafficking protein SEC22b		215	Y	1	2	DLQQYQSQAK	http://proteomicsresource.washington.edu/tpp/cgi-bin/peptidexml_html2.pl?PepMass=1207.5833&StdPep=&MassError=0.5&xslt=xsltproc&cgi-bin=/tpp/cgi-bin/&ratioType=-1&Ref=2_DLQQYQSQAK&Infile=/net/yadlin/vol1/search/Nate/Hague/20130916/a1D_transfected/interact.pep.xml	0.9998	0.9989	2	9	2		Y
7	1	IPI00006865	http://proteomicsresource.washington.edu/tpp/cgi-bin/comet-fastadb.cgi?Ref=IPI00006865&Db=/net/yadlin/vol1/fasta/ipi.HUMAN20110912_met_fusion.for_rev.fasta&Pep=DLQQYQSQAK+GEALSALDSK+IMVANIEEVLQR+NLGSINTELQDVQR+VADGLPLAASMQEDEQSGR	1	30.2	5	6	0.26	Gene_Symbol=SEC22B Vesicle-trafficking protein SEC22b		215	Y	1	2	GEALSALDSK	http://proteomicsresource.washington.edu/tpp/cgi-bin/peptidexml_html2.pl?PepMass=989.5029&StdPep=&MassError=0.5&xslt=xsltproc&cgi-bin=/tpp/cgi-bin/&ratioType=-1&Ref=2_GEALSALDSK&Infile=/net/yadlin/vol1/search/Nate/Hague/20130916/a1D_transfected/interact.pep.xml	0.9998	0.9988	2	9	1		Y
7	1	IPI00006865	http://proteomicsresource.washington.edu/tpp/cgi-bin/comet-fastadb.cgi?Ref=IPI00006865&Db=/net/yadlin/vol1/fasta/ipi.HUMAN20110912_met_fusion.for_rev.fasta&Pep=DLQQYQSQAK+GEALSALDSK+IMVANIEEVLQR+NLGSINTELQDVQR+VADGLPLAASMQEDEQSGR	1	30.2	5	6	0.26	Gene_Symbol=SEC22B Vesicle-trafficking protein SEC22b		215	Y	1	2	NLGSINTELQDVQR	http://proteomicsresource.washington.edu/tpp/cgi-bin/peptidexml_html2.pl?PepMass=1585.8060&StdPep=&MassError=0.5&xslt=xsltproc&cgi-bin=/tpp/cgi-bin/&ratioType=-1&Ref=2_NLGSINTELQDVQR&Infile=/net/yadlin/vol1/search/Nate/Hague/20130916/a1D_transfected/interact.pep.xml	0.9998	0.999	2	9	1		Y
7	1	IPI00006865	http://proteomicsresource.washington.edu/tpp/cgi-bin/comet-fastadb.cgi?Ref=IPI00006865&Db=/net/yadlin/vol1/fasta/ipi.HUMAN20110912_met_fusion.for_rev.fasta&Pep=DLQQYQSQAK+GEALSALDSK+IMVANIEEVLQR+NLGSINTELQDVQR+VADGLPLAASMQEDEQSGR	1	30.2	5	6	0.26	Gene_Symbol=SEC22B Vesicle-trafficking protein SEC22b		215	Y	1	2	VADGLPLAASMQEDEQSGR	http://proteomicsresource.washington.edu/tpp/cgi-bin/peptidexml_html2.pl?PepMass=1972.9160&StdPep=&MassError=0.5&xslt=xsltproc&cgi-bin=/tpp/cgi-bin/&ratioType=-1&Ref=2_VADGLPLAASMQEDEQSGR&Infile=/net/yadlin/vol1/search/Nate/Hague/20130916/a1D_transfected/interact.pep.xml	0.9998	0.9989	2	9	1		Y
7	1	IPI00006865	http://proteomicsresource.washington.edu/tpp/cgi-bin/comet-fastadb.cgi?Ref=IPI00006865&Db=/net/yadlin/vol1/fasta/ipi.HUMAN20110912_met_fusion.for_rev.fasta&Pep=DLQQYQSQAK+GEALSALDSK+IMVANIEEVLQR+NLGSINTELQDVQR+VADGLPLAASMQEDEQSGR	1	30.2	5	6	0.26	Gene_Symbol=SEC22B Vesicle-trafficking protein SEC22b		215	Y	1	2	IMVANIEEVLQR	http://proteomicsresource.washington.edu/tpp/cgi-bin/peptidexml_html2.pl?PepMass=1413.7650&StdPep=&MassError=0.5&xslt=xsltproc&cgi-bin=/tpp/cgi-bin/&ratioType=-1&Ref=2_IMVANIEEVLQR&Infile=/net/yadlin/vol1/search/Nate/Hague/20130916/a1D_transfected/interact.pep.xml	0.9996	0.998	2	9	1		Y
8	1	IPI00007402	http://proteomicsresource.washington.edu/tpp/cgi-bin/comet-fastadb.cgi?Ref=IPI00007402&Db=/net/yadlin/vol1/fasta/ipi.HUMAN20110912_met_fusion.for_rev.fasta&Pep=AIFQTIQNR+ETENDDLTNVIQK+QLQDIATLADQR+SDQNLQTALELTR+VLTGVAGEDAECHAAK	1	6.1	5	8	0.35	Gene_Symbol=IPO7 Importin-7		1038	Y	1	2	ETENDDLTNVIQK	http://proteomicsresource.washington.edu/tpp/cgi-bin/peptidexml_html2.pl?PepMass=1517.7209&StdPep=&MassError=0.5&xslt=xsltproc&cgi-bin=/tpp/cgi-bin/&ratioType=-1&Ref=2_ETENDDLTNVIQK&Infile=/net/yadlin/vol1/search/Nate/Hague/20130916/a1D_transfected/interact.pep.xml	0.9998	0.9989	2	9	2		Y
8	1	IPI00007402	http://proteomicsresource.washington.edu/tpp/cgi-bin/comet-fastadb.cgi?Ref=IPI00007402&Db=/net/yadlin/vol1/fasta/ipi.HUMAN20110912_met_fusion.for_rev.fasta&Pep=AIFQTIQNR+ETENDDLTNVIQK+QLQDIATLADQR+SDQNLQTALELTR+VLTGVAGEDAECHAAK	1	6.1	5	8	0.35	Gene_Symbol=IPO7 Importin-7		1038	Y	1	2	QLQDIATLADQR	http://proteomicsresource.washington.edu/tpp/cgi-bin/peptidexml_html2.pl?PepMass=1370.7154&StdPep=&MassError=0.5&xslt=xsltproc&cgi-bin=/tpp/cgi-bin/&ratioType=-1&Ref=2_QLQDIATLADQR&Infile=/net/yadlin/vol1/search/Nate/Hague/20130916/a1D_transfected/interact.pep.xml	0.9998	0.9988	2	9	2		Y
8	1	IPI00007402	http://proteomicsresource.washington.edu/tpp/cgi-bin/comet-fastadb.cgi?Ref=IPI00007402&Db=/net/yadlin/vol1/fasta/ipi.HUMAN20110912_met_fusion.for_rev.fasta&Pep=AIFQTIQNR+ETENDDLTNVIQK+QLQDIATLADQR+SDQNLQTALELTR+VLTGVAGEDAECHAAK	1	6.1	5	8	0.35	Gene_Symbol=IPO7 Importin-7		1038	Y	1	2	SDQNLQTALELTR	http://proteomicsresource.washington.edu/tpp/cgi-bin/peptidexml_html2.pl?PepMass=1487.7580&StdPep=&MassError=0.5&xslt=xsltproc&cgi-bin=/tpp/cgi-bin/&ratioType=-1&Ref=2_SDQNLQTALELTR&Infile=/net/yadlin/vol1/search/Nate/Hague/20130916/a1D_transfected/interact.pep.xml	0.9998	0.9989	2	9	1		Y
8	1	IPI00007402	http://proteomicsresource.washington.edu/tpp/cgi-bin/comet-fastadb.cgi?Ref=IPI00007402&Db=/net/yadlin/vol1/fasta/ipi.HUMAN20110912_met_fusion.for_rev.fasta&Pep=AIFQTIQNR+ETENDDLTNVIQK+QLQDIATLADQR+SDQNLQTALELTR+VLTGVAGEDAECHAAK	1	6.1	5	8	0.35	Gene_Symbol=IPO7 Importin-7		1038	Y	1	3	VLTGVAGEDAECHAAK	http://proteomicsresource.washington.edu/tpp/cgi-bin/peptidexml_html2.pl?PepMass=1626.7671&StdPep=VLTGVAGEDAECHAAK&MassError=0.5&xslt=xsltproc&cgi-bin=/tpp/cgi-bin/&ratioType=-1&Ref=3_VLTGVAGEDAECHAAK&Infile=/net/yadlin/vol1/search/Nate/Hague/20130916/a1D_transfected/interact.pep.xml	0.9998	0.999	2	9	2		Y
8	1	IPI00007402	http://proteomicsresource.washington.edu/tpp/cgi-bin/comet-fastadb.cgi?Ref=IPI00007402&Db=/net/yadlin/vol1/fasta/ipi.HUMAN20110912_met_fusion.for_rev.fasta&Pep=AIFQTIQNR+ETENDDLTNVIQK+QLQDIATLADQR+SDQNLQTALELTR+VLTGVAGEDAECHAAK	1	6.1	5	8	0.35	Gene_Symbol=IPO7 Importin-7		1038	Y	1	2	AIFQTIQNR	http://proteomicsresource.washington.edu/tpp/cgi-bin/peptidexml_html2.pl?PepMass=1089.5931&StdPep=&MassError=0.5&xslt=xsltproc&cgi-bin=/tpp/cgi-bin/&ratioType=-1&Ref=2_AIFQTIQNR&Infile=/net/yadlin/vol1/search/Nate/Hague/20130916/a1D_transfected/interact.pep.xml	0.9997	0.9985	2	9	1		Y
9	1	IPI00007731,IPI00556027	http://proteomicsresource.washington.edu/tpp/cgi-bin/comet-fastadb.cgi?Ref=IPI00007731&Db=/net/yadlin/vol1/fasta/ipi.HUMAN20110912_met_fusion.for_rev.fasta&Pep=QLLALDAVDPQGEEK+TELQGLIGQLDEVSLEK+YLDLEEEADTTK,http://proteomicsresource.washington.edu/tpp/cgi-bin/comet-fastadb.cgi?Ref=IPI00556027&Db=/net/yadlin/vol1/fasta/ipi.HUMAN20110912_met_fusion.for_rev.fasta&Pep=QLLALDAVDPQGEEK+TELQGLIGQLDEVSLE…	1	9.8	3	4	0.17	Gene_Symbol=BAG5 Isoform 1 of BAG family molecular chaperone regulator 5,Gene_Symbol=BAG5 Isoform 2 of BAG family molecular chaperone regulator 5	;	447;	Y	1	2	QLLALDAVDPQGEEK	http://proteomicsresource.washington.edu/tpp/cgi-bin/peptidexml_html2.pl?PepMass=1624.8308&StdPep=&MassError=0.5&xslt=xsltproc&cgi-bin=/tpp/cgi-bin/&ratioType=-1&Ref=2_QLLALDAVDPQGEEK&Infile=/net/yadlin/vol1/search/Nate/Hague/20130916/a1D_transfected/interact.pep.xml	0.9998	0.999	2	8	2		Y
9	1	IPI00007731,IPI00556027	http://proteomicsresource.washington.edu/tpp/cgi-bin/comet-fastadb.cgi?Ref=IPI00007731&Db=/net/yadlin/vol1/fasta/ipi.HUMAN20110912_met_fusion.for_rev.fasta&Pep=QLLALDAVDPQGEEK+TELQGLIGQLDEVSLEK+YLDLEEEADTTK,http://proteomicsresource.washington.edu/tpp/cgi-bin/comet-fastadb.cgi?Ref=IPI00556027&Db=/net/yadlin/vol1/fasta/ipi.HUMAN20110912_met_fusion.for_rev.fasta&Pep=QLLALDAVDPQGEEK+TELQGLIGQLDEVSLE…	1	9.8	3	4	0.17	Gene_Symbol=BAG5 Isoform 1 of BAG family molecular chaperone regulator 5,Gene_Symbol=BAG5 Isoform 2 of BAG family molecular chaperone regulator 5	;	447;	Y	1	2	TELQGLIGQLDEVSLEK	http://proteomicsresource.washington.edu/tpp/cgi-bin/peptidexml_html2.pl?PepMass=1870.9888&StdPep=&MassError=0.5&xslt=xsltproc&cgi-bin=/tpp/cgi-bin/&ratioType=-1&Ref=2_TELQGLIGQLDEVSLEK&Infile=/net/yadlin/vol1/search/Nate/Hague/20130916/a1D_transfected/interact.pep.xml	0.9998	0.999	2	8	1		Y
9	1	IPI00007731,IPI00556027	http://proteomicsresource.washington.edu/tpp/cgi-bin/comet-fastadb.cgi?Ref=IPI00007731&Db=/net/yadlin/vol1/fasta/ipi.HUMAN20110912_met_fusion.for_rev.fasta&Pep=QLLALDAVDPQGEEK+TELQGLIGQLDEVSLEK+YLDLEEEADTTK,http://proteomicsresource.washington.edu/tpp/cgi-bin/comet-fastadb.cgi?Ref=IPI00556027&Db=/net/yadlin/vol1/fasta/ipi.HUMAN20110912_met_fusion.for_rev.fasta&Pep=QLLALDAVDPQGEEK+TELQGLIGQLDEVSLE…	1	9.8	3	4	0.17	Gene_Symbol=BAG5 Isoform 1 of BAG family molecular chaperone regulator 5,Gene_Symbol=BAG5 Isoform 2 of BAG family molecular chaperone regulator 5	;	447;	Y	1	2	YLDLEEEADTTK	http://proteomicsresource.washington.edu/tpp/cgi-bin/peptidexml_html2.pl?PepMass=1425.6511&StdPep=&MassError=0.5&xslt=xsltproc&cgi-bin=/tpp/cgi-bin/&ratioType=-1&Ref=2_YLDLEEEADTTK&Infile=/net/yadlin/vol1/search/Nate/Hague/20130916/a1D_transfected/interact.pep.xml	0.9998	0.9988	2	8	1		Y
10	1	IPI00008711	http://proteomicsresource.washington.edu/tpp/cgi-bin/comet-fastadb.cgi?Ref=IPI00008711&Db=/net/yadlin/vol1/fasta/ipi.HUMAN20110912_met_fusion.for_rev.fasta&Pep=DAAAPAEPQAQHTR+GDMEIPFEEVLER+LNATASLEQER	1	4.3	3	3	0.12	Gene_Symbol=WFS1 Wolframin		890	Y	1	2	LNATASLEQER	http://proteomicsresource.washington.edu/tpp/cgi-bin/peptidexml_html2.pl?PepMass=1230.6204&StdPep=&MassError=0.5&xslt=xsltproc&cgi-bin=/tpp/cgi-bin/&ratioType=-1&Ref=2_LNATASLEQER&Infile=/net/yadlin/vol1/search/Nate/Hague/20130916/a1D_transfected/interact.pep.xml	0.9996	0.9983	2	8	1		Y
10	1	IPI00008711	http://proteomicsresource.washington.edu/tpp/cgi-bin/comet-fastadb.cgi?Ref=IPI00008711&Db=/net/yadlin/vol1/fasta/ipi.HUMAN20110912_met_fusion.for_rev.fasta&Pep=DAAAPAEPQAQHTR+GDMEIPFEEVLER+LNATASLEQER	1	4.3	3	3	0.12	Gene_Symbol=WFS1 Wolframin		890	Y	1	3	DAAAPAEPQAQHTR	http://proteomicsresource.washington.edu/tpp/cgi-bin/peptidexml_html2.pl?PepMass=1461.6960&StdPep=&MassError=0.5&xslt=xsltproc&cgi-bin=/tpp/cgi-bin/&ratioType=-1&Ref=3_DAAAPAEPQAQHTR&Infile=/net/yadlin/vol1/search/Nate/Hague/20130916/a1D_transfected/interact.pep.xml	0.9851	0.9314	2	8	1		Y
10	1	IPI00008711	http://proteomicsresource.washington.edu/tpp/cgi-bin/comet-fastadb.cgi?Ref=IPI00008711&Db=/net/yadlin/vol1/fasta/ipi.HUMAN20110912_met_fusion.for_rev.fasta&Pep=DAAAPAEPQAQHTR+GDMEIPFEEVLER+LNATASLEQER	1	4.3	3	3	0.12	Gene_Symbol=WFS1 Wolframin		890	Y	1	2	GDMEIPFEEVLER	http://proteomicsresource.washington.edu/tpp/cgi-bin/peptidexml_html2.pl?PepMass=1562.7286&StdPep=&MassError=0.5&xslt=xsltproc&cgi-bin=/tpp/cgi-bin/&ratioType=-1&Ref=2_GDMEIPFEEVLER&Infile=/net/yadlin/vol1/search/Nate/Hague/20130916/a1D_transfected/interact.pep.xml	0.9808	0.9134	2	8	1		Y
11	1	IPI00009146	http://proteomicsresource.washington.edu/tpp/cgi-bin/comet-fastadb.cgi?Ref=IPI00009146&Db=/net/yadlin/vol1/fasta/ipi.HUMAN20110912_met_fusion.for_rev.fasta&Pep=LSNSDSQDIQGR+VTPAAANYR	1	3.6	2	3	0.13	Gene_Symbol=TRAFD1 TRAF-type zinc finger domain-containing protein 1		582	Y	1	2	LSNSDSQDIQGR	http://proteomicsresource.washington.edu/tpp/cgi-bin/peptidexml_html2.pl?PepMass=1318.6113&StdPep=&MassError=0.5&xslt=xsltproc&cgi-bin=/tpp/cgi-bin/&ratioType=-1&Ref=2_LSNSDSQDIQGR&Infile=/net/yadlin/vol1/search/Nate/Hague/20130916/a1D_transfected/interact.pep.xml	0.9998	0.9989	2	7	2		Y
11	1	IPI00009146	http://proteomicsresource.washington.edu/tpp/cgi-bin/comet-fastadb.cgi?Ref=IPI00009146&Db=/net/yadlin/vol1/fasta/ipi.HUMAN20110912_met_fusion.for_rev.fasta&Pep=LSNSDSQDIQGR+VTPAAANYR	1	3.6	2	3	0.13	Gene_Symbol=TRAFD1 TRAF-type zinc finger domain-containing protein 1		582	Y	1	2	VTPAAANYR	http://proteomicsresource.washington.edu/tpp/cgi-bin/peptidexml_html2.pl?PepMass=961.4981&StdPep=&MassError=0.5&xslt=xsltproc&cgi-bin=/tpp/cgi-bin/&ratioType=-1&Ref=2_VTPAAANYR&Infile=/net/yadlin/vol1/search/Nate/Hague/20130916/a1D_transfected/interact.pep.xml	0.9869	0.9397	2	7	1		Y
12	1	IPI00009320,IPI00031499,IPI00791782	http://proteomicsresource.washington.edu/tpp/cgi-bin/comet-fastadb.cgi?Ref=IPI00009320&Db=/net/yadlin/vol1/fasta/ipi.HUMAN20110912_met_fusion.for_rev.fasta&Pep=GSGQGDSLYPVGYLDK+QVPDTSVQETDR,http://proteomicsresource.washington.edu/tpp/cgi-bin/comet-fastadb.cgi?Ref=IPI00031499&Db=/net/yadlin/vol1/fasta/ipi.HUMAN20110912_met_fusion.for_rev.fasta&Pep=GSGQGDSLYPVGYLDK+QVPDTSVQETDR,http://proteomicsre…	1	20.6	2	4	0.17	Gene_Symbol=TMEM85 Isoform 1 of Transmembrane protein 85,Gene_Symbol=TMEM85 Isoform 2 of Transmembrane protein 85,Gene_Symbol=TMEM85 Isoform 3 of Transmembrane protein 85	;;	183;;	Y	1	2	GSGQGDSLYPVGYLDK	http://proteomicsresource.washington.edu/tpp/cgi-bin/peptidexml_html2.pl?PepMass=1654.7838&StdPep=&MassError=0.5&xslt=xsltproc&cgi-bin=/tpp/cgi-bin/&ratioType=-1&Ref=2_GSGQGDSLYPVGYLDK&Infile=/net/yadlin/vol1/search/Nate/Hague/20130916/a1D_transfected/interact.pep.xml	0.9998	0.9989	2	7	2		Y
12	1	IPI00009320,IPI00031499,IPI00791782	http://proteomicsresource.washington.edu/tpp/cgi-bin/comet-fastadb.cgi?Ref=IPI00009320&Db=/net/yadlin/vol1/fasta/ipi.HUMAN20110912_met_fusion.for_rev.fasta&Pep=GSGQGDSLYPVGYLDK+QVPDTSVQETDR,http://proteomicsresource.washington.edu/tpp/cgi-bin/comet-fastadb.cgi?Ref=IPI00031499&Db=/net/yadlin/vol1/fasta/ipi.HUMAN20110912_met_fusion.for_rev.fasta&Pep=GSGQGDSLYPVGYLDK+QVPDTSVQETDR,http://proteomicsre…	1	20.6	2	4	0.17	Gene_Symbol=TMEM85 Isoform 1 of Transmembrane protein 85,Gene_Symbol=TMEM85 Isoform 2 of Transmembrane protein 85,Gene_Symbol=TMEM85 Isoform 3 of Transmembrane protein 85	;;	183;;	Y	1	2	QVPDTSVQETDR	http://proteomicsresource.washington.edu/tpp/cgi-bin/peptidexml_html2.pl?PepMass=1373.6423&StdPep=&MassError=0.5&xslt=xsltproc&cgi-bin=/tpp/cgi-bin/&ratioType=-1&Ref=2_QVPDTSVQETDR&Infile=/net/yadlin/vol1/search/Nate/Hague/20130916/a1D_transfected/interact.pep.xml	0.9998	0.9989	2	7	2		Y
13	1	IPI00009923,IPI00218682,IPI00916535	http://proteomicsresource.washington.edu/tpp/cgi-bin/comet-fastadb.cgi?Ref=IPI00009923&Db=/net/yadlin/vol1/fasta/ipi.HUMAN20110912_met_fusion.for_rev.fasta&Pep=LQDTYNLDTDTISK+SAWLSGYENPVVSR,http://proteomicsresource.washington.edu/tpp/cgi-bin/comet-fastadb.cgi?Ref=IPI00218682&Db=/net/yadlin/vol1/fasta/ipi.HUMAN20110912_met_fusion.for_rev.fasta&Pep=LQDTYNLDTDTISK+SAWLSGYENPVVSR,http://proteomicsre…	1	5.4	2	3	0.13	Gene_Symbol=P4HA1 Isoform 1 of Prolyl 4-hydroxylase subunit alpha-1,Gene_Symbol=P4HA1 Isoform 2 of Prolyl 4-hydroxylase subunit alpha-1,Gene_Symbol=P4HA1 prolyl 4-hydroxylase subunit alpha-1 isoform 3 precursor	;;	534;;	Y	1	2	LQDTYNLDTDTISK	http://proteomicsresource.washington.edu/tpp/cgi-bin/peptidexml_html2.pl?PepMass=1625.7784&StdPep=&MassError=0.5&xslt=xsltproc&cgi-bin=/tpp/cgi-bin/&ratioType=-1&Ref=2_LQDTYNLDTDTISK&Infile=/net/yadlin/vol1/search/Nate/Hague/20130916/a1D_transfected/interact.pep.xml	0.9998	0.999	2	7	2		Y
13	1	IPI00009923,IPI00218682,IPI00916535	http://proteomicsresource.washington.edu/tpp/cgi-bin/comet-fastadb.cgi?Ref=IPI00009923&Db=/net/yadlin/vol1/fasta/ipi.HUMAN20110912_met_fusion.for_rev.fasta&Pep=LQDTYNLDTDTISK+SAWLSGYENPVVSR,http://proteomicsresource.washington.edu/tpp/cgi-bin/comet-fastadb.cgi?Ref=IPI00218682&Db=/net/yadlin/vol1/fasta/ipi.HUMAN20110912_met_fusion.for_rev.fasta&Pep=LQDTYNLDTDTISK+SAWLSGYENPVVSR,http://proteomicsre…	1	5.4	2	3	0.13	Gene_Symbol=P4HA1 Isoform 1 of Prolyl 4-hydroxylase subunit alpha-1,Gene_Symbol=P4HA1 Isoform 2 of Prolyl 4-hydroxylase subunit alpha-1,Gene_Symbol=P4HA1 prolyl 4-hydroxylase subunit alpha-1 isoform 3 precursor	;;	534;;	Y	1	2	SAWLSGYENPVVSR	http://proteomicsresource.washington.edu/tpp/cgi-bin/peptidexml_html2.pl?PepMass=1563.7681&StdPep=&MassError=0.5&xslt=xsltproc&cgi-bin=/tpp/cgi-bin/&ratioType=-1&Ref=2_SAWLSGYENPVVSR&Infile=/net/yadlin/vol1/search/Nate/Hague/20130916/a1D_transfected/interact.pep.xml	0.9998	0.9989	2	7	1		Y
14	1	IPI00010427	http://proteomicsresource.washington.edu/tpp/cgi-bin/comet-fastadb.cgi?Ref=IPI00010427&Db=/net/yadlin/vol1/fasta/ipi.HUMAN20110912_met_fusion.for_rev.fasta&Pep=EGPPFISEAAVR+GNAAVLDYCR	1	20	2	3	0.13	Gene_Symbol=TMEM93 Transmembrane protein 93		110	Y	1	2	GNAAVLDYCR	http://proteomicsresource.washington.edu/tpp/cgi-bin/peptidexml_html2.pl?PepMass=1137.5237&StdPep=GNAAVLDYCR&MassError=0.5&xslt=xsltproc&cgi-bin=/tpp/cgi-bin/&ratioType=-1&Ref=2_GNAAVLDYCR&Infile=/net/yadlin/vol1/search/Nate/Hague/20130916/a1D_transfected/interact.pep.xml	0.9998	0.9989	2	7	1		Y
14	1	IPI00010427	http://proteomicsresource.washington.edu/tpp/cgi-bin/comet-fastadb.cgi?Ref=IPI00010427&Db=/net/yadlin/vol1/fasta/ipi.HUMAN20110912_met_fusion.for_rev.fasta&Pep=EGPPFISEAAVR+GNAAVLDYCR	1	20	2	3	0.13	Gene_Symbol=TMEM93 Transmembrane protein 93		110	Y	1	2	EGPPFISEAAVR	http://proteomicsresource.washington.edu/tpp/cgi-bin/peptidexml_html2.pl?PepMass=1271.6510&StdPep=&MassError=0.5&xslt=xsltproc&cgi-bin=/tpp/cgi-bin/&ratioType=-1&Ref=2_EGPPFISEAAVR&Infile=/net/yadlin/vol1/search/Nate/Hague/20130916/a1D_transfected/interact.pep.xml	0.9996	0.9983	2	7	2		Y
15	1	IPI00011126,IPI00895901,IPI01015427	http://proteomicsresource.washington.edu/tpp/cgi-bin/comet-fastadb.cgi?Ref=IPI00011126&Db=/net/yadlin/vol1/fasta/ipi.HUMAN20110912_met_fusion.for_rev.fasta&Pep=APQETYADIGGLDNQIQEIK+AVANQTSATFLR,http://proteomicsresource.washington.edu/tpp/cgi-bin/comet-fastadb.cgi?Ref=IPI00895901&Db=/net/yadlin/vol1/fasta/ipi.HUMAN20110912_met_fusion.for_rev.fasta&Pep=APQETYADIGGLDNQIQEIK+AVANQTSATFLR,http://prot…	1	13.1	2	2	0.09	Gene_Symbol=PSMC1 26S protease regulatory subunit 4,Gene_Symbol=PSMC1 Similar to 26S protease regulatory subunit 4,Gene_Symbol=PSMC1 cDNA FLJ58247, highly similar to 26S protease regulatory subunit 4	;;	440;;	Y	1	2	APQETYADIGGLDNQIQEIK	http://proteomicsresource.washington.edu/tpp/cgi-bin/peptidexml_html2.pl?PepMass=2202.0804&StdPep=&MassError=0.5&xslt=xsltproc&cgi-bin=/tpp/cgi-bin/&ratioType=-1&Ref=2_APQETYADIGGLDNQIQEIK&Infile=/net/yadlin/vol1/search/Nate/Hague/20130916/a1D_transfected/interact.pep.xml	0.9998	0.999	2	7	1		Y
15	1	IPI00011126,IPI00895901,IPI01015427	http://proteomicsresource.washington.edu/tpp/cgi-bin/comet-fastadb.cgi?Ref=IPI00011126&Db=/net/yadlin/vol1/fasta/ipi.HUMAN20110912_met_fusion.for_rev.fasta&Pep=APQETYADIGGLDNQIQEIK+AVANQTSATFLR,http://proteomicsresource.washington.edu/tpp/cgi-bin/comet-fastadb.cgi?Ref=IPI00895901&Db=/net/yadlin/vol1/fasta/ipi.HUMAN20110912_met_fusion.for_rev.fasta&Pep=APQETYADIGGLDNQIQEIK+AVANQTSATFLR,http://prot…	1	13.1	2	2	0.09	Gene_Symbol=PSMC1 26S protease regulatory subunit 4,Gene_Symbol=PSMC1 Similar to 26S protease regulatory subunit 4,Gene_Symbol=PSMC1 cDNA FLJ58247, highly similar to 26S protease regulatory subunit 4	;;	440;;	Y	1	2	AVANQTSATFLR	http://proteomicsresource.washington.edu/tpp/cgi-bin/peptidexml_html2.pl?PepMass=1277.6728&StdPep=&MassError=0.5&xslt=xsltproc&cgi-bin=/tpp/cgi-bin/&ratioType=-1&Ref=2_AVANQTSATFLR&Infile=/net/yadlin/vol1/search/Nate/Hague/20130916/a1D_transfected/interact.pep.xml	0.9998	0.9989	2	7	1		Y
16	1	IPI00012725	http://proteomicsresource.washington.edu/tpp/cgi-bin/comet-fastadb.cgi?Ref=IPI00012725&Db=/net/yadlin/vol1/fasta/ipi.HUMAN20110912_met_fusion.for_rev.fasta&Pep=ASEVVLR+QDCAPSSGDAPPGAPLALTALPDPDPEPPGTPEMQAPVASR+SEVEAVSLGVPHEVAEGATCQAYELADYSNLR+YPAIMTER	1	15.4	9	29	1.21	Gene_Symbol=ADRA1D Alpha-1D adrenergic receptor		572	Y	1	3	QDCAPSSGDAPPGAPLALTALPDPDPEPPGTPEMQAPVASR	http://proteomicsresource.washington.edu/tpp/cgi-bin/peptidexml_html2.pl?PepMass=4076.9095&StdPep=QDCAPSSGDAPPGAPLALTALPDPDPEPPGTPEMQAPVASR&MassError=0.5&xslt=xsltproc&cgi-bin=/tpp/cgi-bin/&ratioType=-1&Ref=3_QDCAPSSGDAPPGAPLALTALPDPDPEPPGTPEMQAPVASR&Infile=/net/yadlin/vol1/search/Nate/Hague/20130916/a1D_transfected/interact.pep.xml	0.9998	0.999	2	9	4	a	Y
16	1	IPI00012725	http://proteomicsresource.washington.edu/tpp/cgi-bin/comet-fastadb.cgi?Ref=IPI00012725&Db=/net/yadlin/vol1/fasta/ipi.HUMAN20110912_met_fusion.for_rev.fasta&Pep=ASEVVLR+QDCAPSSGDAPPGAPLALTALPDPDPEPPGTPEMQAPVASR+SEVEAVSLGVPHEVAEGATCQAYELADYSNLR+YPAIMTER	1	15.4	9	29	1.21	Gene_Symbol=ADRA1D Alpha-1D adrenergic receptor		572	Y	1	3	QDCAPSSGDAPPGAPLALTALPDPDPEPPGTPEM[147]QAPVASR	http://proteomicsresource.washington.edu/tpp/cgi-bin/peptidexml_html2.pl?PepMass=4092.9044&StdPep=QDCAPSSGDAPPGAPLALTALPDPDPEPPGTPEM[147]QAPVASR&MassError=0.5&xslt=xsltproc&cgi-bin=/tpp/cgi-bin/&ratioType=-1&Ref=3_QDCAPSSGDAPPGAPLALTALPDPDPEPPGTPEMQAPVASR&Infile=/net/yadlin/vol1/search/Nate/Hague/20130916/a1D_transfected/interact.pep.xml	0.9998	0.999	2	9	4	b	Y
16	1	IPI00012725	http://proteomicsresource.washington.edu/tpp/cgi-bin/comet-fastadb.cgi?Ref=IPI00012725&Db=/net/yadlin/vol1/fasta/ipi.HUMAN20110912_met_fusion.for_rev.fasta&Pep=ASEVVLR+QDCAPSSGDAPPGAPLALTALPDPDPEPPGTPEMQAPVASR+SEVEAVSLGVPHEVAEGATCQAYELADYSNLR+YPAIMTER	1	15.4	9	29	1.21	Gene_Symbol=ADRA1D Alpha-1D adrenergic receptor		572	Y	1	3	SEVEAVSLGVPHEVAEGATCQAYELADYSNLR	http://proteomicsresource.washington.edu/tpp/cgi-bin/peptidexml_html2.pl?PepMass=3463.6202&StdPep=SEVEAVSLGVPHEVAEGATCQAYELADYSNLR&MassError=0.5&xslt=xsltproc&cgi-bin=/tpp/cgi-bin/&ratioType=-1&Ref=3_SEVEAVSLGVPHEVAEGATCQAYELADYSNLR&Infile=/net/yadlin/vol1/search/Nate/Hague/20130916/a1D_transfected/interact.pep.xml	0.9998	0.999	2	9	2		Y
16	1	IPI00012725	http://proteomicsresource.washington.edu/tpp/cgi-bin/comet-fastadb.cgi?Ref=IPI00012725&Db=/net/yadlin/vol1/fasta/ipi.HUMAN20110912_met_fusion.for_rev.fasta&Pep=ASEVVLR+QDCAPSSGDAPPGAPLALTALPDPDPEPPGTPEMQAPVASR+SEVEAVSLGVPHEVAEGATCQAYELADYSNLR+YPAIMTER	1	15.4	9	29	1.21	Gene_Symbol=ADRA1D Alpha-1D adrenergic receptor		572	Y	1	4	QDCAPSSGDAPPGAPLALTALPDPDPEPPGTPEMQAPVASR	http://proteomicsresource.washington.edu/tpp/cgi-bin/peptidexml_html2.pl?PepMass=4076.9095&StdPep=QDCAPSSGDAPPGAPLALTALPDPDPEPPGTPEMQAPVASR&MassError=0.5&xslt=xsltproc&cgi-bin=/tpp/cgi-bin/&ratioType=-1&Ref=4_QDCAPSSGDAPPGAPLALTALPDPDPEPPGTPEMQAPVASR&Infile=/net/yadlin/vol1/search/Nate/Hague/20130916/a1D_transfected/interact.pep.xml	0.9998	0.999	2	9	2	a	Y
16	1	IPI00012725	http://proteomicsresource.washington.edu/tpp/cgi-bin/comet-fastadb.cgi?Ref=IPI00012725&Db=/net/yadlin/vol1/fasta/ipi.HUMAN20110912_met_fusion.for_rev.fasta&Pep=ASEVVLR+QDCAPSSGDAPPGAPLALTALPDPDPEPPGTPEMQAPVASR+SEVEAVSLGVPHEVAEGATCQAYELADYSNLR+YPAIMTER	1	15.4	9	29	1.21	Gene_Symbol=ADRA1D Alpha-1D adrenergic receptor		572	Y	1	4	QDCAPSSGDAPPGAPLALTALPDPDPEPPGTPEM[147]QAPVASR	http://proteomicsresource.washington.edu/tpp/cgi-bin/peptidexml_html2.pl?PepMass=4092.9044&StdPep=QDCAPSSGDAPPGAPLALTALPDPDPEPPGTPEM[147]QAPVASR&MassError=0.5&xslt=xsltproc&cgi-bin=/tpp/cgi-bin/&ratioType=-1&Ref=4_QDCAPSSGDAPPGAPLALTALPDPDPEPPGTPEMQAPVASR&Infile=/net/yadlin/vol1/search/Nate/Hague/20130916/a1D_transfected/interact.pep.xml	0.9998	0.9989	2	9	7	b	Y
16	1	IPI00012725	http://proteomicsresource.washington.edu/tpp/cgi-bin/comet-fastadb.cgi?Ref=IPI00012725&Db=/net/yadlin/vol1/fasta/ipi.HUMAN20110912_met_fusion.for_rev.fasta&Pep=ASEVVLR+QDCAPSSGDAPPGAPLALTALPDPDPEPPGTPEMQAPVASR+SEVEAVSLGVPHEVAEGATCQAYELADYSNLR+YPAIMTER	1	15.4	9	29	1.21	Gene_Symbol=ADRA1D Alpha-1D adrenergic receptor		572	Y	1	2	YPAIMTER	http://proteomicsresource.washington.edu/tpp/cgi-bin/peptidexml_html2.pl?PepMass=979.4797&StdPep=&MassError=0.5&xslt=xsltproc&cgi-bin=/tpp/cgi-bin/&ratioType=-1&Ref=2_YPAIMTER&Infile=/net/yadlin/vol1/search/Nate/Hague/20130916/a1D_transfected/interact.pep.xml	0.9996	0.9979	2	9	4		Y
16	1	IPI00012725	http://proteomicsresource.washington.edu/tpp/cgi-bin/comet-fastadb.cgi?Ref=IPI00012725&Db=/net/yadlin/vol1/fasta/ipi.HUMAN20110912_met_fusion.for_rev.fasta&Pep=ASEVVLR+QDCAPSSGDAPPGAPLALTALPDPDPEPPGTPEMQAPVASR+SEVEAVSLGVPHEVAEGATCQAYELADYSNLR+YPAIMTER	1	15.4	9	29	1.21	Gene_Symbol=ADRA1D Alpha-1D adrenergic receptor		572	Y	1	2	YPAIM[147]TER	http://proteomicsresource.washington.edu/tpp/cgi-bin/peptidexml_html2.pl?PepMass=995.4746&StdPep=YPAIM[147]TER&MassError=0.5&xslt=xsltproc&cgi-bin=/tpp/cgi-bin/&ratioType=-1&Ref=2_YPAIMTER&Infile=/net/yadlin/vol1/search/Nate/Hague/20130916/a1D_transfected/interact.pep.xml	0.9977	0.9887	2	9	2		Y
16	1	IPI00012725	http://proteomicsresource.washington.edu/tpp/cgi-bin/comet-fastadb.cgi?Ref=IPI00012725&Db=/net/yadlin/vol1/fasta/ipi.HUMAN20110912_met_fusion.for_rev.fasta&Pep=ASEVVLR+QDCAPSSGDAPPGAPLALTALPDPDPEPPGTPEMQAPVASR+SEVEAVSLGVPHEVAEGATCQAYELADYSNLR+YPAIMTER	1	15.4	9	29	1.21	Gene_Symbol=ADRA1D Alpha-1D adrenergic receptor		572	Y	1	3	QDCAPSSGDAPPGAPLALTALPDPDPEPPGT[181]PEMQAPVASR	http://proteomicsresource.washington.edu/tpp/cgi-bin/peptidexml_html2.pl?PepMass=4156.8759&StdPep=QDCAPSSGDAPPGAPLALTALPDPDPEPPGT[181]PEMQAPVASR&MassError=0.5&xslt=xsltproc&cgi-bin=/tpp/cgi-bin/&ratioType=-1&Ref=3_QDCAPSSGDAPPGAPLALTALPDPDPEPPGTPEMQAPVASR&Infile=/net/yadlin/vol1/search/Nate/Hague/20130916/a1D_transfected/interact.pep.xml	0.9927	0.9653	2	9	1		Y
16	1	IPI00012725	http://proteomicsresource.washington.edu/tpp/cgi-bin/comet-fastadb.cgi?Ref=IPI00012725&Db=/net/yadlin/vol1/fasta/ipi.HUMAN20110912_met_fusion.for_rev.fasta&Pep=ASEVVLR+QDCAPSSGDAPPGAPLALTALPDPDPEPPGTPEMQAPVASR+SEVEAVSLGVPHEVAEGATCQAYELADYSNLR+YPAIMTER	1	15.4	9	29	1.21	Gene_Symbol=ADRA1D Alpha-1D adrenergic receptor		572	Y	1	2	ASEVVLR	http://proteomicsresource.washington.edu/tpp/cgi-bin/peptidexml_html2.pl?PepMass=772.4443&StdPep=&MassError=0.5&xslt=xsltproc&cgi-bin=/tpp/cgi-bin/&ratioType=-1&Ref=2_ASEVVLR&Infile=/net/yadlin/vol1/search/Nate/Hague/20130916/a1D_transfected/interact.pep.xml	0.9428	0.7723	2	9	3		Y
17	1	IPI00012750	http://proteomicsresource.washington.edu/tpp/cgi-bin/comet-fastadb.cgi?Ref=IPI00012750&Db=/net/yadlin/vol1/fasta/ipi.HUMAN20110912_met_fusion.for_rev.fasta&Pep=AALQELLSK+LITPAVVSER	1	15.2	2	4	0.17	Gene_Symbol=RPS25 40S ribosomal protein S25		125	Y	1	2	AALQELLSK	http://proteomicsresource.washington.edu/tpp/cgi-bin/peptidexml_html2.pl?PepMass=971.5651&StdPep=&MassError=0.5&xslt=xsltproc&cgi-bin=/tpp/cgi-bin/&ratioType=-1&Ref=2_AALQELLSK&Infile=/net/yadlin/vol1/search/Nate/Hague/20130916/a1D_transfected/interact.pep.xml	0.9997	0.9986	2	7	2		Y
17	1	IPI00012750	http://proteomicsresource.washington.edu/tpp/cgi-bin/comet-fastadb.cgi?Ref=IPI00012750&Db=/net/yadlin/vol1/fasta/ipi.HUMAN20110912_met_fusion.for_rev.fasta&Pep=AALQELLSK+LITPAVVSER	1	15.2	2	4	0.17	Gene_Symbol=RPS25 40S ribosomal protein S25		125	Y	1	2	LITPAVVSER	http://proteomicsresource.washington.edu/tpp/cgi-bin/peptidexml_html2.pl?PepMass=1083.6288&StdPep=&MassError=0.5&xslt=xsltproc&cgi-bin=/tpp/cgi-bin/&ratioType=-1&Ref=2_LITPAVVSER&Infile=/net/yadlin/vol1/search/Nate/Hague/20130916/a1D_transfected/interact.pep.xml	0.9997	0.9984	2	7	2		Y
18	1	IPI00013485,IPI00871956,IPI00979595,IPI00981233	http://proteomicsresource.washington.edu/tpp/cgi-bin/comet-fastadb.cgi?Ref=IPI00013485&Db=/net/yadlin/vol1/fasta/ipi.HUMAN20110912_met_fusion.for_rev.fasta&Pep=SPYQEFTDHLVK+TYSYLTPDLWK,http://proteomicsresource.washington.edu/tpp/cgi-bin/comet-fastadb.cgi?Ref=IPI00871956&Db=/net/yadlin/vol1/fasta/ipi.HUMAN20110912_met_fusion.for_rev.fasta&Pep=SPYQEFTDHLVK+TYSYLTPDLWK,http://proteomicsresource.was…	1	12.5	2	3	0.13	Gene_Symbol=RPS2 40S ribosomal protein S2,Gene_Symbol=- Similar to Ribosomal protein S2,Gene_Symbol=RPS2 Uncharacterized protein,Gene_Symbol=RPS2 Similar to 40S ribosomal protein S2	;;;	293;;;	Y	1	2	TYSYLTPDLWK	http://proteomicsresource.washington.edu/tpp/cgi-bin/peptidexml_html2.pl?PepMass=1385.6867&StdPep=&MassError=0.5&xslt=xsltproc&cgi-bin=/tpp/cgi-bin/&ratioType=-1&Ref=2_TYSYLTPDLWK&Infile=/net/yadlin/vol1/search/Nate/Hague/20130916/a1D_transfected/interact.pep.xml	0.9998	0.9989	2	7	2		Y
18	1	IPI00013485,IPI00871956,IPI00979595,IPI00981233	http://proteomicsresource.washington.edu/tpp/cgi-bin/comet-fastadb.cgi?Ref=IPI00013485&Db=/net/yadlin/vol1/fasta/ipi.HUMAN20110912_met_fusion.for_rev.fasta&Pep=SPYQEFTDHLVK+TYSYLTPDLWK,http://proteomicsresource.washington.edu/tpp/cgi-bin/comet-fastadb.cgi?Ref=IPI00871956&Db=/net/yadlin/vol1/fasta/ipi.HUMAN20110912_met_fusion.for_rev.fasta&Pep=SPYQEFTDHLVK+TYSYLTPDLWK,http://proteomicsresource.was…	1	12.5	2	3	0.13	Gene_Symbol=RPS2 40S ribosomal protein S2,Gene_Symbol=- Similar to Ribosomal protein S2,Gene_Symbol=RPS2 Uncharacterized protein,Gene_Symbol=RPS2 Similar to 40S ribosomal protein S2	;;;	293;;;	Y	1	3	SPYQEFTDHLVK	http://proteomicsresource.washington.edu/tpp/cgi-bin/peptidexml_html2.pl?PepMass=1462.7092&StdPep=&MassError=0.5&xslt=xsltproc&cgi-bin=/tpp/cgi-bin/&ratioType=-1&Ref=3_SPYQEFTDHLVK&Infile=/net/yadlin/vol1/search/Nate/Hague/20130916/a1D_transfected/interact.pep.xml	0.9998	0.999	2	7	1		Y
19	1	IPI00013949,IPI00908410	http://proteomicsresource.washington.edu/tpp/cgi-bin/comet-fastadb.cgi?Ref=IPI00013949&Db=/net/yadlin/vol1/fasta/ipi.HUMAN20110912_met_fusion.for_rev.fasta&Pep=AICIDPAYSK+AIELNPANAVYFCNR+ALELDPDNETYK+HVEAVAYYK+LGNYAGAVQDCER,http://proteomicsresource.washington.edu/tpp/cgi-bin/comet-fastadb.cgi?Ref=IPI00908410&Db=/net/yadlin/vol1/fasta/ipi.HUMAN20110912_met_fusion.for_rev.fasta&Pep=AICIDPAYSK+AIEL…	1	20.3	5	9	0.39	Gene_Symbol=SGTA Small glutamine-rich tetratricopeptide repeat-containing protein alpha,Gene_Symbol=SGTA cDNA FLJ56566, highly similar to Small glutamine-rich tetratricopeptiderepeat-containing protein A	;	313;	Y	1	2	LGNYAGAVQDCER	http://proteomicsresource.washington.edu/tpp/cgi-bin/peptidexml_html2.pl?PepMass=1451.6463&StdPep=LGNYAGAVQDCER&MassError=0.5&xslt=xsltproc&cgi-bin=/tpp/cgi-bin/&ratioType=-1&Ref=2_LGNYAGAVQDCER&Infile=/net/yadlin/vol1/search/Nate/Hague/20130916/a1D_transfected/interact.pep.xml	0.9998	0.9989	2	9	2		Y
19	1	IPI00013949,IPI00908410	http://proteomicsresource.washington.edu/tpp/cgi-bin/comet-fastadb.cgi?Ref=IPI00013949&Db=/net/yadlin/vol1/fasta/ipi.HUMAN20110912_met_fusion.for_rev.fasta&Pep=AICIDPAYSK+AIELNPANAVYFCNR+ALELDPDNETYK+HVEAVAYYK+LGNYAGAVQDCER,http://proteomicsresource.washington.edu/tpp/cgi-bin/comet-fastadb.cgi?Ref=IPI00908410&Db=/net/yadlin/vol1/fasta/ipi.HUMAN20110912_met_fusion.for_rev.fasta&Pep=AICIDPAYSK+AIEL…	1	20.3	5	9	0.39	Gene_Symbol=SGTA Small glutamine-rich tetratricopeptide repeat-containing protein alpha,Gene_Symbol=SGTA cDNA FLJ56566, highly similar to Small glutamine-rich tetratricopeptiderepeat-containing protein A	;	313;	Y	1	2	ALELDPDNETYK	http://proteomicsresource.washington.edu/tpp/cgi-bin/peptidexml_html2.pl?PepMass=1406.6565&StdPep=&MassError=0.5&xslt=xsltproc&cgi-bin=/tpp/cgi-bin/&ratioType=-1&Ref=2_ALELDPDNETYK&Infile=/net/yadlin/vol1/search/Nate/Hague/20130916/a1D_transfected/interact.pep.xml	0.9997	0.9987	2	9	2		Y
19	1	IPI00013949,IPI00908410	http://proteomicsresource.washington.edu/tpp/cgi-bin/comet-fastadb.cgi?Ref=IPI00013949&Db=/net/yadlin/vol1/fasta/ipi.HUMAN20110912_met_fusion.for_rev.fasta&Pep=AICIDPAYSK+AIELNPANAVYFCNR+ALELDPDNETYK+HVEAVAYYK+LGNYAGAVQDCER,http://proteomicsresource.washington.edu/tpp/cgi-bin/comet-fastadb.cgi?Ref=IPI00908410&Db=/net/yadlin/vol1/fasta/ipi.HUMAN20110912_met_fusion.for_rev.fasta&Pep=AICIDPAYSK+AIEL…	1	20.3	5	9	0.39	Gene_Symbol=SGTA Small glutamine-rich tetratricopeptide repeat-containing protein alpha,Gene_Symbol=SGTA cDNA FLJ56566, highly similar to Small glutamine-rich tetratricopeptiderepeat-containing protein A	;	313;	Y	1	2	AIELNPANAVYFCNR	http://proteomicsresource.washington.edu/tpp/cgi-bin/peptidexml_html2.pl?PepMass=1750.8461&StdPep=AIELNPANAVYFCNR&MassError=0.5&xslt=xsltproc&cgi-bin=/tpp/cgi-bin/&ratioType=-1&Ref=2_AIELNPANAVYFCNR&Infile=/net/yadlin/vol1/search/Nate/Hague/20130916/a1D_transfected/interact.pep.xml	0.9997	0.9987	2	9	1		Y
19	1	IPI00013949,IPI00908410	http://proteomicsresource.washington.edu/tpp/cgi-bin/comet-fastadb.cgi?Ref=IPI00013949&Db=/net/yadlin/vol1/fasta/ipi.HUMAN20110912_met_fusion.for_rev.fasta&Pep=AICIDPAYSK+AIELNPANAVYFCNR+ALELDPDNETYK+HVEAVAYYK+LGNYAGAVQDCER,http://proteomicsresource.washington.edu/tpp/cgi-bin/comet-fastadb.cgi?Ref=IPI00908410&Db=/net/yadlin/vol1/fasta/ipi.HUMAN20110912_met_fusion.for_rev.fasta&Pep=AICIDPAYSK+AIEL…	1	20.3	5	9	0.39	Gene_Symbol=SGTA Small glutamine-rich tetratricopeptide repeat-containing protein alpha,Gene_Symbol=SGTA cDNA FLJ56566, highly similar to Small glutamine-rich tetratricopeptiderepeat-containing protein A	;	313;	Y	1	2	HVEAVAYYK	http://proteomicsresource.washington.edu/tpp/cgi-bin/peptidexml_html2.pl?PepMass=1078.5447&StdPep=&MassError=0.5&xslt=xsltproc&cgi-bin=/tpp/cgi-bin/&ratioType=-1&Ref=2_HVEAVAYYK&Infile=/net/yadlin/vol1/search/Nate/Hague/20130916/a1D_transfected/interact.pep.xml	0.9994	0.997	2	9	2		Y
19	1	IPI00013949,IPI00908410	http://proteomicsresource.washington.edu/tpp/cgi-bin/comet-fastadb.cgi?Ref=IPI00013949&Db=/net/yadlin/vol1/fasta/ipi.HUMAN20110912_met_fusion.for_rev.fasta&Pep=AICIDPAYSK+AIELNPANAVYFCNR+ALELDPDNETYK+HVEAVAYYK+LGNYAGAVQDCER,http://proteomicsresource.washington.edu/tpp/cgi-bin/comet-fastadb.cgi?Ref=IPI00908410&Db=/net/yadlin/vol1/fasta/ipi.HUMAN20110912_met_fusion.for_rev.fasta&Pep=AICIDPAYSK+AIEL…	1	20.3	5	9	0.39	Gene_Symbol=SGTA Small glutamine-rich tetratricopeptide repeat-containing protein alpha,Gene_Symbol=SGTA cDNA FLJ56566, highly similar to Small glutamine-rich tetratricopeptiderepeat-containing protein A	;	313;	Y	1	2	AICIDPAYSK	http://proteomicsresource.washington.edu/tpp/cgi-bin/peptidexml_html2.pl?PepMass=1136.5536&StdPep=AICIDPAYSK&MassError=0.5&xslt=xsltproc&cgi-bin=/tpp/cgi-bin/&ratioType=-1&Ref=2_AICIDPAYSK&Infile=/net/yadlin/vol1/search/Nate/Hague/20130916/a1D_transfected/interact.pep.xml	0.9981	0.9908	2	9	2		Y
20	1	IPI00014230	http://proteomicsresource.washington.edu/tpp/cgi-bin/comet-fastadb.cgi?Ref=IPI00014230&Db=/net/yadlin/vol1/fasta/ipi.HUMAN20110912_met_fusion.for_rev.fasta&Pep=AFVDFLSDEIK+AFVDFLSDEIKEER+ALVLDCHYPEDEVGQEDEAESDIFSIR+EVSFQSTGESEWK+MSGGWELELNGTEAK+VEEQEPELTSTPNFVVEVIK+VEEQEPELTSTPNFVVEVIKNDDGKK	1	33.7	7	22	0.94	Gene_Symbol=C1QBP Complement component 1 Q subcomponent-binding protein, mitochondrial		282	Y	1	2	AFVDFLSDEIK	http://proteomicsresource.washington.edu/tpp/cgi-bin/peptidexml_html2.pl?PepMass=1282.6445&StdPep=&MassError=0.5&xslt=xsltproc&cgi-bin=/tpp/cgi-bin/&ratioType=-1&Ref=2_AFVDFLSDEIK&Infile=/net/yadlin/vol1/search/Nate/Hague/20130916/a1D_transfected/interact.pep.xml	0.9998	0.9989	2	9	3		Y
20	1	IPI00014230	http://proteomicsresource.washington.edu/tpp/cgi-bin/comet-fastadb.cgi?Ref=IPI00014230&Db=/net/yadlin/vol1/fasta/ipi.HUMAN20110912_met_fusion.for_rev.fasta&Pep=AFVDFLSDEIK+AFVDFLSDEIKEER+ALVLDCHYPEDEVGQEDEAESDIFSIR+EVSFQSTGESEWK+MSGGWELELNGTEAK+VEEQEPELTSTPNFVVEVIK+VEEQEPELTSTPNFVVEVIKNDDGKK	1	33.7	7	22	0.94	Gene_Symbol=C1QBP Complement component 1 Q subcomponent-binding protein, mitochondrial		282	Y	1	2	EVSFQSTGESEWK	http://proteomicsresource.washington.edu/tpp/cgi-bin/peptidexml_html2.pl?PepMass=1512.6732&StdPep=&MassError=0.5&xslt=xsltproc&cgi-bin=/tpp/cgi-bin/&ratioType=-1&Ref=2_EVSFQSTGESEWK&Infile=/net/yadlin/vol1/search/Nate/Hague/20130916/a1D_transfected/interact.pep.xml	0.9998	0.9989	2	9	7		Y
20	1	IPI00014230	http://proteomicsresource.washington.edu/tpp/cgi-bin/comet-fastadb.cgi?Ref=IPI00014230&Db=/net/yadlin/vol1/fasta/ipi.HUMAN20110912_met_fusion.for_rev.fasta&Pep=AFVDFLSDEIK+AFVDFLSDEIKEER+ALVLDCHYPEDEVGQEDEAESDIFSIR+EVSFQSTGESEWK+MSGGWELELNGTEAK+VEEQEPELTSTPNFVVEVIK+VEEQEPELTSTPNFVVEVIKNDDGKK	1	33.7	7	22	0.94	Gene_Symbol=C1QBP Complement component 1 Q subcomponent-binding protein, mitochondrial		282	Y	1	2	MSGGWELELNGTEAK	http://proteomicsresource.washington.edu/tpp/cgi-bin/peptidexml_html2.pl?PepMass=1620.7453&StdPep=&MassError=0.5&xslt=xsltproc&cgi-bin=/tpp/cgi-bin/&ratioType=-1&Ref=2_MSGGWELELNGTEAK&Infile=/net/yadlin/vol1/search/Nate/Hague/20130916/a1D_transfected/interact.pep.xml	0.9998	0.9989	2	9	2		Y
20	1	IPI00014230	http://proteomicsresource.washington.edu/tpp/cgi-bin/comet-fastadb.cgi?Ref=IPI00014230&Db=/net/yadlin/vol1/fasta/ipi.HUMAN20110912_met_fusion.for_rev.fasta&Pep=AFVDFLSDEIK+AFVDFLSDEIKEER+ALVLDCHYPEDEVGQEDEAESDIFSIR+EVSFQSTGESEWK+MSGGWELELNGTEAK+VEEQEPELTSTPNFVVEVIK+VEEQEPELTSTPNFVVEVIKNDDGKK	1	33.7	7	22	0.94	Gene_Symbol=C1QBP Complement component 1 Q subcomponent-binding protein, mitochondrial		282	Y	1	2	VEEQEPELTSTPNFVVEVIK	http://proteomicsresource.washington.edu/tpp/cgi-bin/peptidexml_html2.pl?PepMass=2286.1631&StdPep=&MassError=0.5&xslt=xsltproc&cgi-bin=/tpp/cgi-bin/&ratioType=-1&Ref=2_VEEQEPELTSTPNFVVEVIK&Infile=/net/yadlin/vol1/search/Nate/Hague/20130916/a1D_transfected/interact.pep.xml	0.9998	0.999	2	9	5		Y
20	1	IPI00014230	http://proteomicsresource.washington.edu/tpp/cgi-bin/comet-fastadb.cgi?Ref=IPI00014230&Db=/net/yadlin/vol1/fasta/ipi.HUMAN20110912_met_fusion.for_rev.fasta&Pep=AFVDFLSDEIK+AFVDFLSDEIKEER+ALVLDCHYPEDEVGQEDEAESDIFSIR+EVSFQSTGESEWK+MSGGWELELNGTEAK+VEEQEPELTSTPNFVVEVIK+VEEQEPELTSTPNFVVEVIKNDDGKK	1	33.7	7	22	0.94	Gene_Symbol=C1QBP Complement component 1 Q subcomponent-binding protein, mitochondrial		282	Y	1	3	ALVLDCHYPEDEVGQEDEAESDIFSIR	http://proteomicsresource.washington.edu/tpp/cgi-bin/peptidexml_html2.pl?PepMass=3135.3979&StdPep=ALVLDCHYPEDEVGQEDEAESDIFSIR&MassError=0.5&xslt=xsltproc&cgi-bin=/tpp/cgi-bin/&ratioType=-1&Ref=3_ALVLDCHYPEDEVGQEDEAESDIFSIR&Infile=/net/yadlin/vol1/search/Nate/Hague/20130916/a1D_transfected/interact.pep.xml	0.9998	0.999	2	9	2		Y
20	1	IPI00014230	http://proteomicsresource.washington.edu/tpp/cgi-bin/comet-fastadb.cgi?Ref=IPI00014230&Db=/net/yadlin/vol1/fasta/ipi.HUMAN20110912_met_fusion.for_rev.fasta&Pep=AFVDFLSDEIK+AFVDFLSDEIKEER+ALVLDCHYPEDEVGQEDEAESDIFSIR+EVSFQSTGESEWK+MSGGWELELNGTEAK+VEEQEPELTSTPNFVVEVIK+VEEQEPELTSTPNFVVEVIKNDDGKK	1	33.7	7	22	0.94	Gene_Symbol=C1QBP Complement component 1 Q subcomponent-binding protein, mitochondrial		282	Y	1	3	AFVDFLSDEIKEER	http://proteomicsresource.washington.edu/tpp/cgi-bin/peptidexml_html2.pl?PepMass=1696.8308&StdPep=&MassError=0.5&xslt=xsltproc&cgi-bin=/tpp/cgi-bin/&ratioType=-1&Ref=3_AFVDFLSDEIKEER&Infile=/net/yadlin/vol1/search/Nate/Hague/20130916/a1D_transfected/interact.pep.xml	0.9994	0.9972	2	9	2		Y
20	1	IPI00014230	http://proteomicsresource.washington.edu/tpp/cgi-bin/comet-fastadb.cgi?Ref=IPI00014230&Db=/net/yadlin/vol1/fasta/ipi.HUMAN20110912_met_fusion.for_rev.fasta&Pep=AFVDFLSDEIK+AFVDFLSDEIKEER+ALVLDCHYPEDEVGQEDEAESDIFSIR+EVSFQSTGESEWK+MSGGWELELNGTEAK+VEEQEPELTSTPNFVVEVIK+VEEQEPELTSTPNFVVEVIKNDDGKK	1	33.7	7	22	0.94	Gene_Symbol=C1QBP Complement component 1 Q subcomponent-binding protein, mitochondrial		282	Y	1	4	VEEQEPELTSTPNFVVEVIKNDDGKK	http://proteomicsresource.washington.edu/tpp/cgi-bin/peptidexml_html2.pl?PepMass=2943.4713&StdPep=&MassError=0.5&xslt=xsltproc&cgi-bin=/tpp/cgi-bin/&ratioType=-1&Ref=4_VEEQEPELTSTPNFVVEVIKNDDGKK&Infile=/net/yadlin/vol1/search/Nate/Hague/20130916/a1D_transfected/interact.pep.xml	0.9979	0.9899	2	9	1		Y
21	1	IPI00017617,IPI00651653,IPI00651677,IPI00798375,IPI00879638,IPI00889541,IPI00947363,IPI00984405,IPI01022339,IPI01022656	http://proteomicsresource.washington.edu/tpp/cgi-bin/comet-fastadb.cgi?Ref=IPI00017617&Db=/net/yadlin/vol1/fasta/ipi.HUMAN20110912_met_fusion.for_rev.fasta&Pep=APILIATDVASR+GDGPICLVLAPTR+STCIYGGAPK,http://proteomicsresource.washington.edu/tpp/cgi-bin/comet-fastadb.cgi?Ref=IPI00651653&Db=/net/yadlin/vol1/fasta/ipi.HUMAN20110912_met_fusion.for_rev.fasta&Pep=APILIATDVASR+GDGPICLVLAPTR+STCIYGGAPK,htt…	1	8.3	3	5	0.22	Gene_Symbol=DDX5 Probable ATP-dependent RNA helicase DDX5,Gene_Symbol=DDX17 probable ATP-dependent RNA helicase DDX17 isoform 3,Gene_Symbol=DDX17 Isoform 2 of Probable ATP-dependent RNA helicase DDX17,Gene_Symbol=DDX5 cDNA FLJ59357, highly similar to Probable ATP-dependent RNA helicase DDX5,Gene_Symbol=DDX17 cDNA FLJ58652, highly similar to Probable ATP-dependent RNA helicase DDX17,Gene_Symbol=DD…	;;;;;;;;;	614;;;;;;;;;	Y	1	2	APILIATDVASR	http://proteomicsresource.washington.edu/tpp/cgi-bin/peptidexml_html2.pl?PepMass=1225.7030&StdPep=&MassError=0.5&xslt=xsltproc&cgi-bin=/tpp/cgi-bin/&ratioType=-1&Ref=2_APILIATDVASR&Infile=/net/yadlin/vol1/search/Nate/Hague/20130916/a1D_transfected/interact.pep.xml	0.9998	0.999	2	8	2		Y
21	1	IPI00017617,IPI00651653,IPI00651677,IPI00798375,IPI00879638,IPI00889541,IPI00947363,IPI00984405,IPI01022339,IPI01022656	http://proteomicsresource.washington.edu/tpp/cgi-bin/comet-fastadb.cgi?Ref=IPI00017617&Db=/net/yadlin/vol1/fasta/ipi.HUMAN20110912_met_fusion.for_rev.fasta&Pep=APILIATDVASR+GDGPICLVLAPTR+STCIYGGAPK,http://proteomicsresource.washington.edu/tpp/cgi-bin/comet-fastadb.cgi?Ref=IPI00651653&Db=/net/yadlin/vol1/fasta/ipi.HUMAN20110912_met_fusion.for_rev.fasta&Pep=APILIATDVASR+GDGPICLVLAPTR+STCIYGGAPK,htt…	1	8.3	3	5	0.22	Gene_Symbol=DDX5 Probable ATP-dependent RNA helicase DDX5,Gene_Symbol=DDX17 probable ATP-dependent RNA helicase DDX17 isoform 3,Gene_Symbol=DDX17 Isoform 2 of Probable ATP-dependent RNA helicase DDX17,Gene_Symbol=DDX5 cDNA FLJ59357, highly similar to Probable ATP-dependent RNA helicase DDX5,Gene_Symbol=DDX17 cDNA FLJ58652, highly similar to Probable ATP-dependent RNA helicase DDX17,Gene_Symbol=DD…	;;;;;;;;;	614;;;;;;;;;	Y	1	2	GDGPICLVLAPTR	http://proteomicsresource.washington.edu/tpp/cgi-bin/peptidexml_html2.pl?PepMass=1367.7231&StdPep=GDGPICLVLAPTR&MassError=0.5&xslt=xsltproc&cgi-bin=/tpp/cgi-bin/&ratioType=-1&Ref=2_GDGPICLVLAPTR&Infile=/net/yadlin/vol1/search/Nate/Hague/20130916/a1D_transfected/interact.pep.xml	0.9998	0.9988	2	8	1		Y
21	1	IPI00017617,IPI00651653,IPI00651677,IPI00798375,IPI00879638,IPI00889541,IPI00947363,IPI00984405,IPI01022339,IPI01022656	http://proteomicsresource.washington.edu/tpp/cgi-bin/comet-fastadb.cgi?Ref=IPI00017617&Db=/net/yadlin/vol1/fasta/ipi.HUMAN20110912_met_fusion.for_rev.fasta&Pep=APILIATDVASR+GDGPICLVLAPTR+STCIYGGAPK,http://proteomicsresource.washington.edu/tpp/cgi-bin/comet-fastadb.cgi?Ref=IPI00651653&Db=/net/yadlin/vol1/fasta/ipi.HUMAN20110912_met_fusion.for_rev.fasta&Pep=APILIATDVASR+GDGPICLVLAPTR+STCIYGGAPK,htt…	1	8.3	3	5	0.22	Gene_Symbol=DDX5 Probable ATP-dependent RNA helicase DDX5,Gene_Symbol=DDX17 probable ATP-dependent RNA helicase DDX17 isoform 3,Gene_Symbol=DDX17 Isoform 2 of Probable ATP-dependent RNA helicase DDX17,Gene_Symbol=DDX5 cDNA FLJ59357, highly similar to Probable ATP-dependent RNA helicase DDX5,Gene_Symbol=DDX17 cDNA FLJ58652, highly similar to Probable ATP-dependent RNA helicase DDX17,Gene_Symbol=DD…	;;;;;;;;;	614;;;;;;;;;	Y	1	2	STCIYGGAPK	http://proteomicsresource.washington.edu/tpp/cgi-bin/peptidexml_html2.pl?PepMass=1052.4961&StdPep=STCIYGGAPK&MassError=0.5&xslt=xsltproc&cgi-bin=/tpp/cgi-bin/&ratioType=-1&Ref=2_STCIYGGAPK&Infile=/net/yadlin/vol1/search/Nate/Hague/20130916/a1D_transfected/interact.pep.xml	0.9997	0.9985	2	8	2		Y
22	1	IPI00019359	http://proteomicsresource.washington.edu/tpp/cgi-bin/comet-fastadb.cgi?Ref=IPI00019359&Db=/net/yadlin/vol1/fasta/ipi.HUMAN20110912_met_fusion.for_rev.fasta&Pep=EIETYHNLLEGGQEDFESSGAGK+FSSSGGGGGGGR+FSSSGGGGGGGRFSSSSGYGGGSSR+GGGGSFGYSYGGGSGGGFSASSLGGGFGGGSR+GGSGGSHGGGSGFGGESGGSYGGGEEASGSGGGYGGGSGK+GGSGGSYGGGGSGGGYGGGSGSR+GGSGGSYGR+GGSGGSYGRGSRGGSGGSYGGGGSGGGYGGGSGSR+GSRGGSGGSYGGGGSGGGYGGGSGSR+IGLGG…	1	45.3	21	75	3.2	Gene_Symbol=KRT9 Keratin, type I cytoskeletal 9		623	Y	1	2	GGSGGSYGGGGSGGGYGGGSGSR	http://proteomicsresource.washington.edu/tpp/cgi-bin/peptidexml_html2.pl?PepMass=1790.7204&StdPep=&MassError=0.5&xslt=xsltproc&cgi-bin=/tpp/cgi-bin/&ratioType=-1&Ref=2_GGSGGSYGGGGSGGGYGGGSGSR&Infile=/net/yadlin/vol1/search/Nate/Hague/20130916/a1D_transfected/interact.pep.xml	0.9998	0.9989	2	9	18		Y
22	1	IPI00019359	http://proteomicsresource.washington.edu/tpp/cgi-bin/comet-fastadb.cgi?Ref=IPI00019359&Db=/net/yadlin/vol1/fasta/ipi.HUMAN20110912_met_fusion.for_rev.fasta&Pep=EIETYHNLLEGGQEDFESSGAGK+FSSSGGGGGGGR+FSSSGGGGGGGRFSSSSGYGGGSSR+GGGGSFGYSYGGGSGGGFSASSLGGGFGGGSR+GGSGGSHGGGSGFGGESGGSYGGGEEASGSGGGYGGGSGK+GGSGGSYGGGGSGGGYGGGSGSR+GGSGGSYGR+GGSGGSYGRGSRGGSGGSYGGGGSGGGYGGGSGSR+GSRGGSGGSYGGGGSGGGYGGGSGSR+IGLGG…	1	45.3	21	75	3.2	Gene_Symbol=KRT9 Keratin, type I cytoskeletal 9		623	Y	1	2	QGVDADINGLR	http://proteomicsresource.washington.edu/tpp/cgi-bin/peptidexml_html2.pl?PepMass=1156.5836&StdPep=&MassError=0.5&xslt=xsltproc&cgi-bin=/tpp/cgi-bin/&ratioType=-1&Ref=2_QGVDADINGLR&Infile=/net/yadlin/vol1/search/Nate/Hague/20130916/a1D_transfected/interact.pep.xml	0.9998	0.9988	2	9	2		Y
22	1	IPI00019359	http://proteomicsresource.washington.edu/tpp/cgi-bin/comet-fastadb.cgi?Ref=IPI00019359&Db=/net/yadlin/vol1/fasta/ipi.HUMAN20110912_met_fusion.for_rev.fasta&Pep=EIETYHNLLEGGQEDFESSGAGK+FSSSGGGGGGGR+FSSSGGGGGGGRFSSSSGYGGGSSR+GGGGSFGYSYGGGSGGGFSASSLGGGFGGGSR+GGSGGSHGGGSGFGGESGGSYGGGEEASGSGGGYGGGSGK+GGSGGSYGGGGSGGGYGGGSGSR+GGSGGSYGR+GGSGGSYGRGSRGGSGGSYGGGGSGGGYGGGSGSR+GSRGGSGGSYGGGGSGGGYGGGSGSR+IGLGG…	1	45.3	21	75	3.2	Gene_Symbol=KRT9 Keratin, type I cytoskeletal 9		623	Y	1	2	SGGGGGGGLGSGGSIR	http://proteomicsresource.washington.edu/tpp/cgi-bin/peptidexml_html2.pl?PepMass=1231.5905&StdPep=&MassError=0.5&xslt=xsltproc&cgi-bin=/tpp/cgi-bin/&ratioType=-1&Ref=2_SGGGGGGGLGSGGSIR&Infile=/net/yadlin/vol1/search/Nate/Hague/20130916/a1D_transfected/interact.pep.xml	0.9998	0.999	2	9	4		Y
22	1	IPI00019359	http://proteomicsresource.washington.edu/tpp/cgi-bin/comet-fastadb.cgi?Ref=IPI00019359&Db=/net/yadlin/vol1/fasta/ipi.HUMAN20110912_met_fusion.for_rev.fasta&Pep=EIETYHNLLEGGQEDFESSGAGK+FSSSGGGGGGGR+FSSSGGGGGGGRFSSSSGYGGGSSR+GGGGSFGYSYGGGSGGGFSASSLGGGFGGGSR+GGSGGSHGGGSGFGGESGGSYGGGEEASGSGGGYGGGSGK+GGSGGSYGGGGSGGGYGGGSGSR+GGSGGSYGR+GGSGGSYGRGSRGGSGGSYGGGGSGGGYGGGSGSR+GSRGGSGGSYGGGGSGGGYGGGSGSR+IGLGG…	1	45.3	21	75	3.2	Gene_Symbol=KRT9 Keratin, type I cytoskeletal 9		623	Y	1	2	TLLDIDNTR	http://proteomicsresource.washington.edu/tpp/cgi-bin/peptidexml_html2.pl?PepMass=1059.5560&StdPep=&MassError=0.5&xslt=xsltproc&cgi-bin=/tpp/cgi-bin/&ratioType=-1&Ref=2_TLLDIDNTR&Infile=/net/yadlin/vol1/search/Nate/Hague/20130916/a1D_transfected/interact.pep.xml	0.9998	0.9988	2	9	2		Y
22	1	IPI00019359	http://proteomicsresource.washington.edu/tpp/cgi-bin/comet-fastadb.cgi?Ref=IPI00019359&Db=/net/yadlin/vol1/fasta/ipi.HUMAN20110912_met_fusion.for_rev.fasta&Pep=EIETYHNLLEGGQEDFESSGAGK+FSSSGGGGGGGR+FSSSGGGGGGGRFSSSSGYGGGSSR+GGGGSFGYSYGGGSGGGFSASSLGGGFGGGSR+GGSGGSHGGGSGFGGESGGSYGGGEEASGSGGGYGGGSGK+GGSGGSYGGGGSGGGYGGGSGSR+GGSGGSYGR+GGSGGSYGRGSRGGSGGSYGGGGSGGGYGGGSGSR+GSRGGSGGSYGGGGSGGGYGGGSGSR+IGLGG…	1	45.3	21	75	3.2	Gene_Symbol=KRT9 Keratin, type I cytoskeletal 9		623	Y	1	2	VQALEEANNDLENK	http://proteomicsresource.washington.edu/tpp/cgi-bin/peptidexml_html2.pl?PepMass=1585.7584&StdPep=&MassError=0.5&xslt=xsltproc&cgi-bin=/tpp/cgi-bin/&ratioType=-1&Ref=2_VQALEEANNDLENK&Infile=/net/yadlin/vol1/search/Nate/Hague/20130916/a1D_transfected/interact.pep.xml	0.9998	0.999	2	9	2		Y
22	1	IPI00019359	http://proteomicsresource.washington.edu/tpp/cgi-bin/comet-fastadb.cgi?Ref=IPI00019359&Db=/net/yadlin/vol1/fasta/ipi.HUMAN20110912_met_fusion.for_rev.fasta&Pep=EIETYHNLLEGGQEDFESSGAGK+FSSSGGGGGGGR+FSSSGGGGGGGRFSSSSGYGGGSSR+GGGGSFGYSYGGGSGGGFSASSLGGGFGGGSR+GGSGGSHGGGSGFGGESGGSYGGGEEASGSGGGYGGGSGK+GGSGGSYGGGGSGGGYGGGSGSR+GGSGGSYGR+GGSGGSYGRGSRGGSGGSYGGGGSGGGYGGGSGSR+GSRGGSGGSYGGGGSGGGYGGGSGSR+IGLGG…	1	45.3	21	75	3.2	Gene_Symbol=KRT9 Keratin, type I cytoskeletal 9		623	Y	1	3	EIETYHNLLEGGQEDFESSGAGK	http://proteomicsresource.washington.edu/tpp/cgi-bin/peptidexml_html2.pl?PepMass=2509.1245&StdPep=&MassError=0.5&xslt=xsltproc&cgi-bin=/tpp/cgi-bin/&ratioType=-1&Ref=3_EIETYHNLLEGGQEDFESSGAGK&Infile=/net/yadlin/vol1/search/Nate/Hague/20130916/a1D_transfected/interact.pep.xml	0.9998	0.999	2	9	2		Y
22	1	IPI00019359	http://proteomicsresource.washington.edu/tpp/cgi-bin/comet-fastadb.cgi?Ref=IPI00019359&Db=/net/yadlin/vol1/fasta/ipi.HUMAN20110912_met_fusion.for_rev.fasta&Pep=EIETYHNLLEGGQEDFESSGAGK+FSSSGGGGGGGR+FSSSGGGGGGGRFSSSSGYGGGSSR+GGGGSFGYSYGGGSGGGFSASSLGGGFGGGSR+GGSGGSHGGGSGFGGESGGSYGGGEEASGSGGGYGGGSGK+GGSGGSYGGGGSGGGYGGGSGSR+GGSGGSYGR+GGSGGSYGRGSRGGSGGSYGGGGSGGGYGGGSGSR+GSRGGSGGSYGGGGSGGGYGGGSGSR+IGLGG…	1	45.3	21	75	3.2	Gene_Symbol=KRT9 Keratin, type I cytoskeletal 9		623	Y	1	3	FSSSGGGGGGGRFSSSSGYGGGSSR	http://proteomicsresource.washington.edu/tpp/cgi-bin/peptidexml_html2.pl?PepMass=2197.9373&StdPep=&MassError=0.5&xslt=xsltproc&cgi-bin=/tpp/cgi-bin/&ratioType=-1&Ref=3_FSSSGGGGGGGRFSSSSGYGGGSSR&Infile=/net/yadlin/vol1/search/Nate/Hague/20130916/a1D_transfected/interact.pep.xml	0.9998	0.999	2	9	4		Y
22	1	IPI00019359	http://proteomicsresource.washington.edu/tpp/cgi-bin/comet-fastadb.cgi?Ref=IPI00019359&Db=/net/yadlin/vol1/fasta/ipi.HUMAN20110912_met_fusion.for_rev.fasta&Pep=EIETYHNLLEGGQEDFESSGAGK+FSSSGGGGGGGR+FSSSGGGGGGGRFSSSSGYGGGSSR+GGGGSFGYSYGGGSGGGFSASSLGGGFGGGSR+GGSGGSHGGGSGFGGESGGSYGGGEEASGSGGGYGGGSGK+GGSGGSYGGGGSGGGYGGGSGSR+GGSGGSYGR+GGSGGSYGRGSRGGSGGSYGGGGSGGGYGGGSGSR+GSRGGSGGSYGGGGSGGGYGGGSGSR+IGLGG…	1	45.3	21	75	3.2	Gene_Symbol=KRT9 Keratin, type I cytoskeletal 9		623	Y	1	3	GGGGSFGYSYGGGSGGGFSASSLGGGFGGGSR	http://proteomicsresource.washington.edu/tpp/cgi-bin/peptidexml_html2.pl?PepMass=2704.1538&StdPep=&MassError=0.5&xslt=xsltproc&cgi-bin=/tpp/cgi-bin/&ratioType=-1&Ref=3_GGGGSFGYSYGGGSGGGFSASSLGGGFGGGSR&Infile=/net/yadlin/vol1/search/Nate/Hague/20130916/a1D_transfected/interact.pep.xml	0.9998	0.999	2	9	3		Y
22	1	IPI00019359	http://proteomicsresource.washington.edu/tpp/cgi-bin/comet-fastadb.cgi?Ref=IPI00019359&Db=/net/yadlin/vol1/fasta/ipi.HUMAN20110912_met_fusion.for_rev.fasta&Pep=EIETYHNLLEGGQEDFESSGAGK+FSSSGGGGGGGR+FSSSGGGGGGGRFSSSSGYGGGSSR+GGGGSFGYSYGGGSGGGFSASSLGGGFGGGSR+GGSGGSHGGGSGFGGESGGSYGGGEEASGSGGGYGGGSGK+GGSGGSYGGGGSGGGYGGGSGSR+GGSGGSYGR+GGSGGSYGRGSRGGSGGSYGGGGSGGGYGGGSGSR+GSRGGSGGSYGGGGSGGGYGGGSGSR+IGLGG…	1	45.3	21	75	3.2	Gene_Symbol=KRT9 Keratin, type I cytoskeletal 9		623	Y	1	3	GGSGGSHGGGSGFGGESGGSYGGGEEASGSGGGYGGGSGK	http://proteomicsresource.washington.edu/tpp/cgi-bin/peptidexml_html2.pl?PepMass=3222.2743&StdPep=&MassError=0.5&xslt=xsltproc&cgi-bin=/tpp/cgi-bin/&ratioType=-1&Ref=3_GGSGGSHGGGSGFGGESGGSYGGGEEASGSGGGYGGGSGK&Infile=/net/yadlin/vol1/search/Nate/Hague/20130916/a1D_transfected/interact.pep.xml	0.9998	0.999	2	9	1		Y
22	1	IPI00019359	http://proteomicsresource.washington.edu/tpp/cgi-bin/comet-fastadb.cgi?Ref=IPI00019359&Db=/net/yadlin/vol1/fasta/ipi.HUMAN20110912_met_fusion.for_rev.fasta&Pep=EIETYHNLLEGGQEDFESSGAGK+FSSSGGGGGGGR+FSSSGGGGGGGRFSSSSGYGGGSSR+GGGGSFGYSYGGGSGGGFSASSLGGGFGGGSR+GGSGGSHGGGSGFGGESGGSYGGGEEASGSGGGYGGGSGK+GGSGGSYGGGGSGGGYGGGSGSR+GGSGGSYGR+GGSGGSYGRGSRGGSGGSYGGGGSGGGYGGGSGSR+GSRGGSGGSYGGGGSGGGYGGGSGSR+IGLGG…	1	45.3	21	75	3.2	Gene_Symbol=KRT9 Keratin, type I cytoskeletal 9		623	Y	1	3	GGSGGSYGRGSRGGSGGSYGGGGSGGGYGGGSGSR	http://proteomicsresource.washington.edu/tpp/cgi-bin/peptidexml_html2.pl?PepMass=2869.2108&StdPep=&MassError=0.5&xslt=xsltproc&cgi-bin=/tpp/cgi-bin/&ratioType=-1&Ref=3_GGSGGSYGRGSRGGSGGSYGGGGSGGGYGGGSGSR&Infile=/net/yadlin/vol1/search/Nate/Hague/20130916/a1D_transfected/interact.pep.xml	0.9998	0.999	2	9	1		Y
22	1	IPI00019359	http://proteomicsresource.washington.edu/tpp/cgi-bin/comet-fastadb.cgi?Ref=IPI00019359&Db=/net/yadlin/vol1/fasta/ipi.HUMAN20110912_met_fusion.for_rev.fasta&Pep=EIETYHNLLEGGQEDFESSGAGK+FSSSGGGGGGGR+FSSSGGGGGGGRFSSSSGYGGGSSR+GGGGSFGYSYGGGSGGGFSASSLGGGFGGGSR+GGSGGSHGGGSGFGGESGGSYGGGEEASGSGGGYGGGSGK+GGSGGSYGGGGSGGGYGGGSGSR+GGSGGSYGR+GGSGGSYGRGSRGGSGGSYGGGGSGGGYGGGSGSR+GSRGGSGGSYGGGGSGGGYGGGSGSR+IGLGG…	1	45.3	21	75	3.2	Gene_Symbol=KRT9 Keratin, type I cytoskeletal 9		623	Y	1	3	GSRGGSGGSYGGGGSGGGYGGGSGSR	http://proteomicsresource.washington.edu/tpp/cgi-bin/peptidexml_html2.pl?PepMass=2090.8750&StdPep=&MassError=0.5&xslt=xsltproc&cgi-bin=/tpp/cgi-bin/&ratioType=-1&Ref=3_GSRGGSGGSYGGGGSGGGYGGGSGSR&Infile=/net/yadlin/vol1/search/Nate/Hague/20130916/a1D_transfected/interact.pep.xml	0.9998	0.999	2	9	2		Y
22	1	IPI00019359	http://proteomicsresource.washington.edu/tpp/cgi-bin/comet-fastadb.cgi?Ref=IPI00019359&Db=/net/yadlin/vol1/fasta/ipi.HUMAN20110912_met_fusion.for_rev.fasta&Pep=EIETYHNLLEGGQEDFESSGAGK+FSSSGGGGGGGR+FSSSGGGGGGGRFSSSSGYGGGSSR+GGGGSFGYSYGGGSGGGFSASSLGGGFGGGSR+GGSGGSHGGGSGFGGESGGSYGGGEEASGSGGGYGGGSGK+GGSGGSYGGGGSGGGYGGGSGSR+GGSGGSYGR+GGSGGSYGRGSRGGSGGSYGGGGSGGGYGGGSGSR+GSRGGSGGSYGGGGSGGGYGGGSGSR+IGLGG…	1	45.3	21	75	3.2	Gene_Symbol=KRT9 Keratin, type I cytoskeletal 9		623	Y	1	3	TLNDMRQEYEQLIAK	http://proteomicsresource.washington.edu/tpp/cgi-bin/peptidexml_html2.pl?PepMass=1850.9196&StdPep=&MassError=0.5&xslt=xsltproc&cgi-bin=/tpp/cgi-bin/&ratioType=-1&Ref=3_TLNDMRQEYEQLIAK&Infile=/net/yadlin/vol1/search/Nate/Hague/20130916/a1D_transfected/interact.pep.xml	0.9998	0.999	2	9	1		Y
22	1	IPI00019359	http://proteomicsresource.washington.edu/tpp/cgi-bin/comet-fastadb.cgi?Ref=IPI00019359&Db=/net/yadlin/vol1/fasta/ipi.HUMAN20110912_met_fusion.for_rev.fasta&Pep=EIETYHNLLEGGQEDFESSGAGK+FSSSGGGGGGGR+FSSSGGGGGGGRFSSSSGYGGGSSR+GGGGSFGYSYGGGSGGGFSASSLGGGFGGGSR+GGSGGSHGGGSGFGGESGGSYGGGEEASGSGGGYGGGSGK+GGSGGSYGGGGSGGGYGGGSGSR+GGSGGSYGR+GGSGGSYGRGSRGGSGGSYGGGGSGGGYGGGSGSR+GSRGGSGGSYGGGGSGGGYGGGSGSR+IGLGG…	1	45.3	21	75	3.2	Gene_Symbol=KRT9 Keratin, type I cytoskeletal 9		623	Y	1	2	STM[147]QELNSR	http://proteomicsresource.washington.edu/tpp/cgi-bin/peptidexml_html2.pl?PepMass=1080.4869&StdPep=STM[147]QELNSR&MassError=0.5&xslt=xsltproc&cgi-bin=/tpp/cgi-bin/&ratioType=-1&Ref=2_STMQELNSR&Infile=/net/yadlin/vol1/search/Nate/Hague/20130916/a1D_transfected/interact.pep.xml	0.9997	0.9985	2	9	18		Y
22	1	IPI00019359	http://proteomicsresource.washington.edu/tpp/cgi-bin/comet-fastadb.cgi?Ref=IPI00019359&Db=/net/yadlin/vol1/fasta/ipi.HUMAN20110912_met_fusion.for_rev.fasta&Pep=EIETYHNLLEGGQEDFESSGAGK+FSSSGGGGGGGR+FSSSGGGGGGGRFSSSSGYGGGSSR+GGGGSFGYSYGGGSGGGFSASSLGGGFGGGSR+GGSGGSHGGGSGFGGESGGSYGGGEEASGSGGGYGGGSGK+GGSGGSYGGGGSGGGYGGGSGSR+GGSGGSYGR+GGSGGSYGRGSRGGSGGSYGGGGSGGGYGGGSGSR+GSRGGSGGSYGGGGSGGGYGGGSGSR+IGLGG…	1	45.3	21	75	3.2	Gene_Symbol=KRT9 Keratin, type I cytoskeletal 9		623	Y	1	3	SGGGGGGGLGSGGSIRSSYSR	http://proteomicsresource.washington.edu/tpp/cgi-bin/peptidexml_html2.pl?PepMass=1811.8510&StdPep=&MassError=0.5&xslt=xsltproc&cgi-bin=/tpp/cgi-bin/&ratioType=-1&Ref=3_SGGGGGGGLGSGGSIRSSYSR&Infile=/net/yadlin/vol1/search/Nate/Hague/20130916/a1D_transfected/interact.pep.xml	0.9997	0.9986	2	9	1		Y
22	1	IPI00019359	http://proteomicsresource.washington.edu/tpp/cgi-bin/comet-fastadb.cgi?Ref=IPI00019359&Db=/net/yadlin/vol1/fasta/ipi.HUMAN20110912_met_fusion.for_rev.fasta&Pep=EIETYHNLLEGGQEDFESSGAGK+FSSSGGGGGGGR+FSSSGGGGGGGRFSSSSGYGGGSSR+GGGGSFGYSYGGGSGGGFSASSLGGGFGGGSR+GGSGGSHGGGSGFGGESGGSYGGGEEASGSGGGYGGGSGK+GGSGGSYGGGGSGGGYGGGSGSR+GGSGGSYGR+GGSGGSYGRGSRGGSGGSYGGGGSGGGYGGGSGSR+GSRGGSGGSYGGGGSGGGYGGGSGSR+IGLGG…	1	45.3	21	75	3.2	Gene_Symbol=KRT9 Keratin, type I cytoskeletal 9		623	Y	1	2	QEYEQLIAK	http://proteomicsresource.washington.edu/tpp/cgi-bin/peptidexml_html2.pl?PepMass=1120.5764&StdPep=&MassError=0.5&xslt=xsltproc&cgi-bin=/tpp/cgi-bin/&ratioType=-1&Ref=2_QEYEQLIAK&Infile=/net/yadlin/vol1/search/Nate/Hague/20130916/a1D_transfected/interact.pep.xml	0.9996	0.9982	2	9	2		Y
22	1	IPI00019359	http://proteomicsresource.washington.edu/tpp/cgi-bin/comet-fastadb.cgi?Ref=IPI00019359&Db=/net/yadlin/vol1/fasta/ipi.HUMAN20110912_met_fusion.for_rev.fasta&Pep=EIETYHNLLEGGQEDFESSGAGK+FSSSGGGGGGGR+FSSSGGGGGGGRFSSSSGYGGGSSR+GGGGSFGYSYGGGSGGGFSASSLGGGFGGGSR+GGSGGSHGGGSGFGGESGGSYGGGEEASGSGGGYGGGSGK+GGSGGSYGGGGSGGGYGGGSGSR+GGSGGSYGR+GGSGGSYGRGSRGGSGGSYGGGGSGGGYGGGSGSR+GSRGGSGGSYGGGGSGGGYGGGSGSR+IGLGG…	1	45.3	21	75	3.2	Gene_Symbol=KRT9 Keratin, type I cytoskeletal 9		623	Y	1	2	M[147]TLDDFR	http://proteomicsresource.washington.edu/tpp/cgi-bin/peptidexml_html2.pl?PepMass=912.4011&StdPep=M[147]TLDDFR&MassError=0.5&xslt=xsltproc&cgi-bin=/tpp/cgi-bin/&ratioType=-1&Ref=2_MTLDDFR&Infile=/net/yadlin/vol1/search/Nate/Hague/20130916/a1D_transfected/interact.pep.xml	0.9995	0.9974	2	9	2		Y
22	1	IPI00019359	http://proteomicsresource.washington.edu/tpp/cgi-bin/comet-fastadb.cgi?Ref=IPI00019359&Db=/net/yadlin/vol1/fasta/ipi.HUMAN20110912_met_fusion.for_rev.fasta&Pep=EIETYHNLLEGGQEDFESSGAGK+FSSSGGGGGGGR+FSSSGGGGGGGRFSSSSGYGGGSSR+GGGGSFGYSYGGGSGGGFSASSLGGGFGGGSR+GGSGGSHGGGSGFGGESGGSYGGGEEASGSGGGYGGGSGK+GGSGGSYGGGGSGGGYGGGSGSR+GGSGGSYGR+GGSGGSYGRGSRGGSGGSYGGGGSGGGYGGGSGSR+GSRGGSGGSYGGGGSGGGYGGGSGSR+IGLGG…	1	45.3	21	75	3.2	Gene_Symbol=KRT9 Keratin, type I cytoskeletal 9		623	Y	1	3	IGLGGRGGSGGSYGR	http://proteomicsresource.washington.edu/tpp/cgi-bin/peptidexml_html2.pl?PepMass=1349.6800&StdPep=&MassError=0.5&xslt=xsltproc&cgi-bin=/tpp/cgi-bin/&ratioType=-1&Ref=3_IGLGGRGGSGGSYGR&Infile=/net/yadlin/vol1/search/Nate/Hague/20130916/a1D_transfected/interact.pep.xml	0.9995	0.9978	2	9	2		Y
22	1	IPI00019359	http://proteomicsresource.washington.edu/tpp/cgi-bin/comet-fastadb.cgi?Ref=IPI00019359&Db=/net/yadlin/vol1/fasta/ipi.HUMAN20110912_met_fusion.for_rev.fasta&Pep=EIETYHNLLEGGQEDFESSGAGK+FSSSGGGGGGGR+FSSSGGGGGGGRFSSSSGYGGGSSR+GGGGSFGYSYGGGSGGGFSASSLGGGFGGGSR+GGSGGSHGGGSGFGGESGGSYGGGEEASGSGGGYGGGSGK+GGSGGSYGGGGSGGGYGGGSGSR+GGSGGSYGR+GGSGGSYGRGSRGGSGGSYGGGGSGGGYGGGSGSR+GSRGGSGGSYGGGGSGGGYGGGSGSR+IGLGG…	1	45.3	21	75	3.2	Gene_Symbol=KRT9 Keratin, type I cytoskeletal 9		623	Y	1	2	FSSSGGGGGGGR	http://proteomicsresource.washington.edu/tpp/cgi-bin/peptidexml_html2.pl?PepMass=981.4264&StdPep=&MassError=0.5&xslt=xsltproc&cgi-bin=/tpp/cgi-bin/&ratioType=-1&Ref=2_FSSSGGGGGGGR&Infile=/net/yadlin/vol1/search/Nate/Hague/20130916/a1D_transfected/interact.pep.xml	0.9981	0.9909	2	9	4		Y
22	1	IPI00019359	http://proteomicsresource.washington.edu/tpp/cgi-bin/comet-fastadb.cgi?Ref=IPI00019359&Db=/net/yadlin/vol1/fasta/ipi.HUMAN20110912_met_fusion.for_rev.fasta&Pep=EIETYHNLLEGGQEDFESSGAGK+FSSSGGGGGGGR+FSSSGGGGGGGRFSSSSGYGGGSSR+GGGGSFGYSYGGGSGGGFSASSLGGGFGGGSR+GGSGGSHGGGSGFGGESGGSYGGGEEASGSGGGYGGGSGK+GGSGGSYGGGGSGGGYGGGSGSR+GGSGGSYGR+GGSGGSYGRGSRGGSGGSYGGGGSGGGYGGGSGSR+GSRGGSGGSYGGGGSGGGYGGGSGSR+IGLGG…	1	45.3	21	75	3.2	Gene_Symbol=KRT9 Keratin, type I cytoskeletal 9		623	Y	1	2	QVLDNLTM[147]EK	http://proteomicsresource.washington.edu/tpp/cgi-bin/peptidexml_html2.pl?PepMass=1205.5962&StdPep=QVLDNLTM[147]EK&MassError=0.5&xslt=xsltproc&cgi-bin=/tpp/cgi-bin/&ratioType=-1&Ref=2_QVLDNLTMEK&Infile=/net/yadlin/vol1/search/Nate/Hague/20130916/a1D_transfected/interact.pep.xml	0.9943	0.973	2	9	1		Y
22	1	IPI00019359	http://proteomicsresource.washington.edu/tpp/cgi-bin/comet-fastadb.cgi?Ref=IPI00019359&Db=/net/yadlin/vol1/fasta/ipi.HUMAN20110912_met_fusion.for_rev.fasta&Pep=EIETYHNLLEGGQEDFESSGAGK+FSSSGGGGGGGR+FSSSGGGGGGGRFSSSSGYGGGSSR+GGGGSFGYSYGGGSGGGFSASSLGGGFGGGSR+GGSGGSHGGGSGFGGESGGSYGGGEEASGSGGGYGGGSGK+GGSGGSYGGGGSGGGYGGGSGSR+GGSGGSYGR+GGSGGSYGRGSRGGSGGSYGGGGSGGGYGGGSGSR+GSRGGSGGSYGGGGSGGGYGGGSGSR+IGLGG…	1	45.3	21	75	3.2	Gene_Symbol=KRT9 Keratin, type I cytoskeletal 9		623	Y	1	2	GGSGGSYGR	http://proteomicsresource.washington.edu/tpp/cgi-bin/peptidexml_html2.pl?PepMass=796.3464&StdPep=&MassError=0.5&xslt=xsltproc&cgi-bin=/tpp/cgi-bin/&ratioType=-1&Ref=2_GGSGGSYGR&Infile=/net/yadlin/vol1/search/Nate/Hague/20130916/a1D_transfected/interact.pep.xml	0.9817	0.9171	2	9	2		Y
22	1	IPI00019359	http://proteomicsresource.washington.edu/tpp/cgi-bin/comet-fastadb.cgi?Ref=IPI00019359&Db=/net/yadlin/vol1/fasta/ipi.HUMAN20110912_met_fusion.for_rev.fasta&Pep=EIETYHNLLEGGQEDFESSGAGK+FSSSGGGGGGGR+FSSSGGGGGGGRFSSSSGYGGGSSR+GGGGSFGYSYGGGSGGGFSASSLGGGFGGGSR+GGSGGSHGGGSGFGGESGGSYGGGEEASGSGGGYGGGSGK+GGSGGSYGGGGSGGGYGGGSGSR+GGSGGSYGR+GGSGGSYGRGSRGGSGGSYGGGGSGGGYGGGSGSR+GSRGGSGGSYGGGGSGGGYGGGSGSR+IGLGG…	1	45.3	21	75	3.2	Gene_Symbol=KRT9 Keratin, type I cytoskeletal 9		623	Y	1	3	NYSPYYNTIDDLKDQIVDLTVGNNK	http://proteomicsresource.washington.edu/tpp/cgi-bin/peptidexml_html2.pl?PepMass=2901.4032&StdPep=&MassError=0.5&xslt=xsltproc&cgi-bin=/tpp/cgi-bin/&ratioType=-1&Ref=3_NYSPYYNTIDDLKDQIVDLTVGNNK&Infile=/net/yadlin/vol1/search/Nate/Hague/20130916/a1D_transfected/interact.pep.xml	0.8753	0.591	2	9	1		Y
22	1	IPI00019359	http://proteomicsresource.washington.edu/tpp/cgi-bin/comet-fastadb.cgi?Ref=IPI00019359&Db=/net/yadlin/vol1/fasta/ipi.HUMAN20110912_met_fusion.for_rev.fasta&Pep=EIETYHNLLEGGQEDFESSGAGK+FSSSGGGGGGGR+FSSSGGGGGGGRFSSSSGYGGGSSR+GGGGSFGYSYGGGSGGGFSASSLGGGFGGGSR+GGSGGSHGGGSGFGGESGGSYGGGEEASGSGGGYGGGSGK+GGSGGSYGGGGSGGGYGGGSGSR+GGSGGSYGR+GGSGGSYGRGSRGGSGGSYGGGGSGGGYGGGSGSR+GSRGGSGGSYGGGGSGGGYGGGSGSR+IGLGG…	1	45.3	21	75	3.2	Gene_Symbol=KRT9 Keratin, type I cytoskeletal 9		623	Y	1	3	IGLGGRGGSGGSYGRGSR	http://proteomicsresource.washington.edu/tpp/cgi-bin/peptidexml_html2.pl?PepMass=1649.8346&StdPep=&MassError=0.5&xslt=xsltproc&cgi-bin=/tpp/cgi-bin/&ratioType=-1&Ref=3_IGLGGRGGSGGSYGRGSR&Infile=/net/yadlin/vol1/search/Nate/Hague/20130916/a1D_transfected/interact.pep.xml	0.0876	0.0876	2	9	1		N
23	1	IPI00020729	http://proteomicsresource.washington.edu/tpp/cgi-bin/comet-fastadb.cgi?Ref=IPI00020729&Db=/net/yadlin/vol1/fasta/ipi.HUMAN20110912_met_fusion.for_rev.fasta&Pep=AAAAAAAAAASGAAIPPLIPPR+AAVSAFPTDSLER+AIGDGEDEMLFTR+ALCADEYR+ANPLSLDSAR+CGTLGAQPDGEPAALAAAAAAEPPFYK+ESNTPAPSTQGLPDSWGIIAEPR+GDNQAGGAAAAAAAPEPPPR+LEYYENAR+LLQEEEQER+LSSEVSGSGSGNFGEEGNPQGK+SQSFFAAAR+SSPLGQNDNSEYVPMLPGK+WFQPVANAADAEAVR	1	17.3	14	23	1	Gene_Symbol=IRS4 Insulin receptor substrate 4		1257	Y	1	2	AIGDGEDEMLFTR	http://proteomicsresource.washington.edu/tpp/cgi-bin/peptidexml_html2.pl?PepMass=1452.6555&StdPep=&MassError=0.5&xslt=xsltproc&cgi-bin=/tpp/cgi-bin/&ratioType=-1&Ref=2_AIGDGEDEMLFTR&Infile=/net/yadlin/vol1/search/Nate/Hague/20130916/a1D_transfected/interact.pep.xml	0.9998	0.999	2	9	2		Y
23	1	IPI00020729	http://proteomicsresource.washington.edu/tpp/cgi-bin/comet-fastadb.cgi?Ref=IPI00020729&Db=/net/yadlin/vol1/fasta/ipi.HUMAN20110912_met_fusion.for_rev.fasta&Pep=AAAAAAAAAASGAAIPPLIPPR+AAVSAFPTDSLER+AIGDGEDEMLFTR+ALCADEYR+ANPLSLDSAR+CGTLGAQPDGEPAALAAAAAAEPPFYK+ESNTPAPSTQGLPDSWGIIAEPR+GDNQAGGAAAAAAAPEPPPR+LEYYENAR+LLQEEEQER+LSSEVSGSGSGNFGEEGNPQGK+SQSFFAAAR+SSPLGQNDNSEYVPMLPGK+WFQPVANAADAEAVR	1	17.3	14	23	1	Gene_Symbol=IRS4 Insulin receptor substrate 4		1257	Y	1	2	ESNTPAPSTQGLPDSWGIIAEPR	http://proteomicsresource.washington.edu/tpp/cgi-bin/peptidexml_html2.pl?PepMass=2422.1764&StdPep=&MassError=0.5&xslt=xsltproc&cgi-bin=/tpp/cgi-bin/&ratioType=-1&Ref=2_ESNTPAPSTQGLPDSWGIIAEPR&Infile=/net/yadlin/vol1/search/Nate/Hague/20130916/a1D_transfected/interact.pep.xml	0.9998	0.999	2	9	2		Y
23	1	IPI00020729	http://proteomicsresource.washington.edu/tpp/cgi-bin/comet-fastadb.cgi?Ref=IPI00020729&Db=/net/yadlin/vol1/fasta/ipi.HUMAN20110912_met_fusion.for_rev.fasta&Pep=AAAAAAAAAASGAAIPPLIPPR+AAVSAFPTDSLER+AIGDGEDEMLFTR+ALCADEYR+ANPLSLDSAR+CGTLGAQPDGEPAALAAAAAAEPPFYK+ESNTPAPSTQGLPDSWGIIAEPR+GDNQAGGAAAAAAAPEPPPR+LEYYENAR+LLQEEEQER+LSSEVSGSGSGNFGEEGNPQGK+SQSFFAAAR+SSPLGQNDNSEYVPMLPGK+WFQPVANAADAEAVR	1	17.3	14	23	1	Gene_Symbol=IRS4 Insulin receptor substrate 4		1257	Y	1	2	GDNQAGGAAAAAAAPEPPPR	http://proteomicsresource.washington.edu/tpp/cgi-bin/peptidexml_html2.pl?PepMass=1787.8551&StdPep=&MassError=0.5&xslt=xsltproc&cgi-bin=/tpp/cgi-bin/&ratioType=-1&Ref=2_GDNQAGGAAAAAAAPEPPPR&Infile=/net/yadlin/vol1/search/Nate/Hague/20130916/a1D_transfected/interact.pep.xml	0.9998	0.999	2	9	2		Y
23	1	IPI00020729	http://proteomicsresource.washington.edu/tpp/cgi-bin/comet-fastadb.cgi?Ref=IPI00020729&Db=/net/yadlin/vol1/fasta/ipi.HUMAN20110912_met_fusion.for_rev.fasta&Pep=AAAAAAAAAASGAAIPPLIPPR+AAVSAFPTDSLER+AIGDGEDEMLFTR+ALCADEYR+ANPLSLDSAR+CGTLGAQPDGEPAALAAAAAAEPPFYK+ESNTPAPSTQGLPDSWGIIAEPR+GDNQAGGAAAAAAAPEPPPR+LEYYENAR+LLQEEEQER+LSSEVSGSGSGNFGEEGNPQGK+SQSFFAAAR+SSPLGQNDNSEYVPMLPGK+WFQPVANAADAEAVR	1	17.3	14	23	1	Gene_Symbol=IRS4 Insulin receptor substrate 4		1257	Y	1	2	LSSEVSGSGSGNFGEEGNPQGK	http://proteomicsresource.washington.edu/tpp/cgi-bin/peptidexml_html2.pl?PepMass=2122.9403&StdPep=&MassError=0.5&xslt=xsltproc&cgi-bin=/tpp/cgi-bin/&ratioType=-1&Ref=2_LSSEVSGSGSGNFGEEGNPQGK&Infile=/net/yadlin/vol1/search/Nate/Hague/20130916/a1D_transfected/interact.pep.xml	0.9998	0.999	2	9	1		Y
23	1	IPI00020729	http://proteomicsresource.washington.edu/tpp/cgi-bin/comet-fastadb.cgi?Ref=IPI00020729&Db=/net/yadlin/vol1/fasta/ipi.HUMAN20110912_met_fusion.for_rev.fasta&Pep=AAAAAAAAAASGAAIPPLIPPR+AAVSAFPTDSLER+AIGDGEDEMLFTR+ALCADEYR+ANPLSLDSAR+CGTLGAQPDGEPAALAAAAAAEPPFYK+ESNTPAPSTQGLPDSWGIIAEPR+GDNQAGGAAAAAAAPEPPPR+LEYYENAR+LLQEEEQER+LSSEVSGSGSGNFGEEGNPQGK+SQSFFAAAR+SSPLGQNDNSEYVPMLPGK+WFQPVANAADAEAVR	1	17.3	14	23	1	Gene_Symbol=IRS4 Insulin receptor substrate 4		1257	Y	1	2	SSPLGQNDNSEYVPMLPGK	http://proteomicsresource.washington.edu/tpp/cgi-bin/peptidexml_html2.pl?PepMass=2031.9571&StdPep=&MassError=0.5&xslt=xsltproc&cgi-bin=/tpp/cgi-bin/&ratioType=-1&Ref=2_SSPLGQNDNSEYVPMLPGK&Infile=/net/yadlin/vol1/search/Nate/Hague/20130916/a1D_transfected/interact.pep.xml	0.9998	0.9989	2	9	1		Y
23	1	IPI00020729	http://proteomicsresource.washington.edu/tpp/cgi-bin/comet-fastadb.cgi?Ref=IPI00020729&Db=/net/yadlin/vol1/fasta/ipi.HUMAN20110912_met_fusion.for_rev.fasta&Pep=AAAAAAAAAASGAAIPPLIPPR+AAVSAFPTDSLER+AIGDGEDEMLFTR+ALCADEYR+ANPLSLDSAR+CGTLGAQPDGEPAALAAAAAAEPPFYK+ESNTPAPSTQGLPDSWGIIAEPR+GDNQAGGAAAAAAAPEPPPR+LEYYENAR+LLQEEEQER+LSSEVSGSGSGNFGEEGNPQGK+SQSFFAAAR+SSPLGQNDNSEYVPMLPGK+WFQPVANAADAEAVR	1	17.3	14	23	1	Gene_Symbol=IRS4 Insulin receptor substrate 4		1257	Y	1	3	AAAAAAAAAASGAAIPPLIPPR	http://proteomicsresource.washington.edu/tpp/cgi-bin/peptidexml_html2.pl?PepMass=1898.0738&StdPep=&MassError=0.5&xslt=xsltproc&cgi-bin=/tpp/cgi-bin/&ratioType=-1&Ref=3_AAAAAAAAAASGAAIPPLIPPR&Infile=/net/yadlin/vol1/search/Nate/Hague/20130916/a1D_transfected/interact.pep.xml	0.9998	0.999	2	9	2		Y
23	1	IPI00020729	http://proteomicsresource.washington.edu/tpp/cgi-bin/comet-fastadb.cgi?Ref=IPI00020729&Db=/net/yadlin/vol1/fasta/ipi.HUMAN20110912_met_fusion.for_rev.fasta&Pep=AAAAAAAAAASGAAIPPLIPPR+AAVSAFPTDSLER+AIGDGEDEMLFTR+ALCADEYR+ANPLSLDSAR+CGTLGAQPDGEPAALAAAAAAEPPFYK+ESNTPAPSTQGLPDSWGIIAEPR+GDNQAGGAAAAAAAPEPPPR+LEYYENAR+LLQEEEQER+LSSEVSGSGSGNFGEEGNPQGK+SQSFFAAAR+SSPLGQNDNSEYVPMLPGK+WFQPVANAADAEAVR	1	17.3	14	23	1	Gene_Symbol=IRS4 Insulin receptor substrate 4		1257	Y	1	3	CGTLGAQPDGEPAALAAAAAAEPPFYK	http://proteomicsresource.washington.edu/tpp/cgi-bin/peptidexml_html2.pl?PepMass=2643.2639&StdPep=CGTLGAQPDGEPAALAAAAAAEPPFYK&MassError=0.5&xslt=xsltproc&cgi-bin=/tpp/cgi-bin/&ratioType=-1&Ref=3_CGTLGAQPDGEPAALAAAAAAEPPFYK&Infile=/net/yadlin/vol1/search/Nate/Hague/20130916/a1D_transfected/interact.pep.xml	0.9998	0.999	2	9	2		Y
23	1	IPI00020729	http://proteomicsresource.washington.edu/tpp/cgi-bin/comet-fastadb.cgi?Ref=IPI00020729&Db=/net/yadlin/vol1/fasta/ipi.HUMAN20110912_met_fusion.for_rev.fasta&Pep=AAAAAAAAAASGAAIPPLIPPR+AAVSAFPTDSLER+AIGDGEDEMLFTR+ALCADEYR+ANPLSLDSAR+CGTLGAQPDGEPAALAAAAAAEPPFYK+ESNTPAPSTQGLPDSWGIIAEPR+GDNQAGGAAAAAAAPEPPPR+LEYYENAR+LLQEEEQER+LSSEVSGSGSGNFGEEGNPQGK+SQSFFAAAR+SSPLGQNDNSEYVPMLPGK+WFQPVANAADAEAVR	1	17.3	14	23	1	Gene_Symbol=IRS4 Insulin receptor substrate 4		1257	Y	1	2	AAVSAFPTDSLER	http://proteomicsresource.washington.edu/tpp/cgi-bin/peptidexml_html2.pl?PepMass=1362.6779&StdPep=&MassError=0.5&xslt=xsltproc&cgi-bin=/tpp/cgi-bin/&ratioType=-1&Ref=2_AAVSAFPTDSLER&Infile=/net/yadlin/vol1/search/Nate/Hague/20130916/a1D_transfected/interact.pep.xml	0.9997	0.9984	2	9	2		Y
23	1	IPI00020729	http://proteomicsresource.washington.edu/tpp/cgi-bin/comet-fastadb.cgi?Ref=IPI00020729&Db=/net/yadlin/vol1/fasta/ipi.HUMAN20110912_met_fusion.for_rev.fasta&Pep=AAAAAAAAAASGAAIPPLIPPR+AAVSAFPTDSLER+AIGDGEDEMLFTR+ALCADEYR+ANPLSLDSAR+CGTLGAQPDGEPAALAAAAAAEPPFYK+ESNTPAPSTQGLPDSWGIIAEPR+GDNQAGGAAAAAAAPEPPPR+LEYYENAR+LLQEEEQER+LSSEVSGSGSGNFGEEGNPQGK+SQSFFAAAR+SSPLGQNDNSEYVPMLPGK+WFQPVANAADAEAVR	1	17.3	14	23	1	Gene_Symbol=IRS4 Insulin receptor substrate 4		1257	Y	1	2	WFQPVANAADAEAVR	http://proteomicsresource.washington.edu/tpp/cgi-bin/peptidexml_html2.pl?PepMass=1643.8056&StdPep=&MassError=0.5&xslt=xsltproc&cgi-bin=/tpp/cgi-bin/&ratioType=-1&Ref=2_WFQPVANAADAEAVR&Infile=/net/yadlin/vol1/search/Nate/Hague/20130916/a1D_transfected/interact.pep.xml	0.9997	0.9987	2	9	1		Y
23	1	IPI00020729	http://proteomicsresource.washington.edu/tpp/cgi-bin/comet-fastadb.cgi?Ref=IPI00020729&Db=/net/yadlin/vol1/fasta/ipi.HUMAN20110912_met_fusion.for_rev.fasta&Pep=AAAAAAAAAASGAAIPPLIPPR+AAVSAFPTDSLER+AIGDGEDEMLFTR+ALCADEYR+ANPLSLDSAR+CGTLGAQPDGEPAALAAAAAAEPPFYK+ESNTPAPSTQGLPDSWGIIAEPR+GDNQAGGAAAAAAAPEPPPR+LEYYENAR+LLQEEEQER+LSSEVSGSGSGNFGEEGNPQGK+SQSFFAAAR+SSPLGQNDNSEYVPMLPGK+WFQPVANAADAEAVR	1	17.3	14	23	1	Gene_Symbol=IRS4 Insulin receptor substrate 4		1257	Y	1	2	ANPLSLDSAR	http://proteomicsresource.washington.edu/tpp/cgi-bin/peptidexml_html2.pl?PepMass=1042.5407&StdPep=&MassError=0.5&xslt=xsltproc&cgi-bin=/tpp/cgi-bin/&ratioType=-1&Ref=2_ANPLSLDSAR&Infile=/net/yadlin/vol1/search/Nate/Hague/20130916/a1D_transfected/interact.pep.xml	0.9996	0.9982	2	9	2		Y
23	1	IPI00020729	http://proteomicsresource.washington.edu/tpp/cgi-bin/comet-fastadb.cgi?Ref=IPI00020729&Db=/net/yadlin/vol1/fasta/ipi.HUMAN20110912_met_fusion.for_rev.fasta&Pep=AAAAAAAAAASGAAIPPLIPPR+AAVSAFPTDSLER+AIGDGEDEMLFTR+ALCADEYR+ANPLSLDSAR+CGTLGAQPDGEPAALAAAAAAEPPFYK+ESNTPAPSTQGLPDSWGIIAEPR+GDNQAGGAAAAAAAPEPPPR+LEYYENAR+LLQEEEQER+LSSEVSGSGSGNFGEEGNPQGK+SQSFFAAAR+SSPLGQNDNSEYVPMLPGK+WFQPVANAADAEAVR	1	17.3	14	23	1	Gene_Symbol=IRS4 Insulin receptor substrate 4		1257	Y	1	2	LEYYENAR	http://proteomicsresource.washington.edu/tpp/cgi-bin/peptidexml_html2.pl?PepMass=1056.4876&StdPep=&MassError=0.5&xslt=xsltproc&cgi-bin=/tpp/cgi-bin/&ratioType=-1&Ref=2_LEYYENAR&Infile=/net/yadlin/vol1/search/Nate/Hague/20130916/a1D_transfected/interact.pep.xml	0.9996	0.998	2	9	1		Y
23	1	IPI00020729	http://proteomicsresource.washington.edu/tpp/cgi-bin/comet-fastadb.cgi?Ref=IPI00020729&Db=/net/yadlin/vol1/fasta/ipi.HUMAN20110912_met_fusion.for_rev.fasta&Pep=AAAAAAAAAASGAAIPPLIPPR+AAVSAFPTDSLER+AIGDGEDEMLFTR+ALCADEYR+ANPLSLDSAR+CGTLGAQPDGEPAALAAAAAAEPPFYK+ESNTPAPSTQGLPDSWGIIAEPR+GDNQAGGAAAAAAAPEPPPR+LEYYENAR+LLQEEEQER+LSSEVSGSGSGNFGEEGNPQGK+SQSFFAAAR+SSPLGQNDNSEYVPMLPGK+WFQPVANAADAEAVR	1	17.3	14	23	1	Gene_Symbol=IRS4 Insulin receptor substrate 4		1257	Y	1	2	LLQEEEQER	http://proteomicsresource.washington.edu/tpp/cgi-bin/peptidexml_html2.pl?PepMass=1172.5673&StdPep=&MassError=0.5&xslt=xsltproc&cgi-bin=/tpp/cgi-bin/&ratioType=-1&Ref=2_LLQEEEQER&Infile=/net/yadlin/vol1/search/Nate/Hague/20130916/a1D_transfected/interact.pep.xml	0.9996	0.9982	2	9	1		Y
23	1	IPI00020729	http://proteomicsresource.washington.edu/tpp/cgi-bin/comet-fastadb.cgi?Ref=IPI00020729&Db=/net/yadlin/vol1/fasta/ipi.HUMAN20110912_met_fusion.for_rev.fasta&Pep=AAAAAAAAAASGAAIPPLIPPR+AAVSAFPTDSLER+AIGDGEDEMLFTR+ALCADEYR+ANPLSLDSAR+CGTLGAQPDGEPAALAAAAAAEPPFYK+ESNTPAPSTQGLPDSWGIIAEPR+GDNQAGGAAAAAAAPEPPPR+LEYYENAR+LLQEEEQER+LSSEVSGSGSGNFGEEGNPQGK+SQSFFAAAR+SSPLGQNDNSEYVPMLPGK+WFQPVANAADAEAVR	1	17.3	14	23	1	Gene_Symbol=IRS4 Insulin receptor substrate 4		1257	Y	1	2	SQSFFAAAR	http://proteomicsresource.washington.edu/tpp/cgi-bin/peptidexml_html2.pl?PepMass=983.4825&StdPep=&MassError=0.5&xslt=xsltproc&cgi-bin=/tpp/cgi-bin/&ratioType=-1&Ref=2_SQSFFAAAR&Infile=/net/yadlin/vol1/search/Nate/Hague/20130916/a1D_transfected/interact.pep.xml	0.9996	0.9981	2	9	2		Y
23	1	IPI00020729	http://proteomicsresource.washington.edu/tpp/cgi-bin/comet-fastadb.cgi?Ref=IPI00020729&Db=/net/yadlin/vol1/fasta/ipi.HUMAN20110912_met_fusion.for_rev.fasta&Pep=AAAAAAAAAASGAAIPPLIPPR+AAVSAFPTDSLER+AIGDGEDEMLFTR+ALCADEYR+ANPLSLDSAR+CGTLGAQPDGEPAALAAAAAAEPPFYK+ESNTPAPSTQGLPDSWGIIAEPR+GDNQAGGAAAAAAAPEPPPR+LEYYENAR+LLQEEEQER+LSSEVSGSGSGNFGEEGNPQGK+SQSFFAAAR+SSPLGQNDNSEYVPMLPGK+WFQPVANAADAEAVR	1	17.3	14	23	1	Gene_Symbol=IRS4 Insulin receptor substrate 4		1257	Y	1	2	ALCADEYR	http://proteomicsresource.washington.edu/tpp/cgi-bin/peptidexml_html2.pl?PepMass=996.4335&StdPep=ALCADEYR&MassError=0.5&xslt=xsltproc&cgi-bin=/tpp/cgi-bin/&ratioType=-1&Ref=2_ALCADEYR&Infile=/net/yadlin/vol1/search/Nate/Hague/20130916/a1D_transfected/interact.pep.xml	0.9979	0.99	2	9	2		Y
24	1	IPI00024551,IPI00977751,IPI01013288	http://proteomicsresource.washington.edu/tpp/cgi-bin/comet-fastadb.cgi?Ref=IPI00024551&Db=/net/yadlin/vol1/fasta/ipi.HUMAN20110912_met_fusion.for_rev.fasta&Pep=LPYPLQMK+SSGPPSYFIK+VVNTSDPDMR,http://proteomicsresource.washington.edu/tpp/cgi-bin/comet-fastadb.cgi?Ref=IPI00977751&Db=/net/yadlin/vol1/fasta/ipi.HUMAN20110912_met_fusion.for_rev.fasta&Pep=LPYPLQMK+SSGPPSYFIK+VVNTSDPDMR,http://proteomics…	1	16.6	3	5	0.22	Gene_Symbol=C15orf24 UPF0480 protein C15orf24,Gene_Symbol=C15orf24 Protein,Gene_Symbol=C15orf24 Protein	;;	242;;	Y	1	2	VVNTSDPDMR	http://proteomicsresource.washington.edu/tpp/cgi-bin/peptidexml_html2.pl?PepMass=1132.5182&StdPep=&MassError=0.5&xslt=xsltproc&cgi-bin=/tpp/cgi-bin/&ratioType=-1&Ref=2_VVNTSDPDMR&Infile=/net/yadlin/vol1/search/Nate/Hague/20130916/a1D_transfected/interact.pep.xml	0.9998	0.9989	2	8	2		Y
24	1	IPI00024551,IPI00977751,IPI01013288	http://proteomicsresource.washington.edu/tpp/cgi-bin/comet-fastadb.cgi?Ref=IPI00024551&Db=/net/yadlin/vol1/fasta/ipi.HUMAN20110912_met_fusion.for_rev.fasta&Pep=LPYPLQMK+SSGPPSYFIK+VVNTSDPDMR,http://proteomicsresource.washington.edu/tpp/cgi-bin/comet-fastadb.cgi?Ref=IPI00977751&Db=/net/yadlin/vol1/fasta/ipi.HUMAN20110912_met_fusion.for_rev.fasta&Pep=LPYPLQMK+SSGPPSYFIK+VVNTSDPDMR,http://proteomics…	1	16.6	3	5	0.22	Gene_Symbol=C15orf24 UPF0480 protein C15orf24,Gene_Symbol=C15orf24 Protein,Gene_Symbol=C15orf24 Protein	;;	242;;	Y	1	2	SSGPPSYFIK	http://proteomicsresource.washington.edu/tpp/cgi-bin/peptidexml_html2.pl?PepMass=1081.5444&StdPep=&MassError=0.5&xslt=xsltproc&cgi-bin=/tpp/cgi-bin/&ratioType=-1&Ref=2_SSGPPSYFIK&Infile=/net/yadlin/vol1/search/Nate/Hague/20130916/a1D_transfected/interact.pep.xml	0.9997	0.9986	2	8	2		Y
24	1	IPI00024551,IPI00977751,IPI01013288	http://proteomicsresource.washington.edu/tpp/cgi-bin/comet-fastadb.cgi?Ref=IPI00024551&Db=/net/yadlin/vol1/fasta/ipi.HUMAN20110912_met_fusion.for_rev.fasta&Pep=LPYPLQMK+SSGPPSYFIK+VVNTSDPDMR,http://proteomicsresource.washington.edu/tpp/cgi-bin/comet-fastadb.cgi?Ref=IPI00977751&Db=/net/yadlin/vol1/fasta/ipi.HUMAN20110912_met_fusion.for_rev.fasta&Pep=LPYPLQMK+SSGPPSYFIK+VVNTSDPDMR,http://proteomics…	1	16.6	3	5	0.22	Gene_Symbol=C15orf24 UPF0480 protein C15orf24,Gene_Symbol=C15orf24 Protein,Gene_Symbol=C15orf24 Protein	;;	242;;	Y	1	2	LPYPLQMK	http://proteomicsresource.washington.edu/tpp/cgi-bin/peptidexml_html2.pl?PepMass=988.5416&StdPep=&MassError=0.5&xslt=xsltproc&cgi-bin=/tpp/cgi-bin/&ratioType=-1&Ref=2_LPYPLQMK&Infile=/net/yadlin/vol1/search/Nate/Hague/20130916/a1D_transfected/interact.pep.xml	0.9981	0.991	2	8	1		Y
25	1	IPI00024642,IPI00743775	http://proteomicsresource.washington.edu/tpp/cgi-bin/comet-fastadb.cgi?Ref=IPI00024642&Db=/net/yadlin/vol1/fasta/ipi.HUMAN20110912_met_fusion.for_rev.fasta&Pep=ELLESNFTLVGDDGTNK+EMQDLSEFCSDKPK+VEENFLK,http://proteomicsresource.washington.edu/tpp/cgi-bin/comet-fastadb.cgi?Ref=IPI00743775&Db=/net/yadlin/vol1/fasta/ipi.HUMAN20110912_met_fusion.for_rev.fasta&Pep=ELLESNFTLVGDDGTNK+EMQDLSEFCSDKPK+VEENF…	1	7.9	3	4	0.17	Gene_Symbol=CCDC47 Isoform 1 of Coiled-coil domain-containing protein 47,Gene_Symbol=CCDC47 Isoform 2 of Coiled-coil domain-containing protein 47	;	483;	Y	1	2	ELLESNFTLVGDDGTNK	http://proteomicsresource.washington.edu/tpp/cgi-bin/peptidexml_html2.pl?PepMass=1850.8898&StdPep=&MassError=0.5&xslt=xsltproc&cgi-bin=/tpp/cgi-bin/&ratioType=-1&Ref=2_ELLESNFTLVGDDGTNK&Infile=/net/yadlin/vol1/search/Nate/Hague/20130916/a1D_transfected/interact.pep.xml	0.9998	0.999	2	8	2		Y
25	1	IPI00024642,IPI00743775	http://proteomicsresource.washington.edu/tpp/cgi-bin/comet-fastadb.cgi?Ref=IPI00024642&Db=/net/yadlin/vol1/fasta/ipi.HUMAN20110912_met_fusion.for_rev.fasta&Pep=ELLESNFTLVGDDGTNK+EMQDLSEFCSDKPK+VEENFLK,http://proteomicsresource.washington.edu/tpp/cgi-bin/comet-fastadb.cgi?Ref=IPI00743775&Db=/net/yadlin/vol1/fasta/ipi.HUMAN20110912_met_fusion.for_rev.fasta&Pep=ELLESNFTLVGDDGTNK+EMQDLSEFCSDKPK+VEENF…	1	7.9	3	4	0.17	Gene_Symbol=CCDC47 Isoform 1 of Coiled-coil domain-containing protein 47,Gene_Symbol=CCDC47 Isoform 2 of Coiled-coil domain-containing protein 47	;	483;	Y	1	2	VEENFLK	http://proteomicsresource.washington.edu/tpp/cgi-bin/peptidexml_html2.pl?PepMass=877.4545&StdPep=&MassError=0.5&xslt=xsltproc&cgi-bin=/tpp/cgi-bin/&ratioType=-1&Ref=2_VEENFLK&Infile=/net/yadlin/vol1/search/Nate/Hague/20130916/a1D_transfected/interact.pep.xml	0.9971	0.9862	2	8	1		Y
25	1	IPI00024642,IPI00743775	http://proteomicsresource.washington.edu/tpp/cgi-bin/comet-fastadb.cgi?Ref=IPI00024642&Db=/net/yadlin/vol1/fasta/ipi.HUMAN20110912_met_fusion.for_rev.fasta&Pep=ELLESNFTLVGDDGTNK+EMQDLSEFCSDKPK+VEENFLK,http://proteomicsresource.washington.edu/tpp/cgi-bin/comet-fastadb.cgi?Ref=IPI00743775&Db=/net/yadlin/vol1/fasta/ipi.HUMAN20110912_met_fusion.for_rev.fasta&Pep=ELLESNFTLVGDDGTNK+EMQDLSEFCSDKPK+VEENF…	1	7.9	3	4	0.17	Gene_Symbol=CCDC47 Isoform 1 of Coiled-coil domain-containing protein 47,Gene_Symbol=CCDC47 Isoform 2 of Coiled-coil domain-containing protein 47	;	483;	Y	1	3	EMQDLSEFCSDKPK	http://proteomicsresource.washington.edu/tpp/cgi-bin/peptidexml_html2.pl?PepMass=1712.7385&StdPep=EMQDLSEFCSDKPK&MassError=0.5&xslt=xsltproc&cgi-bin=/tpp/cgi-bin/&ratioType=-1&Ref=3_EMQDLSEFCSDKPK&Infile=/net/yadlin/vol1/search/Nate/Hague/20130916/a1D_transfected/interact.pep.xml	0.9798	0.9088	2	8	1		Y
26	1	IPI00024670,IPI00922290,IPI00922887	http://proteomicsresource.washington.edu/tpp/cgi-bin/comet-fastadb.cgi?Ref=IPI00024670&Db=/net/yadlin/vol1/fasta/ipi.HUMAN20110912_met_fusion.for_rev.fasta&Pep=ATVNLLGEEK+KATVNLLGEEK,http://proteomicsresource.washington.edu/tpp/cgi-bin/comet-fastadb.cgi?Ref=IPI00922290&Db=/net/yadlin/vol1/fasta/ipi.HUMAN20110912_met_fusion.for_rev.fasta&Pep=ATVNLLGEEK+KATVNLLGEEK,http://proteomicsresource.washing…	1	7.1	2	3	0.13	Gene_Symbol=REEP5 Receptor expression-enhancing protein 5,Gene_Symbol=- cDNA FLJ53094, highly similar to Receptor expression-enhancing protein 5,Gene_Symbol=REEP5 cDNA FLJ59876, highly similar to Receptor expression-enhancing protein 5	;;	189;;	Y	1	2	ATVNLLGEEK	http://proteomicsresource.washington.edu/tpp/cgi-bin/peptidexml_html2.pl?PepMass=1072.5764&StdPep=&MassError=0.5&xslt=xsltproc&cgi-bin=/tpp/cgi-bin/&ratioType=-1&Ref=2_ATVNLLGEEK&Infile=/net/yadlin/vol1/search/Nate/Hague/20130916/a1D_transfected/interact.pep.xml	0.9998	0.9989	2	7	2		Y
26	1	IPI00024670,IPI00922290,IPI00922887	http://proteomicsresource.washington.edu/tpp/cgi-bin/comet-fastadb.cgi?Ref=IPI00024670&Db=/net/yadlin/vol1/fasta/ipi.HUMAN20110912_met_fusion.for_rev.fasta&Pep=ATVNLLGEEK+KATVNLLGEEK,http://proteomicsresource.washington.edu/tpp/cgi-bin/comet-fastadb.cgi?Ref=IPI00922290&Db=/net/yadlin/vol1/fasta/ipi.HUMAN20110912_met_fusion.for_rev.fasta&Pep=ATVNLLGEEK+KATVNLLGEEK,http://proteomicsresource.washing…	1	7.1	2	3	0.13	Gene_Symbol=REEP5 Receptor expression-enhancing protein 5,Gene_Symbol=- cDNA FLJ53094, highly similar to Receptor expression-enhancing protein 5,Gene_Symbol=REEP5 cDNA FLJ59876, highly similar to Receptor expression-enhancing protein 5	;;	189;;	Y	1	2	KATVNLLGEEK	http://proteomicsresource.washington.edu/tpp/cgi-bin/peptidexml_html2.pl?PepMass=1200.6714&StdPep=&MassError=0.5&xslt=xsltproc&cgi-bin=/tpp/cgi-bin/&ratioType=-1&Ref=2_KATVNLLGEEK&Infile=/net/yadlin/vol1/search/Nate/Hague/20130916/a1D_transfected/interact.pep.xml	0.9998	0.9988	2	7	1		Y
27	1	IPI00025329	http://proteomicsresource.washington.edu/tpp/cgi-bin/comet-fastadb.cgi?Ref=IPI00025329&Db=/net/yadlin/vol1/fasta/ipi.HUMAN20110912_met_fusion.for_rev.fasta&Pep=LASSVLR+LLADQAEAR+VWLDPNETNEIANANSR	1	16.8	3	6	0.25	Gene_Symbol=RPL19 60S ribosomal protein L19		196	Y	1	2	LLADQAEAR	http://proteomicsresource.washington.edu/tpp/cgi-bin/peptidexml_html2.pl?PepMass=985.5192&StdPep=&MassError=0.5&xslt=xsltproc&cgi-bin=/tpp/cgi-bin/&ratioType=-1&Ref=2_LLADQAEAR&Infile=/net/yadlin/vol1/search/Nate/Hague/20130916/a1D_transfected/interact.pep.xml	0.9998	0.9988	2	8	2		Y
27	1	IPI00025329	http://proteomicsresource.washington.edu/tpp/cgi-bin/comet-fastadb.cgi?Ref=IPI00025329&Db=/net/yadlin/vol1/fasta/ipi.HUMAN20110912_met_fusion.for_rev.fasta&Pep=LASSVLR+LLADQAEAR+VWLDPNETNEIANANSR	1	16.8	3	6	0.25	Gene_Symbol=RPL19 60S ribosomal protein L19		196	Y	1	2	VWLDPNETNEIANANSR	http://proteomicsresource.washington.edu/tpp/cgi-bin/peptidexml_html2.pl?PepMass=1941.9180&StdPep=&MassError=0.5&xslt=xsltproc&cgi-bin=/tpp/cgi-bin/&ratioType=-1&Ref=2_VWLDPNETNEIANANSR&Infile=/net/yadlin/vol1/search/Nate/Hague/20130916/a1D_transfected/interact.pep.xml	0.9998	0.999	2	8	2		Y
27	1	IPI00025329	http://proteomicsresource.washington.edu/tpp/cgi-bin/comet-fastadb.cgi?Ref=IPI00025329&Db=/net/yadlin/vol1/fasta/ipi.HUMAN20110912_met_fusion.for_rev.fasta&Pep=LASSVLR+LLADQAEAR+VWLDPNETNEIANANSR	1	16.8	3	6	0.25	Gene_Symbol=RPL19 60S ribosomal protein L19		196	Y	1	2	LASSVLR	http://proteomicsresource.washington.edu/tpp/cgi-bin/peptidexml_html2.pl?PepMass=744.4494&StdPep=&MassError=0.5&xslt=xsltproc&cgi-bin=/tpp/cgi-bin/&ratioType=-1&Ref=2_LASSVLR&Infile=/net/yadlin/vol1/search/Nate/Hague/20130916/a1D_transfected/interact.pep.xml	0.98	0.9098	2	8	2		Y
28	1	IPI00027107	http://proteomicsresource.washington.edu/tpp/cgi-bin/comet-fastadb.cgi?Ref=IPI00027107&Db=/net/yadlin/vol1/fasta/ipi.HUMAN20110912_met_fusion.for_rev.fasta&Pep=DLEKPFLLPVEAVYSVPGR+GEETPVIVGSALCALEGR+LLDAVDTYIPVPAR	1	11.2	3	4	0.17	Gene_Symbol=TUFM elongation factor Tu, mitochondrial precursor		455	Y	1	2	GEETPVIVGSALCALEGR	http://proteomicsresource.washington.edu/tpp/cgi-bin/peptidexml_html2.pl?PepMass=1856.9302&StdPep=GEETPVIVGSALCALEGR&MassError=0.5&xslt=xsltproc&cgi-bin=/tpp/cgi-bin/&ratioType=-1&Ref=2_GEETPVIVGSALCALEGR&Infile=/net/yadlin/vol1/search/Nate/Hague/20130916/a1D_transfected/interact.pep.xml	0.9998	0.9989	2	8	1		Y
28	1	IPI00027107	http://proteomicsresource.washington.edu/tpp/cgi-bin/comet-fastadb.cgi?Ref=IPI00027107&Db=/net/yadlin/vol1/fasta/ipi.HUMAN20110912_met_fusion.for_rev.fasta&Pep=DLEKPFLLPVEAVYSVPGR+GEETPVIVGSALCALEGR+LLDAVDTYIPVPAR	1	11.2	3	4	0.17	Gene_Symbol=TUFM elongation factor Tu, mitochondrial precursor		455	Y	1	2	LLDAVDTYIPVPAR	http://proteomicsresource.washington.edu/tpp/cgi-bin/peptidexml_html2.pl?PepMass=1541.8453&StdPep=&MassError=0.5&xslt=xsltproc&cgi-bin=/tpp/cgi-bin/&ratioType=-1&Ref=2_LLDAVDTYIPVPAR&Infile=/net/yadlin/vol1/search/Nate/Hague/20130916/a1D_transfected/interact.pep.xml	0.9998	0.999	2	8	2		Y
28	1	IPI00027107	http://proteomicsresource.washington.edu/tpp/cgi-bin/comet-fastadb.cgi?Ref=IPI00027107&Db=/net/yadlin/vol1/fasta/ipi.HUMAN20110912_met_fusion.for_rev.fasta&Pep=DLEKPFLLPVEAVYSVPGR+GEETPVIVGSALCALEGR+LLDAVDTYIPVPAR	1	11.2	3	4	0.17	Gene_Symbol=TUFM elongation factor Tu, mitochondrial precursor		455	Y	1	3	DLEKPFLLPVEAVYSVPGR	http://proteomicsresource.washington.edu/tpp/cgi-bin/peptidexml_html2.pl?PepMass=2128.1568&StdPep=&MassError=0.5&xslt=xsltproc&cgi-bin=/tpp/cgi-bin/&ratioType=-1&Ref=3_DLEKPFLLPVEAVYSVPGR&Infile=/net/yadlin/vol1/search/Nate/Hague/20130916/a1D_transfected/interact.pep.xml	0.9998	0.9989	2	8	1		Y
29	1	IPI00027773,IPI00944933,IPI00945079	http://proteomicsresource.washington.edu/tpp/cgi-bin/comet-fastadb.cgi?Ref=IPI00027773&Db=/net/yadlin/vol1/fasta/ipi.HUMAN20110912_met_fusion.for_rev.fasta&Pep=FLNDSEQVAR+GEAPGAETPSLR+GQAAQPEPSTGFTATPPAPDSPQEPLVLR,http://proteomicsresource.washington.edu/tpp/cgi-bin/comet-fastadb.cgi?Ref=IPI00944933&Db=/net/yadlin/vol1/fasta/ipi.HUMAN20110912_met_fusion.for_rev.fasta&Pep=FLNDSEQVAR+GEAPGAETPSLR+G…	1	33.6	3	5	0.22	Gene_Symbol=TMUB1 Transmembrane and ubiquitin-like domain-containing protein 1,Gene_Symbol=TMUB1 Uncharacterized protein,Gene_Symbol=TMUB1 Uncharacterized protein	;;	246;;	Y	1	2	FLNDSEQVAR	http://proteomicsresource.washington.edu/tpp/cgi-bin/peptidexml_html2.pl?PepMass=1177.5727&StdPep=&MassError=0.5&xslt=xsltproc&cgi-bin=/tpp/cgi-bin/&ratioType=-1&Ref=2_FLNDSEQVAR&Infile=/net/yadlin/vol1/search/Nate/Hague/20130916/a1D_transfected/interact.pep.xml	0.9998	0.9988	2	8	2		Y
29	1	IPI00027773,IPI00944933,IPI00945079	http://proteomicsresource.washington.edu/tpp/cgi-bin/comet-fastadb.cgi?Ref=IPI00027773&Db=/net/yadlin/vol1/fasta/ipi.HUMAN20110912_met_fusion.for_rev.fasta&Pep=FLNDSEQVAR+GEAPGAETPSLR+GQAAQPEPSTGFTATPPAPDSPQEPLVLR,http://proteomicsresource.washington.edu/tpp/cgi-bin/comet-fastadb.cgi?Ref=IPI00944933&Db=/net/yadlin/vol1/fasta/ipi.HUMAN20110912_met_fusion.for_rev.fasta&Pep=FLNDSEQVAR+GEAPGAETPSLR+G…	1	33.6	3	5	0.22	Gene_Symbol=TMUB1 Transmembrane and ubiquitin-like domain-containing protein 1,Gene_Symbol=TMUB1 Uncharacterized protein,Gene_Symbol=TMUB1 Uncharacterized protein	;;	246;;	Y	1	3	GQAAQPEPSTGFTATPPAPDSPQEPLVLR	http://proteomicsresource.washington.edu/tpp/cgi-bin/peptidexml_html2.pl?PepMass=2958.4723&StdPep=&MassError=0.5&xslt=xsltproc&cgi-bin=/tpp/cgi-bin/&ratioType=-1&Ref=3_GQAAQPEPSTGFTATPPAPDSPQEPLVLR&Infile=/net/yadlin/vol1/search/Nate/Hague/20130916/a1D_transfected/interact.pep.xml	0.9998	0.999	2	8	2		Y
29	1	IPI00027773,IPI00944933,IPI00945079	http://proteomicsresource.washington.edu/tpp/cgi-bin/comet-fastadb.cgi?Ref=IPI00027773&Db=/net/yadlin/vol1/fasta/ipi.HUMAN20110912_met_fusion.for_rev.fasta&Pep=FLNDSEQVAR+GEAPGAETPSLR+GQAAQPEPSTGFTATPPAPDSPQEPLVLR,http://proteomicsresource.washington.edu/tpp/cgi-bin/comet-fastadb.cgi?Ref=IPI00944933&Db=/net/yadlin/vol1/fasta/ipi.HUMAN20110912_met_fusion.for_rev.fasta&Pep=FLNDSEQVAR+GEAPGAETPSLR+G…	1	33.6	3	5	0.22	Gene_Symbol=TMUB1 Transmembrane and ubiquitin-like domain-containing protein 1,Gene_Symbol=TMUB1 Uncharacterized protein,Gene_Symbol=TMUB1 Uncharacterized protein	;;	246;;	Y	1	2	GEAPGAETPSLR	http://proteomicsresource.washington.edu/tpp/cgi-bin/peptidexml_html2.pl?PepMass=1183.5833&StdPep=&MassError=0.5&xslt=xsltproc&cgi-bin=/tpp/cgi-bin/&ratioType=-1&Ref=2_GEAPGAETPSLR&Infile=/net/yadlin/vol1/search/Nate/Hague/20130916/a1D_transfected/interact.pep.xml	0.9989	0.9949	2	8	1		Y
30	1	IPI00028004	http://proteomicsresource.washington.edu/tpp/cgi-bin/comet-fastadb.cgi?Ref=IPI00028004&Db=/net/yadlin/vol1/fasta/ipi.HUMAN20110912_met_fusion.for_rev.fasta&Pep=FGPYYTEPVIAGLDPK+NCVAIAADR	1	12.2	2	4	0.17	Gene_Symbol=PSMB3 Proteasome subunit beta type-3		205	Y	1	2	FGPYYTEPVIAGLDPK	http://proteomicsresource.washington.edu/tpp/cgi-bin/peptidexml_html2.pl?PepMass=1765.8927&StdPep=&MassError=0.5&xslt=xsltproc&cgi-bin=/tpp/cgi-bin/&ratioType=-1&Ref=2_FGPYYTEPVIAGLDPK&Infile=/net/yadlin/vol1/search/Nate/Hague/20130916/a1D_transfected/interact.pep.xml	0.9998	0.999	2	7	2		Y
30	1	IPI00028004	http://proteomicsresource.washington.edu/tpp/cgi-bin/comet-fastadb.cgi?Ref=IPI00028004&Db=/net/yadlin/vol1/fasta/ipi.HUMAN20110912_met_fusion.for_rev.fasta&Pep=FGPYYTEPVIAGLDPK+NCVAIAADR	1	12.2	2	4	0.17	Gene_Symbol=PSMB3 Proteasome subunit beta type-3		205	Y	1	2	NCVAIAADR	http://proteomicsresource.washington.edu/tpp/cgi-bin/peptidexml_html2.pl?PepMass=988.4760&StdPep=NCVAIAADR&MassError=0.5&xslt=xsltproc&cgi-bin=/tpp/cgi-bin/&ratioType=-1&Ref=2_NCVAIAADR&Infile=/net/yadlin/vol1/search/Nate/Hague/20130916/a1D_transfected/interact.pep.xml	0.9998	0.9988	2	7	2		Y
31	1	IPI00029731,IPI00793102,IPI00926288,IPI00926495	http://proteomicsresource.washington.edu/tpp/cgi-bin/comet-fastadb.cgi?Ref=IPI00029731&Db=/net/yadlin/vol1/fasta/ipi.HUMAN20110912_met_fusion.for_rev.fasta&Pep=DETEFYLGK+IEGVYAR,http://proteomicsresource.washington.edu/tpp/cgi-bin/comet-fastadb.cgi?Ref=IPI00793102&Db=/net/yadlin/vol1/fasta/ipi.HUMAN20110912_met_fusion.for_rev.fasta&Pep=DETEFYLGK+IEGVYAR,http://proteomicsresource.washington.edu/tp…	1	29.1	2	4	0.13	Gene_Symbol=RPL35A 60S ribosomal protein L35a,Gene_Symbol=RPL35A Uncharacterized protein,Gene_Symbol=RPL35A 7 kDa protein,Gene_Symbol=RPL35A 6 kDa protein	;;;	110;;;	Y	1	2	DETEFYLGK	http://proteomicsresource.washington.edu/tpp/cgi-bin/peptidexml_html2.pl?PepMass=1100.5026&StdPep=&MassError=0.5&xslt=xsltproc&cgi-bin=/tpp/cgi-bin/&ratioType=-1&Ref=2_DETEFYLGK&Infile=/net/yadlin/vol1/search/Nate/Hague/20130916/a1D_transfected/interact.pep.xml	0.9998	0.9988	2	6	2		Y
31	1	IPI00029731,IPI00793102,IPI00926288,IPI00926495	http://proteomicsresource.washington.edu/tpp/cgi-bin/comet-fastadb.cgi?Ref=IPI00029731&Db=/net/yadlin/vol1/fasta/ipi.HUMAN20110912_met_fusion.for_rev.fasta&Pep=DETEFYLGK+IEGVYAR,http://proteomicsresource.washington.edu/tpp/cgi-bin/comet-fastadb.cgi?Ref=IPI00793102&Db=/net/yadlin/vol1/fasta/ipi.HUMAN20110912_met_fusion.for_rev.fasta&Pep=DETEFYLGK+IEGVYAR,http://proteomicsresource.washington.edu/tp…	1	29.1	2	4	0.13	Gene_Symbol=RPL35A 60S ribosomal protein L35a,Gene_Symbol=RPL35A Uncharacterized protein,Gene_Symbol=RPL35A 7 kDa protein,Gene_Symbol=RPL35A 6 kDa protein	;;;	110;;;	Y	1	2	IEGVYAR	http://proteomicsresource.washington.edu/tpp/cgi-bin/peptidexml_html2.pl?PepMass=806.4286&StdPep=&MassError=0.5&xslt=xsltproc&cgi-bin=/tpp/cgi-bin/&ratioType=-1&Ref=2_IEGVYAR&Infile=/net/yadlin/vol1/search/Nate/Hague/20130916/a1D_transfected/interact.pep.xml	0.9036	0.6586	2	7	2		Y
32	1	IPI00032406	http://proteomicsresource.washington.edu/tpp/cgi-bin/comet-fastadb.cgi?Ref=IPI00032406&Db=/net/yadlin/vol1/fasta/ipi.HUMAN20110912_met_fusion.for_rev.fasta&Pep=DGNDLHMTYK+EISFAYEVLSNPEK+GEGMPQYR+ILEVHVDK+LYDILGVPPGASENELK+LYDILGVPPGASENELKK+NVLCSACSGQGGK+VSLEDLYNGK	1	19.7	8	19	0.81	Gene_Symbol=DNAJA2 DnaJ homolog subfamily A member 2		412	Y	1	2	DGNDLHMTYK	http://proteomicsresource.washington.edu/tpp/cgi-bin/peptidexml_html2.pl?PepMass=1192.5182&StdPep=&MassError=0.5&xslt=xsltproc&cgi-bin=/tpp/cgi-bin/&ratioType=-1&Ref=2_DGNDLHMTYK&Infile=/net/yadlin/vol1/search/Nate/Hague/20130916/a1D_transfected/interact.pep.xml	0.9998	0.9989	2	9	2		Y
32	1	IPI00032406	http://proteomicsresource.washington.edu/tpp/cgi-bin/comet-fastadb.cgi?Ref=IPI00032406&Db=/net/yadlin/vol1/fasta/ipi.HUMAN20110912_met_fusion.for_rev.fasta&Pep=DGNDLHMTYK+EISFAYEVLSNPEK+GEGMPQYR+ILEVHVDK+LYDILGVPPGASENELK+LYDILGVPPGASENELKK+NVLCSACSGQGGK+VSLEDLYNGK	1	19.7	8	19	0.81	Gene_Symbol=DNAJA2 DnaJ homolog subfamily A member 2		412	Y	1	2	EISFAYEVLSNPEK	http://proteomicsresource.washington.edu/tpp/cgi-bin/peptidexml_html2.pl?PepMass=1624.7984&StdPep=&MassError=0.5&xslt=xsltproc&cgi-bin=/tpp/cgi-bin/&ratioType=-1&Ref=2_EISFAYEVLSNPEK&Infile=/net/yadlin/vol1/search/Nate/Hague/20130916/a1D_transfected/interact.pep.xml	0.9998	0.999	2	9	2		Y
32	1	IPI00032406	http://proteomicsresource.washington.edu/tpp/cgi-bin/comet-fastadb.cgi?Ref=IPI00032406&Db=/net/yadlin/vol1/fasta/ipi.HUMAN20110912_met_fusion.for_rev.fasta&Pep=DGNDLHMTYK+EISFAYEVLSNPEK+GEGMPQYR+ILEVHVDK+LYDILGVPPGASENELK+LYDILGVPPGASENELKK+NVLCSACSGQGGK+VSLEDLYNGK	1	19.7	8	19	0.81	Gene_Symbol=DNAJA2 DnaJ homolog subfamily A member 2		412	Y	1	2	LYDILGVPPGASENELK	http://proteomicsresource.washington.edu/tpp/cgi-bin/peptidexml_html2.pl?PepMass=1813.9462&StdPep=&MassError=0.5&xslt=xsltproc&cgi-bin=/tpp/cgi-bin/&ratioType=-1&Ref=2_LYDILGVPPGASENELK&Infile=/net/yadlin/vol1/search/Nate/Hague/20130916/a1D_transfected/interact.pep.xml	0.9998	0.9988	2	9	3		Y
32	1	IPI00032406	http://proteomicsresource.washington.edu/tpp/cgi-bin/comet-fastadb.cgi?Ref=IPI00032406&Db=/net/yadlin/vol1/fasta/ipi.HUMAN20110912_met_fusion.for_rev.fasta&Pep=DGNDLHMTYK+EISFAYEVLSNPEK+GEGMPQYR+ILEVHVDK+LYDILGVPPGASENELK+LYDILGVPPGASENELKK+NVLCSACSGQGGK+VSLEDLYNGK	1	19.7	8	19	0.81	Gene_Symbol=DNAJA2 DnaJ homolog subfamily A member 2		412	Y	1	2	NVLCSACSGQGGK	http://proteomicsresource.washington.edu/tpp/cgi-bin/peptidexml_html2.pl?PepMass=1336.5863&StdPep=NVLCSACSGQGGK&MassError=0.5&xslt=xsltproc&cgi-bin=/tpp/cgi-bin/&ratioType=-1&Ref=2_NVLCSACSGQGGK&Infile=/net/yadlin/vol1/search/Nate/Hague/20130916/a1D_transfected/interact.pep.xml	0.9998	0.999	2	9	2		Y
32	1	IPI00032406	http://proteomicsresource.washington.edu/tpp/cgi-bin/comet-fastadb.cgi?Ref=IPI00032406&Db=/net/yadlin/vol1/fasta/ipi.HUMAN20110912_met_fusion.for_rev.fasta&Pep=DGNDLHMTYK+EISFAYEVLSNPEK+GEGMPQYR+ILEVHVDK+LYDILGVPPGASENELK+LYDILGVPPGASENELKK+NVLCSACSGQGGK+VSLEDLYNGK	1	19.7	8	19	0.81	Gene_Symbol=DNAJA2 DnaJ homolog subfamily A member 2		412	Y	1	2	VSLEDLYNGK	http://proteomicsresource.washington.edu/tpp/cgi-bin/peptidexml_html2.pl?PepMass=1136.5713&StdPep=&MassError=0.5&xslt=xsltproc&cgi-bin=/tpp/cgi-bin/&ratioType=-1&Ref=2_VSLEDLYNGK&Infile=/net/yadlin/vol1/search/Nate/Hague/20130916/a1D_transfected/interact.pep.xml	0.9998	0.999	2	9	2		Y
32	1	IPI00032406	http://proteomicsresource.washington.edu/tpp/cgi-bin/comet-fastadb.cgi?Ref=IPI00032406&Db=/net/yadlin/vol1/fasta/ipi.HUMAN20110912_met_fusion.for_rev.fasta&Pep=DGNDLHMTYK+EISFAYEVLSNPEK+GEGMPQYR+ILEVHVDK+LYDILGVPPGASENELK+LYDILGVPPGASENELKK+NVLCSACSGQGGK+VSLEDLYNGK	1	19.7	8	19	0.81	Gene_Symbol=DNAJA2 DnaJ homolog subfamily A member 2		412	Y	1	3	LYDILGVPPGASENELKK	http://proteomicsresource.washington.edu/tpp/cgi-bin/peptidexml_html2.pl?PepMass=1942.0411&StdPep=&MassError=0.5&xslt=xsltproc&cgi-bin=/tpp/cgi-bin/&ratioType=-1&Ref=3_LYDILGVPPGASENELKK&Infile=/net/yadlin/vol1/search/Nate/Hague/20130916/a1D_transfected/interact.pep.xml	0.9998	0.999	2	9	4		Y
32	1	IPI00032406	http://proteomicsresource.washington.edu/tpp/cgi-bin/comet-fastadb.cgi?Ref=IPI00032406&Db=/net/yadlin/vol1/fasta/ipi.HUMAN20110912_met_fusion.for_rev.fasta&Pep=DGNDLHMTYK+EISFAYEVLSNPEK+GEGMPQYR+ILEVHVDK+LYDILGVPPGASENELK+LYDILGVPPGASENELKK+NVLCSACSGQGGK+VSLEDLYNGK	1	19.7	8	19	0.81	Gene_Symbol=DNAJA2 DnaJ homolog subfamily A member 2		412	Y	1	2	ILEVHVDK	http://proteomicsresource.washington.edu/tpp/cgi-bin/peptidexml_html2.pl?PepMass=951.5389&StdPep=&MassError=0.5&xslt=xsltproc&cgi-bin=/tpp/cgi-bin/&ratioType=-1&Ref=2_ILEVHVDK&Infile=/net/yadlin/vol1/search/Nate/Hague/20130916/a1D_transfected/interact.pep.xml	0.9978	0.9892	2	9	2		Y
32	1	IPI00032406	http://proteomicsresource.washington.edu/tpp/cgi-bin/comet-fastadb.cgi?Ref=IPI00032406&Db=/net/yadlin/vol1/fasta/ipi.HUMAN20110912_met_fusion.for_rev.fasta&Pep=DGNDLHMTYK+EISFAYEVLSNPEK+GEGMPQYR+ILEVHVDK+LYDILGVPPGASENELK+LYDILGVPPGASENELKK+NVLCSACSGQGGK+VSLEDLYNGK	1	19.7	8	19	0.81	Gene_Symbol=DNAJA2 DnaJ homolog subfamily A member 2		412	Y	1	2	GEGMPQYR	http://proteomicsresource.washington.edu/tpp/cgi-bin/peptidexml_html2.pl?PepMass=936.4123&StdPep=&MassError=0.5&xslt=xsltproc&cgi-bin=/tpp/cgi-bin/&ratioType=-1&Ref=2_GEGMPQYR&Infile=/net/yadlin/vol1/search/Nate/Hague/20130916/a1D_transfected/interact.pep.xml	0.9683	0.8628	2	9	2		Y
33	1	IPI00045511,IPI00103756,IPI00103757,IPI00396547	http://proteomicsresource.washington.edu/tpp/cgi-bin/comet-fastadb.cgi?Ref=IPI00045511&Db=/net/yadlin/vol1/fasta/ipi.HUMAN20110912_met_fusion.for_rev.fasta&Pep=ESSTESSQSAKPVSGQDTSGNTEGSPAAEK+SEAAGSPDQGSTYSPAR,http://proteomicsresource.washington.edu/tpp/cgi-bin/comet-fastadb.cgi?Ref=IPI00103756&Db=/net/yadlin/vol1/fasta/ipi.HUMAN20110912_met_fusion.for_rev.fasta&Pep=ESSTESSQSAKPVSGQDTSGNTEGSPAAEK…	1	12.8	2	3	0.13	Gene_Symbol=CLCC1 Isoform 1 of Chloride channel CLIC-like protein 1,Gene_Symbol=CLCC1 Isoform 4 of Chloride channel CLIC-like protein 1,Gene_Symbol=CLCC1 Isoform 3 of Chloride channel CLIC-like protein 1,Gene_Symbol=CLCC1 Isoform 2 of Chloride channel CLIC-like protein 1	;;;	551;;;	Y	1	2	SEAAGSPDQGSTYSPAR	http://proteomicsresource.washington.edu/tpp/cgi-bin/peptidexml_html2.pl?PepMass=1679.7387&StdPep=&MassError=0.5&xslt=xsltproc&cgi-bin=/tpp/cgi-bin/&ratioType=-1&Ref=2_SEAAGSPDQGSTYSPAR&Infile=/net/yadlin/vol1/search/Nate/Hague/20130916/a1D_transfected/interact.pep.xml	0.9998	0.9989	2	7	1		Y
33	1	IPI00045511,IPI00103756,IPI00103757,IPI00396547	http://proteomicsresource.washington.edu/tpp/cgi-bin/comet-fastadb.cgi?Ref=IPI00045511&Db=/net/yadlin/vol1/fasta/ipi.HUMAN20110912_met_fusion.for_rev.fasta&Pep=ESSTESSQSAKPVSGQDTSGNTEGSPAAEK+SEAAGSPDQGSTYSPAR,http://proteomicsresource.washington.edu/tpp/cgi-bin/comet-fastadb.cgi?Ref=IPI00103756&Db=/net/yadlin/vol1/fasta/ipi.HUMAN20110912_met_fusion.for_rev.fasta&Pep=ESSTESSQSAKPVSGQDTSGNTEGSPAAEK…	1	12.8	2	3	0.13	Gene_Symbol=CLCC1 Isoform 1 of Chloride channel CLIC-like protein 1,Gene_Symbol=CLCC1 Isoform 4 of Chloride channel CLIC-like protein 1,Gene_Symbol=CLCC1 Isoform 3 of Chloride channel CLIC-like protein 1,Gene_Symbol=CLCC1 Isoform 2 of Chloride channel CLIC-like protein 1	;;;	551;;;	Y	1	3	ESSTESSQSAKPVSGQDTSGNTEGSPAAEK	http://proteomicsresource.washington.edu/tpp/cgi-bin/peptidexml_html2.pl?PepMass=2952.3068&StdPep=&MassError=0.5&xslt=xsltproc&cgi-bin=/tpp/cgi-bin/&ratioType=-1&Ref=3_ESSTESSQSAKPVSGQDTSGNTEGSPAAEK&Infile=/net/yadlin/vol1/search/Nate/Hague/20130916/a1D_transfected/interact.pep.xml	0.9998	0.999	2	7	2		Y
34	1	IPI00072377,IPI00301311,IPI00844040,IPI00896523	http://proteomicsresource.washington.edu/tpp/cgi-bin/comet-fastadb.cgi?Ref=IPI00072377&Db=/net/yadlin/vol1/fasta/ipi.HUMAN20110912_met_fusion.for_rev.fasta&Pep=EFHLNESGDPSSK+LNEQASEEILK,http://proteomicsresource.washington.edu/tpp/cgi-bin/comet-fastadb.cgi?Ref=IPI00301311&Db=/net/yadlin/vol1/fasta/ipi.HUMAN20110912_met_fusion.for_rev.fasta&Pep=EFHLNESGDPSSK+LNEQASEEILK,http://proteomicsresource.w…	1	9	2	4	0.17	Gene_Symbol=SET Isoform 1 of Protein SET,Gene_Symbol=SET Isoform 2 of Protein SET,Gene_Symbol=SET cDNA FLJ59759, highly similar to Protein SET,Gene_Symbol=SET Uncharacterized protein	;;;	290;;;	Y	1	2	LNEQASEEILK	http://proteomicsresource.washington.edu/tpp/cgi-bin/peptidexml_html2.pl?PepMass=1272.6561&StdPep=&MassError=0.5&xslt=xsltproc&cgi-bin=/tpp/cgi-bin/&ratioType=-1&Ref=2_LNEQASEEILK&Infile=/net/yadlin/vol1/search/Nate/Hague/20130916/a1D_transfected/interact.pep.xml	0.9998	0.9989	2	7	2		Y
34	1	IPI00072377,IPI00301311,IPI00844040,IPI00896523	http://proteomicsresource.washington.edu/tpp/cgi-bin/comet-fastadb.cgi?Ref=IPI00072377&Db=/net/yadlin/vol1/fasta/ipi.HUMAN20110912_met_fusion.for_rev.fasta&Pep=EFHLNESGDPSSK+LNEQASEEILK,http://proteomicsresource.washington.edu/tpp/cgi-bin/comet-fastadb.cgi?Ref=IPI00301311&Db=/net/yadlin/vol1/fasta/ipi.HUMAN20110912_met_fusion.for_rev.fasta&Pep=EFHLNESGDPSSK+LNEQASEEILK,http://proteomicsresource.w…	1	9	2	4	0.17	Gene_Symbol=SET Isoform 1 of Protein SET,Gene_Symbol=SET Isoform 2 of Protein SET,Gene_Symbol=SET cDNA FLJ59759, highly similar to Protein SET,Gene_Symbol=SET Uncharacterized protein	;;;	290;;;	Y	1	3	EFHLNESGDPSSK	http://proteomicsresource.washington.edu/tpp/cgi-bin/peptidexml_html2.pl?PepMass=1445.6423&StdPep=&MassError=0.5&xslt=xsltproc&cgi-bin=/tpp/cgi-bin/&ratioType=-1&Ref=3_EFHLNESGDPSSK&Infile=/net/yadlin/vol1/search/Nate/Hague/20130916/a1D_transfected/interact.pep.xml	0.9998	0.9989	2	7	2		Y
35	1	IPI00103599	http://proteomicsresource.washington.edu/tpp/cgi-bin/comet-fastadb.cgi?Ref=IPI00103599&Db=/net/yadlin/vol1/fasta/ipi.HUMAN20110912_met_fusion.for_rev.fasta&Pep=SSPSGPSNPSNPSVEEK+VLESLDR	1	9.6	2	3	0.13	Gene_Symbol=BRI3BP BRI3-binding protein		251	Y	1	2	SSPSGPSNPSNPSVEEK	http://proteomicsresource.washington.edu/tpp/cgi-bin/peptidexml_html2.pl?PepMass=1698.7696&StdPep=&MassError=0.5&xslt=xsltproc&cgi-bin=/tpp/cgi-bin/&ratioType=-1&Ref=2_SSPSGPSNPSNPSVEEK&Infile=/net/yadlin/vol1/search/Nate/Hague/20130916/a1D_transfected/interact.pep.xml	0.9998	0.999	2	6	2		Y
35	1	IPI00103599	http://proteomicsresource.washington.edu/tpp/cgi-bin/comet-fastadb.cgi?Ref=IPI00103599&Db=/net/yadlin/vol1/fasta/ipi.HUMAN20110912_met_fusion.for_rev.fasta&Pep=SSPSGPSNPSNPSVEEK+VLESLDR	1	9.6	2	3	0.13	Gene_Symbol=BRI3BP BRI3-binding protein		251	Y	1	2	VLESLDR	http://proteomicsresource.washington.edu/tpp/cgi-bin/peptidexml_html2.pl?PepMass=830.4498&StdPep=&MassError=0.5&xslt=xsltproc&cgi-bin=/tpp/cgi-bin/&ratioType=-1&Ref=2_VLESLDR&Infile=/net/yadlin/vol1/search/Nate/Hague/20130916/a1D_transfected/interact.pep.xml	0.9785	0.9037	2	7	1		Y
36	1	IPI00155562,IPI00745921	http://proteomicsresource.washington.edu/tpp/cgi-bin/comet-fastadb.cgi?Ref=IPI00155562&Db=/net/yadlin/vol1/fasta/ipi.HUMAN20110912_met_fusion.for_rev.fasta&Pep=CESGFIEELPEETR+IQALPTVPVTEEHVGSGLECPVCK+LPDYICPR,http://proteomicsresource.washington.edu/tpp/cgi-bin/comet-fastadb.cgi?Ref=IPI00745921&Db=/net/yadlin/vol1/fasta/ipi.HUMAN20110912_met_fusion.for_rev.fasta&Pep=CESGFIEELPEETR+IQALPTVPVTEEHVG…	1	14.8	3	5	0.22	Gene_Symbol=RNF126 Isoform 2 of RING finger protein 126,Gene_Symbol=RNF126 Isoform 1 of RING finger protein 126	;	311;	Y	1	2	CESGFIEELPEETR	http://proteomicsresource.washington.edu/tpp/cgi-bin/peptidexml_html2.pl?PepMass=1694.7457&StdPep=CESGFIEELPEETR&MassError=0.5&xslt=xsltproc&cgi-bin=/tpp/cgi-bin/&ratioType=-1&Ref=2_CESGFIEELPEETR&Infile=/net/yadlin/vol1/search/Nate/Hague/20130916/a1D_transfected/interact.pep.xml	0.9998	0.999	2	8	2		Y
36	1	IPI00155562,IPI00745921	http://proteomicsresource.washington.edu/tpp/cgi-bin/comet-fastadb.cgi?Ref=IPI00155562&Db=/net/yadlin/vol1/fasta/ipi.HUMAN20110912_met_fusion.for_rev.fasta&Pep=CESGFIEELPEETR+IQALPTVPVTEEHVGSGLECPVCK+LPDYICPR,http://proteomicsresource.washington.edu/tpp/cgi-bin/comet-fastadb.cgi?Ref=IPI00745921&Db=/net/yadlin/vol1/fasta/ipi.HUMAN20110912_met_fusion.for_rev.fasta&Pep=CESGFIEELPEETR+IQALPTVPVTEEHVG…	1	14.8	3	5	0.22	Gene_Symbol=RNF126 Isoform 2 of RING finger protein 126,Gene_Symbol=RNF126 Isoform 1 of RING finger protein 126	;	311;	Y	1	2	LPDYICPR	http://proteomicsresource.washington.edu/tpp/cgi-bin/peptidexml_html2.pl?PepMass=1032.5062&StdPep=LPDYICPR&MassError=0.5&xslt=xsltproc&cgi-bin=/tpp/cgi-bin/&ratioType=-1&Ref=2_LPDYICPR&Infile=/net/yadlin/vol1/search/Nate/Hague/20130916/a1D_transfected/interact.pep.xml	0.9996	0.9983	2	8	2		Y
36	1	IPI00155562,IPI00745921	http://proteomicsresource.washington.edu/tpp/cgi-bin/comet-fastadb.cgi?Ref=IPI00155562&Db=/net/yadlin/vol1/fasta/ipi.HUMAN20110912_met_fusion.for_rev.fasta&Pep=CESGFIEELPEETR+IQALPTVPVTEEHVGSGLECPVCK+LPDYICPR,http://proteomicsresource.washington.edu/tpp/cgi-bin/comet-fastadb.cgi?Ref=IPI00745921&Db=/net/yadlin/vol1/fasta/ipi.HUMAN20110912_met_fusion.for_rev.fasta&Pep=CESGFIEELPEETR+IQALPTVPVTEEHVG…	1	14.8	3	5	0.22	Gene_Symbol=RNF126 Isoform 2 of RING finger protein 126,Gene_Symbol=RNF126 Isoform 1 of RING finger protein 126	;	311;	Y	1	3	IQALPTVPVTEEHVGSGLECPVCK	http://proteomicsresource.washington.edu/tpp/cgi-bin/peptidexml_html2.pl?PepMass=2619.3036&StdPep=IQALPTVPVTEEHVGSGLECPVCK&MassError=0.5&xslt=xsltproc&cgi-bin=/tpp/cgi-bin/&ratioType=-1&Ref=3_IQALPTVPVTEEHVGSGLECPVCK&Infile=/net/yadlin/vol1/search/Nate/Hague/20130916/a1D_transfected/interact.pep.xml	0.9972	0.9867	2	8	1		Y
37	1	IPI00166785,IPI00922265	http://proteomicsresource.washington.edu/tpp/cgi-bin/comet-fastadb.cgi?Ref=IPI00166785&Db=/net/yadlin/vol1/fasta/ipi.HUMAN20110912_met_fusion.for_rev.fasta&Pep=DMDATSELK+VLFRPSDTANSSNQDALSSNTSLK,http://proteomicsresource.washington.edu/tpp/cgi-bin/comet-fastadb.cgi?Ref=IPI00922265&Db=/net/yadlin/vol1/fasta/ipi.HUMAN20110912_met_fusion.for_rev.fasta&Pep=DMDATSELK+VLFRPSDTANSSNQDALSSNTSLK	1	25.2	2	3	0.13	Gene_Symbol=MMGT1 Isoform 2 of Membrane magnesium transporter 1,Gene_Symbol=MMGT1 Isoform 1 of Membrane magnesium transporter 1	;	196;	Y	1	3	VLFRPSDTANSSNQDALSSNTSLK	http://proteomicsresource.washington.edu/tpp/cgi-bin/peptidexml_html2.pl?PepMass=2551.2514&StdPep=&MassError=0.5&xslt=xsltproc&cgi-bin=/tpp/cgi-bin/&ratioType=-1&Ref=3_VLFRPSDTANSSNQDALSSNTSLK&Infile=/net/yadlin/vol1/search/Nate/Hague/20130916/a1D_transfected/interact.pep.xml	0.9998	0.999	2	7	1		Y
37	1	IPI00166785,IPI00922265	http://proteomicsresource.washington.edu/tpp/cgi-bin/comet-fastadb.cgi?Ref=IPI00166785&Db=/net/yadlin/vol1/fasta/ipi.HUMAN20110912_met_fusion.for_rev.fasta&Pep=DMDATSELK+VLFRPSDTANSSNQDALSSNTSLK,http://proteomicsresource.washington.edu/tpp/cgi-bin/comet-fastadb.cgi?Ref=IPI00922265&Db=/net/yadlin/vol1/fasta/ipi.HUMAN20110912_met_fusion.for_rev.fasta&Pep=DMDATSELK+VLFRPSDTANSSNQDALSSNTSLK	1	25.2	2	3	0.13	Gene_Symbol=MMGT1 Isoform 2 of Membrane magnesium transporter 1,Gene_Symbol=MMGT1 Isoform 1 of Membrane magnesium transporter 1	;	196;	Y	1	2	DMDATSELK	http://proteomicsresource.washington.edu/tpp/cgi-bin/peptidexml_html2.pl?PepMass=1008.4434&StdPep=&MassError=0.5&xslt=xsltproc&cgi-bin=/tpp/cgi-bin/&ratioType=-1&Ref=2_DMDATSELK&Infile=/net/yadlin/vol1/search/Nate/Hague/20130916/a1D_transfected/interact.pep.xml	0.9991	0.9958	2	7	2		Y
38	1	IPI00171199,IPI00419249	http://proteomicsresource.washington.edu/tpp/cgi-bin/comet-fastadb.cgi?Ref=IPI00171199&Db=/net/yadlin/vol1/fasta/ipi.HUMAN20110912_met_fusion.for_rev.fasta&Pep=AVENSSTAIGIR+SNFGYNIPLK,http://proteomicsresource.washington.edu/tpp/cgi-bin/comet-fastadb.cgi?Ref=IPI00419249&Db=/net/yadlin/vol1/fasta/ipi.HUMAN20110912_met_fusion.for_rev.fasta&Pep=AVENSSTAIGIR+SNFGYNIPLK	1	8.9	2	4	0.17	Gene_Symbol=PSMA3 Isoform 2 of Proteasome subunit alpha type-3,Gene_Symbol=PSMA3 Isoform 1 of Proteasome subunit alpha type-3	;	248;	Y	1	2	AVENSSTAIGIR	http://proteomicsresource.washington.edu/tpp/cgi-bin/peptidexml_html2.pl?PepMass=1216.6411&StdPep=&MassError=0.5&xslt=xsltproc&cgi-bin=/tpp/cgi-bin/&ratioType=-1&Ref=2_AVENSSTAIGIR&Infile=/net/yadlin/vol1/search/Nate/Hague/20130916/a1D_transfected/interact.pep.xml	0.9997	0.9985	2	7	2		Y
38	1	IPI00171199,IPI00419249	http://proteomicsresource.washington.edu/tpp/cgi-bin/comet-fastadb.cgi?Ref=IPI00171199&Db=/net/yadlin/vol1/fasta/ipi.HUMAN20110912_met_fusion.for_rev.fasta&Pep=AVENSSTAIGIR+SNFGYNIPLK,http://proteomicsresource.washington.edu/tpp/cgi-bin/comet-fastadb.cgi?Ref=IPI00419249&Db=/net/yadlin/vol1/fasta/ipi.HUMAN20110912_met_fusion.for_rev.fasta&Pep=AVENSSTAIGIR+SNFGYNIPLK	1	8.9	2	4	0.17	Gene_Symbol=PSMA3 Isoform 2 of Proteasome subunit alpha type-3,Gene_Symbol=PSMA3 Isoform 1 of Proteasome subunit alpha type-3	;	248;	Y	1	2	SNFGYNIPLK	http://proteomicsresource.washington.edu/tpp/cgi-bin/peptidexml_html2.pl?PepMass=1151.5975&StdPep=&MassError=0.5&xslt=xsltproc&cgi-bin=/tpp/cgi-bin/&ratioType=-1&Ref=2_SNFGYNIPLK&Infile=/net/yadlin/vol1/search/Nate/Hague/20130916/a1D_transfected/interact.pep.xml	0.9997	0.9987	2	7	2		Y
39	1	IPI00172656	http://proteomicsresource.washington.edu/tpp/cgi-bin/comet-fastadb.cgi?Ref=IPI00172656&Db=/net/yadlin/vol1/fasta/ipi.HUMAN20110912_met_fusion.for_rev.fasta&Pep=NTLCAPEVISLINTR+QQQDEAYLASLR	1	6.1	2	3	0.13	Gene_Symbol=FAF2 FAS-associated factor 2		445	Y	1	2	NTLCAPEVISLINTR	http://proteomicsresource.washington.edu/tpp/cgi-bin/peptidexml_html2.pl?PepMass=1699.8927&StdPep=NTLCAPEVISLINTR&MassError=0.5&xslt=xsltproc&cgi-bin=/tpp/cgi-bin/&ratioType=-1&Ref=2_NTLCAPEVISLINTR&Infile=/net/yadlin/vol1/search/Nate/Hague/20130916/a1D_transfected/interact.pep.xml	0.9998	0.999	2	7	2		Y
39	1	IPI00172656	http://proteomicsresource.washington.edu/tpp/cgi-bin/comet-fastadb.cgi?Ref=IPI00172656&Db=/net/yadlin/vol1/fasta/ipi.HUMAN20110912_met_fusion.for_rev.fasta&Pep=NTLCAPEVISLINTR+QQQDEAYLASLR	1	6.1	2	3	0.13	Gene_Symbol=FAF2 FAS-associated factor 2		445	Y	1	2	QQQDEAYLASLR	http://proteomicsresource.washington.edu/tpp/cgi-bin/peptidexml_html2.pl?PepMass=1420.6946&StdPep=&MassError=0.5&xslt=xsltproc&cgi-bin=/tpp/cgi-bin/&ratioType=-1&Ref=2_QQQDEAYLASLR&Infile=/net/yadlin/vol1/search/Nate/Hague/20130916/a1D_transfected/interact.pep.xml	0.9996	0.9981	2	7	1		Y
40	1	IPI00182533,IPI00816097,IPI00910727,IPI00914529,IPI00914543,IPI00985019	http://proteomicsresource.washington.edu/tpp/cgi-bin/comet-fastadb.cgi?Ref=IPI00182533&Db=/net/yadlin/vol1/fasta/ipi.HUMAN20110912_met_fusion.for_rev.fasta&Pep=NCSSFLIK+QTYSTEPNNLK,http://proteomicsresource.washington.edu/tpp/cgi-bin/comet-fastadb.cgi?Ref=IPI00816097&Db=/net/yadlin/vol1/fasta/ipi.HUMAN20110912_met_fusion.for_rev.fasta&Pep=NCSSFLIK+QTYSTEPNNLK,http://proteomicsresource.washington.…	1	27.5	2	4	0.17	Gene_Symbol=RPL28 60S ribosomal protein L28,Gene_Symbol=RPL28 60S ribosomal protein L28 isoform 4,Gene_Symbol=RPL28 60S ribosomal protein L28 isoform 1,Gene_Symbol=RPL28 60S ribosomal protein L28 isoform 3,Gene_Symbol=RPL28 60S ribosomal protein L28 isoform 5,Gene_Symbol=RPL28 Conserved hypothetical protein	;;;;;	137;;;;;	Y	1	2	QTYSTEPNNLK	http://proteomicsresource.washington.edu/tpp/cgi-bin/peptidexml_html2.pl?PepMass=1293.6201&StdPep=&MassError=0.5&xslt=xsltproc&cgi-bin=/tpp/cgi-bin/&ratioType=-1&Ref=2_QTYSTEPNNLK&Infile=/net/yadlin/vol1/search/Nate/Hague/20130916/a1D_transfected/interact.pep.xml	0.9998	0.9989	2	7	2		Y
40	1	IPI00182533,IPI00816097,IPI00910727,IPI00914529,IPI00914543,IPI00985019	http://proteomicsresource.washington.edu/tpp/cgi-bin/comet-fastadb.cgi?Ref=IPI00182533&Db=/net/yadlin/vol1/fasta/ipi.HUMAN20110912_met_fusion.for_rev.fasta&Pep=NCSSFLIK+QTYSTEPNNLK,http://proteomicsresource.washington.edu/tpp/cgi-bin/comet-fastadb.cgi?Ref=IPI00816097&Db=/net/yadlin/vol1/fasta/ipi.HUMAN20110912_met_fusion.for_rev.fasta&Pep=NCSSFLIK+QTYSTEPNNLK,http://proteomicsresource.washington.…	1	27.5	2	4	0.17	Gene_Symbol=RPL28 60S ribosomal protein L28,Gene_Symbol=RPL28 60S ribosomal protein L28 isoform 4,Gene_Symbol=RPL28 60S ribosomal protein L28 isoform 1,Gene_Symbol=RPL28 60S ribosomal protein L28 isoform 3,Gene_Symbol=RPL28 60S ribosomal protein L28 isoform 5,Gene_Symbol=RPL28 Conserved hypothetical protein	;;;;;	137;;;;;	Y	1	2	NCSSFLIK	http://proteomicsresource.washington.edu/tpp/cgi-bin/peptidexml_html2.pl?PepMass=967.4797&StdPep=NCSSFLIK&MassError=0.5&xslt=xsltproc&cgi-bin=/tpp/cgi-bin/&ratioType=-1&Ref=2_NCSSFLIK&Infile=/net/yadlin/vol1/search/Nate/Hague/20130916/a1D_transfected/interact.pep.xml	0.9996	0.9981	2	7	2		Y
41	1	IPI00216587,IPI00645201	http://proteomicsresource.washington.edu/tpp/cgi-bin/comet-fastadb.cgi?Ref=IPI00216587&Db=/net/yadlin/vol1/fasta/ipi.HUMAN20110912_met_fusion.for_rev.fasta&Pep=ADGYVLEGK+ISSLLEEQFQQGK+LTPEEEEILNK+NCIVLIDSTPYR,http://proteomicsresource.washington.edu/tpp/cgi-bin/comet-fastadb.cgi?Ref=IPI00645201&Db=/net/yadlin/vol1/fasta/ipi.HUMAN20110912_met_fusion.for_rev.fasta&Pep=ADGYVLEGK+ISSLLEEQFQQGK+LTPEEE…	1	23.9	4	7	0.31	Gene_Symbol=RPS8;SNORD55 40S ribosomal protein S8,Gene_Symbol=RPS8;SNORD55 Uncharacterized protein	;	208;	Y	1	2	ISSLLEEQFQQGK	http://proteomicsresource.washington.edu/tpp/cgi-bin/peptidexml_html2.pl?PepMass=1505.7725&StdPep=&MassError=0.5&xslt=xsltproc&cgi-bin=/tpp/cgi-bin/&ratioType=-1&Ref=2_ISSLLEEQFQQGK&Infile=/net/yadlin/vol1/search/Nate/Hague/20130916/a1D_transfected/interact.pep.xml	0.9998	0.999	2	8	2		Y
41	1	IPI00216587,IPI00645201	http://proteomicsresource.washington.edu/tpp/cgi-bin/comet-fastadb.cgi?Ref=IPI00216587&Db=/net/yadlin/vol1/fasta/ipi.HUMAN20110912_met_fusion.for_rev.fasta&Pep=ADGYVLEGK+ISSLLEEQFQQGK+LTPEEEEILNK+NCIVLIDSTPYR,http://proteomicsresource.washington.edu/tpp/cgi-bin/comet-fastadb.cgi?Ref=IPI00645201&Db=/net/yadlin/vol1/fasta/ipi.HUMAN20110912_met_fusion.for_rev.fasta&Pep=ADGYVLEGK+ISSLLEEQFQQGK+LTPEEE…	1	23.9	4	7	0.31	Gene_Symbol=RPS8;SNORD55 40S ribosomal protein S8,Gene_Symbol=RPS8;SNORD55 Uncharacterized protein	;	208;	Y	1	2	NCIVLIDSTPYR	http://proteomicsresource.washington.edu/tpp/cgi-bin/peptidexml_html2.pl?PepMass=1449.7286&StdPep=NCIVLIDSTPYR&MassError=0.5&xslt=xsltproc&cgi-bin=/tpp/cgi-bin/&ratioType=-1&Ref=2_NCIVLIDSTPYR&Infile=/net/yadlin/vol1/search/Nate/Hague/20130916/a1D_transfected/interact.pep.xml	0.9998	0.9989	2	8	1		Y
41	1	IPI00216587,IPI00645201	http://proteomicsresource.washington.edu/tpp/cgi-bin/comet-fastadb.cgi?Ref=IPI00216587&Db=/net/yadlin/vol1/fasta/ipi.HUMAN20110912_met_fusion.for_rev.fasta&Pep=ADGYVLEGK+ISSLLEEQFQQGK+LTPEEEEILNK+NCIVLIDSTPYR,http://proteomicsresource.washington.edu/tpp/cgi-bin/comet-fastadb.cgi?Ref=IPI00645201&Db=/net/yadlin/vol1/fasta/ipi.HUMAN20110912_met_fusion.for_rev.fasta&Pep=ADGYVLEGK+ISSLLEEQFQQGK+LTPEEE…	1	23.9	4	7	0.31	Gene_Symbol=RPS8;SNORD55 40S ribosomal protein S8,Gene_Symbol=RPS8;SNORD55 Uncharacterized protein	;	208;	Y	1	2	ADGYVLEGK	http://proteomicsresource.washington.edu/tpp/cgi-bin/peptidexml_html2.pl?PepMass=950.4709&StdPep=&MassError=0.5&xslt=xsltproc&cgi-bin=/tpp/cgi-bin/&ratioType=-1&Ref=2_ADGYVLEGK&Infile=/net/yadlin/vol1/search/Nate/Hague/20130916/a1D_transfected/interact.pep.xml	0.9997	0.9985	2	8	2		Y
41	1	IPI00216587,IPI00645201	http://proteomicsresource.washington.edu/tpp/cgi-bin/comet-fastadb.cgi?Ref=IPI00216587&Db=/net/yadlin/vol1/fasta/ipi.HUMAN20110912_met_fusion.for_rev.fasta&Pep=ADGYVLEGK+ISSLLEEQFQQGK+LTPEEEEILNK+NCIVLIDSTPYR,http://proteomicsresource.washington.edu/tpp/cgi-bin/comet-fastadb.cgi?Ref=IPI00645201&Db=/net/yadlin/vol1/fasta/ipi.HUMAN20110912_met_fusion.for_rev.fasta&Pep=ADGYVLEGK+ISSLLEEQFQQGK+LTPEEE…	1	23.9	4	7	0.31	Gene_Symbol=RPS8;SNORD55 40S ribosomal protein S8,Gene_Symbol=RPS8;SNORD55 Uncharacterized protein	;	208;	Y	1	2	LTPEEEEILNK	http://proteomicsresource.washington.edu/tpp/cgi-bin/peptidexml_html2.pl?PepMass=1313.6714&StdPep=&MassError=0.5&xslt=xsltproc&cgi-bin=/tpp/cgi-bin/&ratioType=-1&Ref=2_LTPEEEEILNK&Infile=/net/yadlin/vol1/search/Nate/Hague/20130916/a1D_transfected/interact.pep.xml	0.9997	0.9987	2	8	2		Y
42	1	IPI00219153	http://proteomicsresource.washington.edu/tpp/cgi-bin/comet-fastadb.cgi?Ref=IPI00219153&Db=/net/yadlin/vol1/fasta/ipi.HUMAN20110912_met_fusion.for_rev.fasta&Pep=AGNLGGGVVTIER+ITVTSEVPFSK	1	18.8	2	3	0.13	Gene_Symbol=RPL22 60S ribosomal protein L22		128	Y	1	2	AGNLGGGVVTIER	http://proteomicsresource.washington.edu/tpp/cgi-bin/peptidexml_html2.pl?PepMass=1241.6728&StdPep=&MassError=0.5&xslt=xsltproc&cgi-bin=/tpp/cgi-bin/&ratioType=-1&Ref=2_AGNLGGGVVTIER&Infile=/net/yadlin/vol1/search/Nate/Hague/20130916/a1D_transfected/interact.pep.xml	0.9998	0.999	2	7	2		Y
42	1	IPI00219153	http://proteomicsresource.washington.edu/tpp/cgi-bin/comet-fastadb.cgi?Ref=IPI00219153&Db=/net/yadlin/vol1/fasta/ipi.HUMAN20110912_met_fusion.for_rev.fasta&Pep=AGNLGGGVVTIER+ITVTSEVPFSK	1	18.8	2	3	0.13	Gene_Symbol=RPL22 60S ribosomal protein L22		128	Y	1	2	ITVTSEVPFSK	http://proteomicsresource.washington.edu/tpp/cgi-bin/peptidexml_html2.pl?PepMass=1206.6496&StdPep=&MassError=0.5&xslt=xsltproc&cgi-bin=/tpp/cgi-bin/&ratioType=-1&Ref=2_ITVTSEVPFSK&Infile=/net/yadlin/vol1/search/Nate/Hague/20130916/a1D_transfected/interact.pep.xml	0.9992	0.9963	2	7	1		Y
43	1	IPI00220835	http://proteomicsresource.washington.edu/tpp/cgi-bin/comet-fastadb.cgi?Ref=IPI00220835&Db=/net/yadlin/vol1/fasta/ipi.HUMAN20110912_met_fusion.for_rev.fasta&Pep=FYTEDSPGLK+TTSAGTGGMWR	1	21.9	2	3	0.13	Gene_Symbol=SEC61B Protein transport protein Sec61 subunit beta		96	Y	1	2	FYTEDSPGLK	http://proteomicsresource.washington.edu/tpp/cgi-bin/peptidexml_html2.pl?PepMass=1155.5448&StdPep=&MassError=0.5&xslt=xsltproc&cgi-bin=/tpp/cgi-bin/&ratioType=-1&Ref=2_FYTEDSPGLK&Infile=/net/yadlin/vol1/search/Nate/Hague/20130916/a1D_transfected/interact.pep.xml	0.9996	0.9982	2	7	1		Y
43	1	IPI00220835	http://proteomicsresource.washington.edu/tpp/cgi-bin/comet-fastadb.cgi?Ref=IPI00220835&Db=/net/yadlin/vol1/fasta/ipi.HUMAN20110912_met_fusion.for_rev.fasta&Pep=FYTEDSPGLK+TTSAGTGGMWR	1	21.9	2	3	0.13	Gene_Symbol=SEC61B Protein transport protein Sec61 subunit beta		96	Y	1	2	TTSAGTGGMWR	http://proteomicsresource.washington.edu/tpp/cgi-bin/peptidexml_html2.pl?PepMass=1123.5080&StdPep=&MassError=0.5&xslt=xsltproc&cgi-bin=/tpp/cgi-bin/&ratioType=-1&Ref=2_TTSAGTGGMWR&Infile=/net/yadlin/vol1/search/Nate/Hague/20130916/a1D_transfected/interact.pep.xml	0.9996	0.998	2	7	2		Y
44	1	IPI00221127	http://proteomicsresource.washington.edu/tpp/cgi-bin/comet-fastadb.cgi?Ref=IPI00221127&Db=/net/yadlin/vol1/fasta/ipi.HUMAN20110912_met_fusion.for_rev.fasta&Pep=KNFIAVSAANR+NFIAVSAANR	1	1.8	2	8	0.35	Gene_Symbol=MYLK2 Myosin light chain kinase 2, skeletal/cardiac muscle		596	Y	1	2	KNFIAVSAANR	http://proteomicsresource.washington.edu/tpp/cgi-bin/peptidexml_html2.pl?PepMass=1189.6567&StdPep=&MassError=0.5&xslt=xsltproc&cgi-bin=/tpp/cgi-bin/&ratioType=-1&Ref=2_KNFIAVSAANR&Infile=/net/yadlin/vol1/search/Nate/Hague/20130916/a1D_transfected/interact.pep.xml	0.9998	0.9988	2	7	2		Y
44	1	IPI00221127	http://proteomicsresource.washington.edu/tpp/cgi-bin/comet-fastadb.cgi?Ref=IPI00221127&Db=/net/yadlin/vol1/fasta/ipi.HUMAN20110912_met_fusion.for_rev.fasta&Pep=KNFIAVSAANR+NFIAVSAANR	1	1.8	2	8	0.35	Gene_Symbol=MYLK2 Myosin light chain kinase 2, skeletal/cardiac muscle		596	Y	1	2	NFIAVSAANR	http://proteomicsresource.washington.edu/tpp/cgi-bin/peptidexml_html2.pl?PepMass=1061.5618&StdPep=&MassError=0.5&xslt=xsltproc&cgi-bin=/tpp/cgi-bin/&ratioType=-1&Ref=2_NFIAVSAANR&Infile=/net/yadlin/vol1/search/Nate/Hague/20130916/a1D_transfected/interact.pep.xml	0.9998	0.9988	2	7	6		Y
45	1	IPI00290526	http://proteomicsresource.washington.edu/tpp/cgi-bin/comet-fastadb.cgi?Ref=IPI00290526&Db=/net/yadlin/vol1/fasta/ipi.HUMAN20110912_met_fusion.for_rev.fasta&Pep=AEAPADQGSEVTDNQR+AGAPAEEGAEAADNQR	1	5.9	2	2	0.09	Gene_Symbol=CCDC8 Coiled-coil domain-containing protein 8		538	Y	1	2	AEAPADQGSEVTDNQR	http://proteomicsresource.washington.edu/tpp/cgi-bin/peptidexml_html2.pl?PepMass=1686.7445&StdPep=&MassError=0.5&xslt=xsltproc&cgi-bin=/tpp/cgi-bin/&ratioType=-1&Ref=2_AEAPADQGSEVTDNQR&Infile=/net/yadlin/vol1/search/Nate/Hague/20130916/a1D_transfected/interact.pep.xml	0.9998	0.9989	2	7	1		Y
45	1	IPI00290526	http://proteomicsresource.washington.edu/tpp/cgi-bin/comet-fastadb.cgi?Ref=IPI00290526&Db=/net/yadlin/vol1/fasta/ipi.HUMAN20110912_met_fusion.for_rev.fasta&Pep=AEAPADQGSEVTDNQR+AGAPAEEGAEAADNQR	1	5.9	2	2	0.09	Gene_Symbol=CCDC8 Coiled-coil domain-containing protein 8		538	Y	1	2	AGAPAEEGAEAADNQR	http://proteomicsresource.washington.edu/tpp/cgi-bin/peptidexml_html2.pl?PepMass=1555.6863&StdPep=&MassError=0.5&xslt=xsltproc&cgi-bin=/tpp/cgi-bin/&ratioType=-1&Ref=2_AGAPAEEGAEAADNQR&Infile=/net/yadlin/vol1/search/Nate/Hague/20130916/a1D_transfected/interact.pep.xml	0.9998	0.999	2	7	1		Y
46	1	IPI00295098,IPI00797747	http://proteomicsresource.washington.edu/tpp/cgi-bin/comet-fastadb.cgi?Ref=IPI00295098&Db=/net/yadlin/vol1/fasta/ipi.HUMAN20110912_met_fusion.for_rev.fasta&Pep=LIQQQLEK+SAAPSTLDSSSTAPAQLGK,http://proteomicsresource.washington.edu/tpp/cgi-bin/comet-fastadb.cgi?Ref=IPI00797747&Db=/net/yadlin/vol1/fasta/ipi.HUMAN20110912_met_fusion.for_rev.fasta&Pep=LIQQQLEK+SAAPSTLDSSSTAPAQLGK	1	16.9	2	2	0.08	Gene_Symbol=SRPRB Signal recognition particle receptor subunit beta,Gene_Symbol=SRPRB Protein	;	271;	Y	1	2	SAAPSTLDSSSTAPAQLGK	http://proteomicsresource.washington.edu/tpp/cgi-bin/peptidexml_html2.pl?PepMass=1787.8901&StdPep=&MassError=0.5&xslt=xsltproc&cgi-bin=/tpp/cgi-bin/&ratioType=-1&Ref=2_SAAPSTLDSSSTAPAQLGK&Infile=/net/yadlin/vol1/search/Nate/Hague/20130916/a1D_transfected/interact.pep.xml	0.9998	0.999	2	6	1		Y
46	1	IPI00295098,IPI00797747	http://proteomicsresource.washington.edu/tpp/cgi-bin/comet-fastadb.cgi?Ref=IPI00295098&Db=/net/yadlin/vol1/fasta/ipi.HUMAN20110912_met_fusion.for_rev.fasta&Pep=LIQQQLEK+SAAPSTLDSSSTAPAQLGK,http://proteomicsresource.washington.edu/tpp/cgi-bin/comet-fastadb.cgi?Ref=IPI00797747&Db=/net/yadlin/vol1/fasta/ipi.HUMAN20110912_met_fusion.for_rev.fasta&Pep=LIQQQLEK+SAAPSTLDSSSTAPAQLGK	1	16.9	2	2	0.08	Gene_Symbol=SRPRB Signal recognition particle receptor subunit beta,Gene_Symbol=SRPRB Protein	;	271;	Y	1	2	LIQQQLEK	http://proteomicsresource.washington.edu/tpp/cgi-bin/peptidexml_html2.pl?PepMass=998.5760&StdPep=&MassError=0.5&xslt=xsltproc&cgi-bin=/tpp/cgi-bin/&ratioType=-1&Ref=2_LIQQQLEK&Infile=/net/yadlin/vol1/search/Nate/Hague/20130916/a1D_transfected/interact.pep.xml	0.9701	0.8698	2	7	1		Y
47	1	IPI00304612,IPI00432865	http://proteomicsresource.washington.edu/tpp/cgi-bin/comet-fastadb.cgi?Ref=IPI00304612&Db=/net/yadlin/vol1/fasta/ipi.HUMAN20110912_met_fusion.for_rev.fasta&Pep=MVVPAALK+VFDGIPPPYDK+YQAVTATLEEK,http://proteomicsresource.washington.edu/tpp/cgi-bin/comet-fastadb.cgi?Ref=IPI00432865&Db=/net/yadlin/vol1/fasta/ipi.HUMAN20110912_met_fusion.for_rev.fasta&Pep=MVVPAALK+VFDGIPPPYDK+YQAVTATLEEK	1	29.4	3	4	0.17	Gene_Symbol=SNORD34;SNORD33;RPL13A;SNORD32A 60S ribosomal protein L13a,Gene_Symbol=RPL13AP3 Putative 60S ribosomal protein L13a-like MGC87657	;	203;	Y	1	2	YQAVTATLEEK	http://proteomicsresource.washington.edu/tpp/cgi-bin/peptidexml_html2.pl?PepMass=1251.6347&StdPep=&MassError=0.5&xslt=xsltproc&cgi-bin=/tpp/cgi-bin/&ratioType=-1&Ref=2_YQAVTATLEEK&Infile=/net/yadlin/vol1/search/Nate/Hague/20130916/a1D_transfected/interact.pep.xml	0.9998	0.9989	2	8	2		Y
47	1	IPI00304612,IPI00432865	http://proteomicsresource.washington.edu/tpp/cgi-bin/comet-fastadb.cgi?Ref=IPI00304612&Db=/net/yadlin/vol1/fasta/ipi.HUMAN20110912_met_fusion.for_rev.fasta&Pep=MVVPAALK+VFDGIPPPYDK+YQAVTATLEEK,http://proteomicsresource.washington.edu/tpp/cgi-bin/comet-fastadb.cgi?Ref=IPI00432865&Db=/net/yadlin/vol1/fasta/ipi.HUMAN20110912_met_fusion.for_rev.fasta&Pep=MVVPAALK+VFDGIPPPYDK+YQAVTATLEEK	1	29.4	3	4	0.17	Gene_Symbol=SNORD34;SNORD33;RPL13A;SNORD32A 60S ribosomal protein L13a,Gene_Symbol=RPL13AP3 Putative 60S ribosomal protein L13a-like MGC87657	;	203;	Y	1	2	VFDGIPPPYDK	http://proteomicsresource.washington.edu/tpp/cgi-bin/peptidexml_html2.pl?PepMass=1246.6234&StdPep=&MassError=0.5&xslt=xsltproc&cgi-bin=/tpp/cgi-bin/&ratioType=-1&Ref=2_VFDGIPPPYDK&Infile=/net/yadlin/vol1/search/Nate/Hague/20130916/a1D_transfected/interact.pep.xml	0.9989	0.9947	2	8	1		Y
47	1	IPI00304612,IPI00432865	http://proteomicsresource.washington.edu/tpp/cgi-bin/comet-fastadb.cgi?Ref=IPI00304612&Db=/net/yadlin/vol1/fasta/ipi.HUMAN20110912_met_fusion.for_rev.fasta&Pep=MVVPAALK+VFDGIPPPYDK+YQAVTATLEEK,http://proteomicsresource.washington.edu/tpp/cgi-bin/comet-fastadb.cgi?Ref=IPI00432865&Db=/net/yadlin/vol1/fasta/ipi.HUMAN20110912_met_fusion.for_rev.fasta&Pep=MVVPAALK+VFDGIPPPYDK+YQAVTATLEEK	1	29.4	3	4	0.17	Gene_Symbol=SNORD34;SNORD33;RPL13A;SNORD32A 60S ribosomal protein L13a,Gene_Symbol=RPL13AP3 Putative 60S ribosomal protein L13a-like MGC87657	;	203;	Y	1	2	MVVPAALK	http://proteomicsresource.washington.edu/tpp/cgi-bin/peptidexml_html2.pl?PepMass=827.4939&StdPep=&MassError=0.5&xslt=xsltproc&cgi-bin=/tpp/cgi-bin/&ratioType=-1&Ref=2_MVVPAALK&Infile=/net/yadlin/vol1/search/Nate/Hague/20130916/a1D_transfected/interact.pep.xml	0.9617	0.8378	2	8	1		Y
48	1	IPI00306332,IPI00791426,IPI00946221	http://proteomicsresource.washington.edu/tpp/cgi-bin/comet-fastadb.cgi?Ref=IPI00306332&Db=/net/yadlin/vol1/fasta/ipi.HUMAN20110912_met_fusion.for_rev.fasta&Pep=AITGASLADIMAK+CESAFLSK+VELCSFSGYK+VFQFLNAK,http://proteomicsresource.washington.edu/tpp/cgi-bin/comet-fastadb.cgi?Ref=IPI00791426&Db=/net/yadlin/vol1/fasta/ipi.HUMAN20110912_met_fusion.for_rev.fasta&Pep=AITGASLADIMAK+CESAFLSK+VELCSFSGYK+VF…	1	32.2	4	7	0.31	Gene_Symbol=RPL24 60S ribosomal protein L24,Gene_Symbol=RPL24 Uncharacterized protein,Gene_Symbol=RPL24 Uncharacterized protein	;;	157;;	Y	1	2	AITGASLADIMAK	http://proteomicsresource.washington.edu/tpp/cgi-bin/peptidexml_html2.pl?PepMass=1260.6747&StdPep=&MassError=0.5&xslt=xsltproc&cgi-bin=/tpp/cgi-bin/&ratioType=-1&Ref=2_AITGASLADIMAK&Infile=/net/yadlin/vol1/search/Nate/Hague/20130916/a1D_transfected/interact.pep.xml	0.9998	0.999	2	8	2		Y
48	1	IPI00306332,IPI00791426,IPI00946221	http://proteomicsresource.washington.edu/tpp/cgi-bin/comet-fastadb.cgi?Ref=IPI00306332&Db=/net/yadlin/vol1/fasta/ipi.HUMAN20110912_met_fusion.for_rev.fasta&Pep=AITGASLADIMAK+CESAFLSK+VELCSFSGYK+VFQFLNAK,http://proteomicsresource.washington.edu/tpp/cgi-bin/comet-fastadb.cgi?Ref=IPI00791426&Db=/net/yadlin/vol1/fasta/ipi.HUMAN20110912_met_fusion.for_rev.fasta&Pep=AITGASLADIMAK+CESAFLSK+VELCSFSGYK+VF…	1	32.2	4	7	0.31	Gene_Symbol=RPL24 60S ribosomal protein L24,Gene_Symbol=RPL24 Uncharacterized protein,Gene_Symbol=RPL24 Uncharacterized protein	;;	157;;	Y	1	2	CESAFLSK	http://proteomicsresource.washington.edu/tpp/cgi-bin/peptidexml_html2.pl?PepMass=940.4324&StdPep=CESAFLSK&MassError=0.5&xslt=xsltproc&cgi-bin=/tpp/cgi-bin/&ratioType=-1&Ref=2_CESAFLSK&Infile=/net/yadlin/vol1/search/Nate/Hague/20130916/a1D_transfected/interact.pep.xml	0.9997	0.9987	2	8	2		Y
48	1	IPI00306332,IPI00791426,IPI00946221	http://proteomicsresource.washington.edu/tpp/cgi-bin/comet-fastadb.cgi?Ref=IPI00306332&Db=/net/yadlin/vol1/fasta/ipi.HUMAN20110912_met_fusion.for_rev.fasta&Pep=AITGASLADIMAK+CESAFLSK+VELCSFSGYK+VFQFLNAK,http://proteomicsresource.washington.edu/tpp/cgi-bin/comet-fastadb.cgi?Ref=IPI00791426&Db=/net/yadlin/vol1/fasta/ipi.HUMAN20110912_met_fusion.for_rev.fasta&Pep=AITGASLADIMAK+CESAFLSK+VELCSFSGYK+VF…	1	32.2	4	7	0.31	Gene_Symbol=RPL24 60S ribosomal protein L24,Gene_Symbol=RPL24 Uncharacterized protein,Gene_Symbol=RPL24 Uncharacterized protein	;;	157;;	Y	1	2	VFQFLNAK	http://proteomicsresource.washington.edu/tpp/cgi-bin/peptidexml_html2.pl?PepMass=965.5334&StdPep=&MassError=0.5&xslt=xsltproc&cgi-bin=/tpp/cgi-bin/&ratioType=-1&Ref=2_VFQFLNAK&Infile=/net/yadlin/vol1/search/Nate/Hague/20130916/a1D_transfected/interact.pep.xml	0.9997	0.9987	2	8	2		Y
48	1	IPI00306332,IPI00791426,IPI00946221	http://proteomicsresource.washington.edu/tpp/cgi-bin/comet-fastadb.cgi?Ref=IPI00306332&Db=/net/yadlin/vol1/fasta/ipi.HUMAN20110912_met_fusion.for_rev.fasta&Pep=AITGASLADIMAK+CESAFLSK+VELCSFSGYK+VFQFLNAK,http://proteomicsresource.washington.edu/tpp/cgi-bin/comet-fastadb.cgi?Ref=IPI00791426&Db=/net/yadlin/vol1/fasta/ipi.HUMAN20110912_met_fusion.for_rev.fasta&Pep=AITGASLADIMAK+CESAFLSK+VELCSFSGYK+VF…	1	32.2	4	7	0.31	Gene_Symbol=RPL24 60S ribosomal protein L24,Gene_Symbol=RPL24 Uncharacterized protein,Gene_Symbol=RPL24 Uncharacterized protein	;;	157;;	Y	1	2	VELCSFSGYK	http://proteomicsresource.washington.edu/tpp/cgi-bin/peptidexml_html2.pl?PepMass=1188.5485&StdPep=VELCSFSGYK&MassError=0.5&xslt=xsltproc&cgi-bin=/tpp/cgi-bin/&ratioType=-1&Ref=2_VELCSFSGYK&Infile=/net/yadlin/vol1/search/Nate/Hague/20130916/a1D_transfected/interact.pep.xml	0.9974	0.9875	2	8	1		Y
49	1	IPI00328753,IPI00337736,IPI00783726,IPI00909030	http://proteomicsresource.washington.edu/tpp/cgi-bin/comet-fastadb.cgi?Ref=IPI00328753&Db=/net/yadlin/vol1/fasta/ipi.HUMAN20110912_met_fusion.for_rev.fasta&Pep=DAVSNTTNQLESK+LQALANEQAAAAHELEK+LSDALAVEDDQVAPVPLNVVETSSSVR+NAEQAATQLK,http://proteomicsresource.washington.edu/tpp/cgi-bin/comet-fastadb.cgi?Ref=IPI00337736&Db=/net/yadlin/vol1/fasta/ipi.HUMAN20110912_met_fusion.for_rev.fasta&Pep=DAVSNTTN…	1	5.2	4	6	0.24	Gene_Symbol=KTN1 Isoform 1 of Kinectin,Gene_Symbol=KTN1 Isoform 2 of Kinectin,Gene_Symbol=KTN1 kinectin isoform b,Gene_Symbol=KTN1 cDNA FLJ61494, highly similar to Kinectin	;;;	1357;;;	Y	1	2	DAVSNTTNQLESK	http://proteomicsresource.washington.edu/tpp/cgi-bin/peptidexml_html2.pl?PepMass=1405.6685&StdPep=&MassError=0.5&xslt=xsltproc&cgi-bin=/tpp/cgi-bin/&ratioType=-1&Ref=2_DAVSNTTNQLESK&Infile=/net/yadlin/vol1/search/Nate/Hague/20130916/a1D_transfected/interact.pep.xml	0.9998	0.9988	2	8	1		Y
49	1	IPI00328753,IPI00337736,IPI00783726,IPI00909030	http://proteomicsresource.washington.edu/tpp/cgi-bin/comet-fastadb.cgi?Ref=IPI00328753&Db=/net/yadlin/vol1/fasta/ipi.HUMAN20110912_met_fusion.for_rev.fasta&Pep=DAVSNTTNQLESK+LQALANEQAAAAHELEK+LSDALAVEDDQVAPVPLNVVETSSSVR+NAEQAATQLK,http://proteomicsresource.washington.edu/tpp/cgi-bin/comet-fastadb.cgi?Ref=IPI00337736&Db=/net/yadlin/vol1/fasta/ipi.HUMAN20110912_met_fusion.for_rev.fasta&Pep=DAVSNTTN…	1	5.2	4	6	0.24	Gene_Symbol=KTN1 Isoform 1 of Kinectin,Gene_Symbol=KTN1 Isoform 2 of Kinectin,Gene_Symbol=KTN1 kinectin isoform b,Gene_Symbol=KTN1 cDNA FLJ61494, highly similar to Kinectin	;;;	1357;;;	Y	1	3	LSDALAVEDDQVAPVPLNVVETSSSVR	http://proteomicsresource.washington.edu/tpp/cgi-bin/peptidexml_html2.pl?PepMass=2809.4345&StdPep=&MassError=0.5&xslt=xsltproc&cgi-bin=/tpp/cgi-bin/&ratioType=-1&Ref=3_LSDALAVEDDQVAPVPLNVVETSSSVR&Infile=/net/yadlin/vol1/search/Nate/Hague/20130916/a1D_transfected/interact.pep.xml	0.9998	0.999	2	8	2		Y
49	1	IPI00328753,IPI00337736,IPI00783726,IPI00909030	http://proteomicsresource.washington.edu/tpp/cgi-bin/comet-fastadb.cgi?Ref=IPI00328753&Db=/net/yadlin/vol1/fasta/ipi.HUMAN20110912_met_fusion.for_rev.fasta&Pep=DAVSNTTNQLESK+LQALANEQAAAAHELEK+LSDALAVEDDQVAPVPLNVVETSSSVR+NAEQAATQLK,http://proteomicsresource.washington.edu/tpp/cgi-bin/comet-fastadb.cgi?Ref=IPI00337736&Db=/net/yadlin/vol1/fasta/ipi.HUMAN20110912_met_fusion.for_rev.fasta&Pep=DAVSNTTN…	1	5.2	4	6	0.24	Gene_Symbol=KTN1 Isoform 1 of Kinectin,Gene_Symbol=KTN1 Isoform 2 of Kinectin,Gene_Symbol=KTN1 kinectin isoform b,Gene_Symbol=KTN1 cDNA FLJ61494, highly similar to Kinectin	;;;	1357;;;	Y	1	2	NAEQAATQLK	http://proteomicsresource.washington.edu/tpp/cgi-bin/peptidexml_html2.pl?PepMass=1072.5513&StdPep=&MassError=0.5&xslt=xsltproc&cgi-bin=/tpp/cgi-bin/&ratioType=-1&Ref=2_NAEQAATQLK&Infile=/net/yadlin/vol1/search/Nate/Hague/20130916/a1D_transfected/interact.pep.xml	0.9997	0.9986	2	8	2		Y
49	1	IPI00328753,IPI00337736,IPI00783726,IPI00909030	http://proteomicsresource.washington.edu/tpp/cgi-bin/comet-fastadb.cgi?Ref=IPI00328753&Db=/net/yadlin/vol1/fasta/ipi.HUMAN20110912_met_fusion.for_rev.fasta&Pep=DAVSNTTNQLESK+LQALANEQAAAAHELEK+LSDALAVEDDQVAPVPLNVVETSSSVR+NAEQAATQLK,http://proteomicsresource.washington.edu/tpp/cgi-bin/comet-fastadb.cgi?Ref=IPI00337736&Db=/net/yadlin/vol1/fasta/ipi.HUMAN20110912_met_fusion.for_rev.fasta&Pep=DAVSNTTN…	1	5.2	4	6	0.24	Gene_Symbol=KTN1 Isoform 1 of Kinectin,Gene_Symbol=KTN1 Isoform 2 of Kinectin,Gene_Symbol=KTN1 kinectin isoform b,Gene_Symbol=KTN1 cDNA FLJ61494, highly similar to Kinectin	;;;	1357;;;	Y	1	3	LQALANEQAAAAHELEK	http://proteomicsresource.washington.edu/tpp/cgi-bin/peptidexml_html2.pl?PepMass=1805.9272&StdPep=&MassError=0.5&xslt=xsltproc&cgi-bin=/tpp/cgi-bin/&ratioType=-1&Ref=3_LQALANEQAAAAHELEK&Infile=/net/yadlin/vol1/search/Nate/Hague/20130916/a1D_transfected/interact.pep.xml	0.9964	0.9827	2	8	1		Y
50	1	IPI00396321	http://proteomicsresource.washington.edu/tpp/cgi-bin/comet-fastadb.cgi?Ref=IPI00396321&Db=/net/yadlin/vol1/fasta/ipi.HUMAN20110912_met_fusion.for_rev.fasta&Pep=ATILDLSCNK+DKLDGNELDLSLSDLNEVPVK+LQQLPADFGR+LTTLPSDFCGLTHLVK+LVTLPVSFAQLK	1	22.5	5	9	0.34	Gene_Symbol=LRRC59 Leucine-rich repeat-containing protein 59		307	Y	1	2	ATILDLSCNK	http://proteomicsresource.washington.edu/tpp/cgi-bin/peptidexml_html2.pl?PepMass=1133.5750&StdPep=ATILDLSCNK&MassError=0.5&xslt=xsltproc&cgi-bin=/tpp/cgi-bin/&ratioType=-1&Ref=2_ATILDLSCNK&Infile=/net/yadlin/vol1/search/Nate/Hague/20130916/a1D_transfected/interact.pep.xml	0.9998	0.9989	2	9	2		Y
50	1	IPI00396321	http://proteomicsresource.washington.edu/tpp/cgi-bin/comet-fastadb.cgi?Ref=IPI00396321&Db=/net/yadlin/vol1/fasta/ipi.HUMAN20110912_met_fusion.for_rev.fasta&Pep=ATILDLSCNK+DKLDGNELDLSLSDLNEVPVK+LQQLPADFGR+LTTLPSDFCGLTHLVK+LVTLPVSFAQLK	1	22.5	5	9	0.34	Gene_Symbol=LRRC59 Leucine-rich repeat-containing protein 59		307	Y	1	2	LVTLPVSFAQLK	http://proteomicsresource.washington.edu/tpp/cgi-bin/peptidexml_html2.pl?PepMass=1314.7911&StdPep=&MassError=0.5&xslt=xsltproc&cgi-bin=/tpp/cgi-bin/&ratioType=-1&Ref=2_LVTLPVSFAQLK&Infile=/net/yadlin/vol1/search/Nate/Hague/20130916/a1D_transfected/interact.pep.xml	0.9997	0.9987	2	9	2		Y
50	1	IPI00396321	http://proteomicsresource.washington.edu/tpp/cgi-bin/comet-fastadb.cgi?Ref=IPI00396321&Db=/net/yadlin/vol1/fasta/ipi.HUMAN20110912_met_fusion.for_rev.fasta&Pep=ATILDLSCNK+DKLDGNELDLSLSDLNEVPVK+LQQLPADFGR+LTTLPSDFCGLTHLVK+LVTLPVSFAQLK	1	22.5	5	9	0.34	Gene_Symbol=LRRC59 Leucine-rich repeat-containing protein 59		307	Y	1	2	LQQLPADFGR	http://proteomicsresource.washington.edu/tpp/cgi-bin/peptidexml_html2.pl?PepMass=1143.6036&StdPep=&MassError=0.5&xslt=xsltproc&cgi-bin=/tpp/cgi-bin/&ratioType=-1&Ref=2_LQQLPADFGR&Infile=/net/yadlin/vol1/search/Nate/Hague/20130916/a1D_transfected/interact.pep.xml	0.9965	0.9833	2	9	2		Y
50	1	IPI00396321	http://proteomicsresource.washington.edu/tpp/cgi-bin/comet-fastadb.cgi?Ref=IPI00396321&Db=/net/yadlin/vol1/fasta/ipi.HUMAN20110912_met_fusion.for_rev.fasta&Pep=ATILDLSCNK+DKLDGNELDLSLSDLNEVPVK+LQQLPADFGR+LTTLPSDFCGLTHLVK+LVTLPVSFAQLK	1	22.5	5	9	0.34	Gene_Symbol=LRRC59 Leucine-rich repeat-containing protein 59		307	Y	1	3	DKLDGNELDLSLSDLNEVPVK	http://proteomicsresource.washington.edu/tpp/cgi-bin/peptidexml_html2.pl?PepMass=2312.1747&StdPep=&MassError=0.5&xslt=xsltproc&cgi-bin=/tpp/cgi-bin/&ratioType=-1&Ref=3_DKLDGNELDLSLSDLNEVPVK&Infile=/net/yadlin/vol1/search/Nate/Hague/20130916/a1D_transfected/interact.pep.xml	0.9961	0.9811	2	9	1		Y
50	1	IPI00396321	http://proteomicsresource.washington.edu/tpp/cgi-bin/comet-fastadb.cgi?Ref=IPI00396321&Db=/net/yadlin/vol1/fasta/ipi.HUMAN20110912_met_fusion.for_rev.fasta&Pep=ATILDLSCNK+DKLDGNELDLSLSDLNEVPVK+LQQLPADFGR+LTTLPSDFCGLTHLVK+LVTLPVSFAQLK	1	22.5	5	9	0.34	Gene_Symbol=LRRC59 Leucine-rich repeat-containing protein 59		307	Y	1	3	LTTLPSDFCGLTHLVK	http://proteomicsresource.washington.edu/tpp/cgi-bin/peptidexml_html2.pl?PepMass=1800.9444&StdPep=LTTLPSDFCGLTHLVK&MassError=0.5&xslt=xsltproc&cgi-bin=/tpp/cgi-bin/&ratioType=-1&Ref=3_LTTLPSDFCGLTHLVK&Infile=/net/yadlin/vol1/search/Nate/Hague/20130916/a1D_transfected/interact.pep.xml	0.4481	0.4481	2	9	2		Y
51	1	IPI00398625	http://proteomicsresource.washington.edu/tpp/cgi-bin/comet-fastadb.cgi?Ref=IPI00398625&Db=/net/yadlin/vol1/fasta/ipi.HUMAN20110912_met_fusion.for_rev.fasta&Pep=HGSGSGHSSSYGQHGSGSGWSSSSGR+QSLGHGQHGSGSGQSPSPSR	1	5.5	2	4	0.17	Gene_Symbol=HRNR Hornerin		2850	Y	1	4	HGSGSGHSSSYGQHGSGSGWSSSSGR	http://proteomicsresource.washington.edu/tpp/cgi-bin/peptidexml_html2.pl?PepMass=2476.0136&StdPep=&MassError=0.5&xslt=xsltproc&cgi-bin=/tpp/cgi-bin/&ratioType=-1&Ref=4_HGSGSGHSSSYGQHGSGSGWSSSSGR&Infile=/net/yadlin/vol1/search/Nate/Hague/20130916/a1D_transfected/interact.pep.xml	0.9998	0.999	2	6	3		Y
51	1	IPI00398625	http://proteomicsresource.washington.edu/tpp/cgi-bin/comet-fastadb.cgi?Ref=IPI00398625&Db=/net/yadlin/vol1/fasta/ipi.HUMAN20110912_met_fusion.for_rev.fasta&Pep=HGSGSGHSSSYGQHGSGSGWSSSSGR+QSLGHGQHGSGSGQSPSPSR	1	5.5	2	4	0.17	Gene_Symbol=HRNR Hornerin		2850	Y	1	4	QSLGHGQHGSGSGQSPSPSR	http://proteomicsresource.washington.edu/tpp/cgi-bin/peptidexml_html2.pl?PepMass=1946.8943&StdPep=&MassError=0.5&xslt=xsltproc&cgi-bin=/tpp/cgi-bin/&ratioType=-1&Ref=4_QSLGHGQHGSGSGQSPSPSR&Infile=/net/yadlin/vol1/search/Nate/Hague/20130916/a1D_transfected/interact.pep.xml	0.9777	0.9002	2	7	1		Y
52	1	IPI00412579	http://proteomicsresource.washington.edu/tpp/cgi-bin/comet-fastadb.cgi?Ref=IPI00412579&Db=/net/yadlin/vol1/fasta/ipi.HUMAN20110912_met_fusion.for_rev.fasta&Pep=AVDIPHMDIEALK+DTLYEAVR+FPSLLTHNENMVAK+ILGPGLNK+YDAFLASESLIK	1	25.3	5	8	0.32	Gene_Symbol=RPL10A 60S ribosomal protein L10a		217	Y	1	2	YDAFLASESLIK	http://proteomicsresource.washington.edu/tpp/cgi-bin/peptidexml_html2.pl?PepMass=1355.6973&StdPep=&MassError=0.5&xslt=xsltproc&cgi-bin=/tpp/cgi-bin/&ratioType=-1&Ref=2_YDAFLASESLIK&Infile=/net/yadlin/vol1/search/Nate/Hague/20130916/a1D_transfected/interact.pep.xml	0.9998	0.9989	2	9	2		Y
52	1	IPI00412579	http://proteomicsresource.washington.edu/tpp/cgi-bin/comet-fastadb.cgi?Ref=IPI00412579&Db=/net/yadlin/vol1/fasta/ipi.HUMAN20110912_met_fusion.for_rev.fasta&Pep=AVDIPHMDIEALK+DTLYEAVR+FPSLLTHNENMVAK+ILGPGLNK+YDAFLASESLIK	1	25.3	5	8	0.32	Gene_Symbol=RPL10A 60S ribosomal protein L10a		217	Y	1	3	FPSLLTHNENMVAK	http://proteomicsresource.washington.edu/tpp/cgi-bin/peptidexml_html2.pl?PepMass=1599.8079&StdPep=&MassError=0.5&xslt=xsltproc&cgi-bin=/tpp/cgi-bin/&ratioType=-1&Ref=3_FPSLLTHNENMVAK&Infile=/net/yadlin/vol1/search/Nate/Hague/20130916/a1D_transfected/interact.pep.xml	0.9998	0.9988	2	9	1		Y
52	1	IPI00412579	http://proteomicsresource.washington.edu/tpp/cgi-bin/comet-fastadb.cgi?Ref=IPI00412579&Db=/net/yadlin/vol1/fasta/ipi.HUMAN20110912_met_fusion.for_rev.fasta&Pep=AVDIPHMDIEALK+DTLYEAVR+FPSLLTHNENMVAK+ILGPGLNK+YDAFLASESLIK	1	25.3	5	8	0.32	Gene_Symbol=RPL10A 60S ribosomal protein L10a		217	Y	1	2	DTLYEAVR	http://proteomicsresource.washington.edu/tpp/cgi-bin/peptidexml_html2.pl?PepMass=965.4818&StdPep=&MassError=0.5&xslt=xsltproc&cgi-bin=/tpp/cgi-bin/&ratioType=-1&Ref=2_DTLYEAVR&Infile=/net/yadlin/vol1/search/Nate/Hague/20130916/a1D_transfected/interact.pep.xml	0.9997	0.9987	2	9	2		Y
52	1	IPI00412579	http://proteomicsresource.washington.edu/tpp/cgi-bin/comet-fastadb.cgi?Ref=IPI00412579&Db=/net/yadlin/vol1/fasta/ipi.HUMAN20110912_met_fusion.for_rev.fasta&Pep=AVDIPHMDIEALK+DTLYEAVR+FPSLLTHNENMVAK+ILGPGLNK+YDAFLASESLIK	1	25.3	5	8	0.32	Gene_Symbol=RPL10A 60S ribosomal protein L10a		217	Y	1	2	ILGPGLNK	http://proteomicsresource.washington.edu/tpp/cgi-bin/peptidexml_html2.pl?PepMass=810.4963&StdPep=&MassError=0.5&xslt=xsltproc&cgi-bin=/tpp/cgi-bin/&ratioType=-1&Ref=2_ILGPGLNK&Infile=/net/yadlin/vol1/search/Nate/Hague/20130916/a1D_transfected/interact.pep.xml	0.9991	0.9956	2	9	2		Y
52	1	IPI00412579	http://proteomicsresource.washington.edu/tpp/cgi-bin/comet-fastadb.cgi?Ref=IPI00412579&Db=/net/yadlin/vol1/fasta/ipi.HUMAN20110912_met_fusion.for_rev.fasta&Pep=AVDIPHMDIEALK+DTLYEAVR+FPSLLTHNENMVAK+ILGPGLNK+YDAFLASESLIK	1	25.3	5	8	0.32	Gene_Symbol=RPL10A 60S ribosomal protein L10a		217	Y	1	3	AVDIPHMDIEALK	http://proteomicsresource.washington.edu/tpp/cgi-bin/peptidexml_html2.pl?PepMass=1450.7490&StdPep=&MassError=0.5&xslt=xsltproc&cgi-bin=/tpp/cgi-bin/&ratioType=-1&Ref=3_AVDIPHMDIEALK&Infile=/net/yadlin/vol1/search/Nate/Hague/20130916/a1D_transfected/interact.pep.xml	0.2998	0.2998	2	9	1		Y
53	1	IPI00418497,IPI00656071	http://proteomicsresource.washington.edu/tpp/cgi-bin/comet-fastadb.cgi?Ref=IPI00418497&Db=/net/yadlin/vol1/fasta/ipi.HUMAN20110912_met_fusion.for_rev.fasta&Pep=APDQAAEIGSR+AQGPQQQPGSEGPSYAK+IPDEFDNDPILVQQLR,http://proteomicsresource.washington.edu/tpp/cgi-bin/comet-fastadb.cgi?Ref=IPI00656071&Db=/net/yadlin/vol1/fasta/ipi.HUMAN20110912_met_fusion.for_rev.fasta&Pep=APDQAAEIGSR+AQGPQQQPGSEGPSYAK+IP…	1	12.5	3	4	0.17	Gene_Symbol=TIMM50 Isoform 2 of Mitochondrial import inner membrane translocase subunit TIM50,Gene_Symbol=TIMM50 Isoform 1 of Mitochondrial import inner membrane translocase subunit TIM50	;	456;	Y	1	2	AQGPQQQPGSEGPSYAK	http://proteomicsresource.washington.edu/tpp/cgi-bin/peptidexml_html2.pl?PepMass=1728.8067&StdPep=&MassError=0.5&xslt=xsltproc&cgi-bin=/tpp/cgi-bin/&ratioType=-1&Ref=2_AQGPQQQPGSEGPSYAK&Infile=/net/yadlin/vol1/search/Nate/Hague/20130916/a1D_transfected/interact.pep.xml	0.9998	0.999	2	8	1		Y
53	1	IPI00418497,IPI00656071	http://proteomicsresource.washington.edu/tpp/cgi-bin/comet-fastadb.cgi?Ref=IPI00418497&Db=/net/yadlin/vol1/fasta/ipi.HUMAN20110912_met_fusion.for_rev.fasta&Pep=APDQAAEIGSR+AQGPQQQPGSEGPSYAK+IPDEFDNDPILVQQLR,http://proteomicsresource.washington.edu/tpp/cgi-bin/comet-fastadb.cgi?Ref=IPI00656071&Db=/net/yadlin/vol1/fasta/ipi.HUMAN20110912_met_fusion.for_rev.fasta&Pep=APDQAAEIGSR+AQGPQQQPGSEGPSYAK+IP…	1	12.5	3	4	0.17	Gene_Symbol=TIMM50 Isoform 2 of Mitochondrial import inner membrane translocase subunit TIM50,Gene_Symbol=TIMM50 Isoform 1 of Mitochondrial import inner membrane translocase subunit TIM50	;	456;	Y	1	2	IPDEFDNDPILVQQLR	http://proteomicsresource.washington.edu/tpp/cgi-bin/peptidexml_html2.pl?PepMass=1910.9738&StdPep=&MassError=0.5&xslt=xsltproc&cgi-bin=/tpp/cgi-bin/&ratioType=-1&Ref=2_IPDEFDNDPILVQQLR&Infile=/net/yadlin/vol1/search/Nate/Hague/20130916/a1D_transfected/interact.pep.xml	0.9998	0.999	2	8	2		Y
53	1	IPI00418497,IPI00656071	http://proteomicsresource.washington.edu/tpp/cgi-bin/comet-fastadb.cgi?Ref=IPI00418497&Db=/net/yadlin/vol1/fasta/ipi.HUMAN20110912_met_fusion.for_rev.fasta&Pep=APDQAAEIGSR+AQGPQQQPGSEGPSYAK+IPDEFDNDPILVQQLR,http://proteomicsresource.washington.edu/tpp/cgi-bin/comet-fastadb.cgi?Ref=IPI00656071&Db=/net/yadlin/vol1/fasta/ipi.HUMAN20110912_met_fusion.for_rev.fasta&Pep=APDQAAEIGSR+AQGPQQQPGSEGPSYAK+IP…	1	12.5	3	4	0.17	Gene_Symbol=TIMM50 Isoform 2 of Mitochondrial import inner membrane translocase subunit TIM50,Gene_Symbol=TIMM50 Isoform 1 of Mitochondrial import inner membrane translocase subunit TIM50	;	456;	Y	1	2	APDQAAEIGSR	http://proteomicsresource.washington.edu/tpp/cgi-bin/peptidexml_html2.pl?PepMass=1113.5414&StdPep=&MassError=0.5&xslt=xsltproc&cgi-bin=/tpp/cgi-bin/&ratioType=-1&Ref=2_APDQAAEIGSR&Infile=/net/yadlin/vol1/search/Nate/Hague/20130916/a1D_transfected/interact.pep.xml	0.9993	0.9964	2	8	1		Y
54	1	IPI00456758,IPI00977964,IPI00980350	http://proteomicsresource.washington.edu/tpp/cgi-bin/comet-fastadb.cgi?Ref=IPI00456758&Db=/net/yadlin/vol1/fasta/ipi.HUMAN20110912_met_fusion.for_rev.fasta&Pep=LWTLVSEQTR+NQSFCPTVNLDK,http://proteomicsresource.washington.edu/tpp/cgi-bin/comet-fastadb.cgi?Ref=IPI00977964&Db=/net/yadlin/vol1/fasta/ipi.HUMAN20110912_met_fusion.for_rev.fasta&Pep=LWTLVSEQTR+NQSFCPTVNLDK,http://proteomicsresource.washi…	1	24.2	2	4	0.17	Gene_Symbol=RPL27A 60S ribosomal protein L27a,Gene_Symbol=RPL27A Uncharacterized protein,Gene_Symbol=RPL27A Uncharacterized protein	;;	148;;	Y	1	2	NQSFCPTVNLDK	http://proteomicsresource.washington.edu/tpp/cgi-bin/peptidexml_html2.pl?PepMass=1421.6609&StdPep=NQSFCPTVNLDK&MassError=0.5&xslt=xsltproc&cgi-bin=/tpp/cgi-bin/&ratioType=-1&Ref=2_NQSFCPTVNLDK&Infile=/net/yadlin/vol1/search/Nate/Hague/20130916/a1D_transfected/interact.pep.xml	0.9998	0.9989	2	7	2		Y
54	1	IPI00456758,IPI00977964,IPI00980350	http://proteomicsresource.washington.edu/tpp/cgi-bin/comet-fastadb.cgi?Ref=IPI00456758&Db=/net/yadlin/vol1/fasta/ipi.HUMAN20110912_met_fusion.for_rev.fasta&Pep=LWTLVSEQTR+NQSFCPTVNLDK,http://proteomicsresource.washington.edu/tpp/cgi-bin/comet-fastadb.cgi?Ref=IPI00977964&Db=/net/yadlin/vol1/fasta/ipi.HUMAN20110912_met_fusion.for_rev.fasta&Pep=LWTLVSEQTR+NQSFCPTVNLDK,http://proteomicsresource.washi…	1	24.2	2	4	0.17	Gene_Symbol=RPL27A 60S ribosomal protein L27a,Gene_Symbol=RPL27A Uncharacterized protein,Gene_Symbol=RPL27A Uncharacterized protein	;;	148;;	Y	1	2	LWTLVSEQTR	http://proteomicsresource.washington.edu/tpp/cgi-bin/peptidexml_html2.pl?PepMass=1231.6561&StdPep=&MassError=0.5&xslt=xsltproc&cgi-bin=/tpp/cgi-bin/&ratioType=-1&Ref=2_LWTLVSEQTR&Infile=/net/yadlin/vol1/search/Nate/Hague/20130916/a1D_transfected/interact.pep.xml	0.9997	0.9986	2	7	2		Y
55	1	IPI00555956	http://proteomicsresource.washington.edu/tpp/cgi-bin/comet-fastadb.cgi?Ref=IPI00555956&Db=/net/yadlin/vol1/fasta/ipi.HUMAN20110912_met_fusion.for_rev.fasta&Pep=FQIATVTEK+TQNPMVTGTSVLGVK+VNNSTMLGASGDYADFQYLK	1	16.7	3	6	0.26	Gene_Symbol=PSMB4 Proteasome subunit beta type-4		264	Y	1	2	TQNPMVTGTSVLGVK	http://proteomicsresource.washington.edu/tpp/cgi-bin/peptidexml_html2.pl?PepMass=1530.8076&StdPep=&MassError=0.5&xslt=xsltproc&cgi-bin=/tpp/cgi-bin/&ratioType=-1&Ref=2_TQNPMVTGTSVLGVK&Infile=/net/yadlin/vol1/search/Nate/Hague/20130916/a1D_transfected/interact.pep.xml	0.9998	0.9989	2	8	2		Y
55	1	IPI00555956	http://proteomicsresource.washington.edu/tpp/cgi-bin/comet-fastadb.cgi?Ref=IPI00555956&Db=/net/yadlin/vol1/fasta/ipi.HUMAN20110912_met_fusion.for_rev.fasta&Pep=FQIATVTEK+TQNPMVTGTSVLGVK+VNNSTMLGASGDYADFQYLK	1	16.7	3	6	0.26	Gene_Symbol=PSMB4 Proteasome subunit beta type-4		264	Y	1	2	VNNSTMLGASGDYADFQYLK	http://proteomicsresource.washington.edu/tpp/cgi-bin/peptidexml_html2.pl?PepMass=2193.0048&StdPep=&MassError=0.5&xslt=xsltproc&cgi-bin=/tpp/cgi-bin/&ratioType=-1&Ref=2_VNNSTMLGASGDYADFQYLK&Infile=/net/yadlin/vol1/search/Nate/Hague/20130916/a1D_transfected/interact.pep.xml	0.9998	0.999	2	8	2		Y
55	1	IPI00555956	http://proteomicsresource.washington.edu/tpp/cgi-bin/comet-fastadb.cgi?Ref=IPI00555956&Db=/net/yadlin/vol1/fasta/ipi.HUMAN20110912_met_fusion.for_rev.fasta&Pep=FQIATVTEK+TQNPMVTGTSVLGVK+VNNSTMLGASGDYADFQYLK	1	16.7	3	6	0.26	Gene_Symbol=PSMB4 Proteasome subunit beta type-4		264	Y	1	2	FQIATVTEK	http://proteomicsresource.washington.edu/tpp/cgi-bin/peptidexml_html2.pl?PepMass=1035.5600&StdPep=&MassError=0.5&xslt=xsltproc&cgi-bin=/tpp/cgi-bin/&ratioType=-1&Ref=2_FQIATVTEK&Infile=/net/yadlin/vol1/search/Nate/Hague/20130916/a1D_transfected/interact.pep.xml	0.9996	0.998	2	8	2		Y
56	1	TRYP_PIG	http://proteomicsresource.washington.edu/tpp/cgi-bin/comet-fastadb.cgi?Ref=TRYP_PIG&Db=/net/yadlin/vol1/fasta/ipi.HUMAN20110912_met_fusion.for_rev.fasta&Pep=LSSPATLNSR+VATVSLPR	1	7.8	2	7	0.29	sp|P00761|TRYP_PIG Trypsin precursor (EC 3.4.21.4) - Sus scrofa (Pig).		231	Y	1	2	LSSPATLNSR	http://proteomicsresource.washington.edu/tpp/cgi-bin/peptidexml_html2.pl?PepMass=1044.5563&StdPep=&MassError=0.5&xslt=xsltproc&cgi-bin=/tpp/cgi-bin/&ratioType=-1&Ref=2_LSSPATLNSR&Infile=/net/yadlin/vol1/search/Nate/Hague/20130916/a1D_transfected/interact.pep.xml	0.9995	0.9978	2	7	1		Y
56	1	TRYP_PIG	http://proteomicsresource.washington.edu/tpp/cgi-bin/comet-fastadb.cgi?Ref=TRYP_PIG&Db=/net/yadlin/vol1/fasta/ipi.HUMAN20110912_met_fusion.for_rev.fasta&Pep=LSSPATLNSR+VATVSLPR	1	7.8	2	7	0.29	sp|P00761|TRYP_PIG Trypsin precursor (EC 3.4.21.4) - Sus scrofa (Pig).		231	Y	1	2	VATVSLPR	http://proteomicsresource.washington.edu/tpp/cgi-bin/peptidexml_html2.pl?PepMass=841.5021&StdPep=&MassError=0.5&xslt=xsltproc&cgi-bin=/tpp/cgi-bin/&ratioType=-1&Ref=2_VATVSLPR&Infile=/net/yadlin/vol1/search/Nate/Hague/20130916/a1D_transfected/interact.pep.xml	0.9959	0.9802	2	7	6		Y
57a	1	IPI00000643	http://proteomicsresource.washington.edu/tpp/cgi-bin/comet-fastadb.cgi?Ref=IPI00000643&Db=/net/yadlin/vol1/fasta/ipi.HUMAN20110912_met_fusion.for_rev.fasta&Pep=EELNLTANR+FLDDLGNAK+FQSIVIGCALEDQK+IIDEVVNK+LLESLDQLELR+QISDGEREELNLTANR	1	27.5	6	11	0.48	Gene_Symbol=BAG2 BAG family molecular chaperone regulator 2		211	N	1	2	EELNLTANR	http://proteomicsresource.washington.edu/tpp/cgi-bin/peptidexml_html2.pl?PepMass=1058.5356&StdPep=&MassError=0.5&xslt=xsltproc&cgi-bin=/tpp/cgi-bin/&ratioType=-1&Ref=2_EELNLTANR&Infile=/net/yadlin/vol1/search/Nate/Hague/20130916/a1D_transfected/interact.pep.xml	0.9998	0.9989	2	9	2		Y
57a	1	IPI00000643	http://proteomicsresource.washington.edu/tpp/cgi-bin/comet-fastadb.cgi?Ref=IPI00000643&Db=/net/yadlin/vol1/fasta/ipi.HUMAN20110912_met_fusion.for_rev.fasta&Pep=EELNLTANR+FLDDLGNAK+FQSIVIGCALEDQK+IIDEVVNK+LLESLDQLELR+QISDGEREELNLTANR	1	27.5	6	11	0.48	Gene_Symbol=BAG2 BAG family molecular chaperone regulator 2		211	N	1	2	FQSIVIGCALEDQK	http://proteomicsresource.washington.edu/tpp/cgi-bin/peptidexml_html2.pl?PepMass=1606.8025&StdPep=FQSIVIGCALEDQK&MassError=0.5&xslt=xsltproc&cgi-bin=/tpp/cgi-bin/&ratioType=-1&Ref=2_FQSIVIGCALEDQK&Infile=/net/yadlin/vol1/search/Nate/Hague/20130916/a1D_transfected/interact.pep.xml	0.9998	0.9989	2	9	1		Y
57a	1	IPI00000643	http://proteomicsresource.washington.edu/tpp/cgi-bin/comet-fastadb.cgi?Ref=IPI00000643&Db=/net/yadlin/vol1/fasta/ipi.HUMAN20110912_met_fusion.for_rev.fasta&Pep=EELNLTANR+FLDDLGNAK+FQSIVIGCALEDQK+IIDEVVNK+LLESLDQLELR+QISDGEREELNLTANR	1	27.5	6	11	0.48	Gene_Symbol=BAG2 BAG family molecular chaperone regulator 2		211	N	0.99	2	IIDEVVNK	http://proteomicsresource.washington.edu/tpp/cgi-bin/peptidexml_html2.pl?PepMass=928.5229&StdPep=&MassError=0.5&xslt=xsltproc&cgi-bin=/tpp/cgi-bin/&ratioType=-1&Ref=2_IIDEVVNK&Infile=/net/yadlin/vol1/search/Nate/Hague/20130916/a1D_transfected/interact.pep.xml	0.9998	0.9988	2	9	2		Y
57a	1	IPI00000643	http://proteomicsresource.washington.edu/tpp/cgi-bin/comet-fastadb.cgi?Ref=IPI00000643&Db=/net/yadlin/vol1/fasta/ipi.HUMAN20110912_met_fusion.for_rev.fasta&Pep=EELNLTANR+FLDDLGNAK+FQSIVIGCALEDQK+IIDEVVNK+LLESLDQLELR+QISDGEREELNLTANR	1	27.5	6	11	0.48	Gene_Symbol=BAG2 BAG family molecular chaperone regulator 2		211	Y	1	2	LLESLDQLELR	http://proteomicsresource.washington.edu/tpp/cgi-bin/peptidexml_html2.pl?PepMass=1327.7347&StdPep=&MassError=0.5&xslt=xsltproc&cgi-bin=/tpp/cgi-bin/&ratioType=-1&Ref=2_LLESLDQLELR&Infile=/net/yadlin/vol1/search/Nate/Hague/20130916/a1D_transfected/interact.pep.xml	0.9998	0.999	2	9	3		Y
57a	1	IPI00000643	http://proteomicsresource.washington.edu/tpp/cgi-bin/comet-fastadb.cgi?Ref=IPI00000643&Db=/net/yadlin/vol1/fasta/ipi.HUMAN20110912_met_fusion.for_rev.fasta&Pep=EELNLTANR+FLDDLGNAK+FQSIVIGCALEDQK+IIDEVVNK+LLESLDQLELR+QISDGEREELNLTANR	1	27.5	6	11	0.48	Gene_Symbol=BAG2 BAG family molecular chaperone regulator 2		211	N	1	3	QISDGEREELNLTANR	http://proteomicsresource.washington.edu/tpp/cgi-bin/peptidexml_html2.pl?PepMass=1843.9024&StdPep=&MassError=0.5&xslt=xsltproc&cgi-bin=/tpp/cgi-bin/&ratioType=-1&Ref=3_QISDGEREELNLTANR&Infile=/net/yadlin/vol1/search/Nate/Hague/20130916/a1D_transfected/interact.pep.xml	0.9998	0.9988	2	9	2		Y
57a	1	IPI00000643	http://proteomicsresource.washington.edu/tpp/cgi-bin/comet-fastadb.cgi?Ref=IPI00000643&Db=/net/yadlin/vol1/fasta/ipi.HUMAN20110912_met_fusion.for_rev.fasta&Pep=EELNLTANR+FLDDLGNAK+FQSIVIGCALEDQK+IIDEVVNK+LLESLDQLELR+QISDGEREELNLTANR	1	27.5	6	11	0.48	Gene_Symbol=BAG2 BAG family molecular chaperone regulator 2		211	N	0.99	2	FLDDLGNAK	http://proteomicsresource.washington.edu/tpp/cgi-bin/peptidexml_html2.pl?PepMass=991.4974&StdPep=&MassError=0.5&xslt=xsltproc&cgi-bin=/tpp/cgi-bin/&ratioType=-1&Ref=2_FLDDLGNAK&Infile=/net/yadlin/vol1/search/Nate/Hague/20130916/a1D_transfected/interact.pep.xml	0.999	0.9953	2	9	1		Y
57b	1	IPI00657974	http://proteomicsresource.washington.edu/tpp/cgi-bin/comet-fastadb.cgi?Ref=IPI00657974&Db=/net/yadlin/vol1/fasta/ipi.HUMAN20110912_met_fusion.for_rev.fasta&Pep=FLDDLGNAK+IIDEVVNK	0		0	0		Gene_Symbol=BAG2 Uncharacterized protein		108	N	0	2	IIDEVVNK	http://proteomicsresource.washington.edu/tpp/cgi-bin/peptidexml_html2.pl?PepMass=928.5229&StdPep=&MassError=0.5&xslt=xsltproc&cgi-bin=/tpp/cgi-bin/&ratioType=-1&Ref=2_IIDEVVNK&Infile=/net/yadlin/vol1/search/Nate/Hague/20130916/a1D_transfected/interact.pep.xml	0.9905	0.9988	2	0	2		N
57b	1	IPI00657974	http://proteomicsresource.washington.edu/tpp/cgi-bin/comet-fastadb.cgi?Ref=IPI00657974&Db=/net/yadlin/vol1/fasta/ipi.HUMAN20110912_met_fusion.for_rev.fasta&Pep=FLDDLGNAK+IIDEVVNK	0		0	0		Gene_Symbol=BAG2 Uncharacterized protein		108	N	0	2	FLDDLGNAK	http://proteomicsresource.washington.edu/tpp/cgi-bin/peptidexml_html2.pl?PepMass=991.4974&StdPep=&MassError=0.5&xslt=xsltproc&cgi-bin=/tpp/cgi-bin/&ratioType=-1&Ref=2_FLDDLGNAK&Infile=/net/yadlin/vol1/search/Nate/Hague/20130916/a1D_transfected/interact.pep.xml	0.9636	0.9953	2	0	1		N
57c	1	IPI01013106	http://proteomicsresource.washington.edu/tpp/cgi-bin/comet-fastadb.cgi?Ref=IPI01013106&Db=/net/yadlin/vol1/fasta/ipi.HUMAN20110912_met_fusion.for_rev.fasta&Pep=EELNLTANR+FLDDLGNAK+FQSIVIGCALEDQK+IIDEVVNK+QISDGEREELNLTANR	0		0	0		Gene_Symbol=BAG2 cDNA FLJ50277, highly similar to BAG family molecular chaperone regulator 2		178	N	0	2	EELNLTANR	http://proteomicsresource.washington.edu/tpp/cgi-bin/peptidexml_html2.pl?PepMass=1058.5356&StdPep=&MassError=0.5&xslt=xsltproc&cgi-bin=/tpp/cgi-bin/&ratioType=-1&Ref=2_EELNLTANR&Infile=/net/yadlin/vol1/search/Nate/Hague/20130916/a1D_transfected/interact.pep.xml	0.9913	0.9989	2	0	2		N
57c	1	IPI01013106	http://proteomicsresource.washington.edu/tpp/cgi-bin/comet-fastadb.cgi?Ref=IPI01013106&Db=/net/yadlin/vol1/fasta/ipi.HUMAN20110912_met_fusion.for_rev.fasta&Pep=EELNLTANR+FLDDLGNAK+FQSIVIGCALEDQK+IIDEVVNK+QISDGEREELNLTANR	0		0	0		Gene_Symbol=BAG2 cDNA FLJ50277, highly similar to BAG family molecular chaperone regulator 2		178	N	0	2	FQSIVIGCALEDQK	http://proteomicsresource.washington.edu/tpp/cgi-bin/peptidexml_html2.pl?PepMass=1606.8025&StdPep=FQSIVIGCALEDQK&MassError=0.5&xslt=xsltproc&cgi-bin=/tpp/cgi-bin/&ratioType=-1&Ref=2_FQSIVIGCALEDQK&Infile=/net/yadlin/vol1/search/Nate/Hague/20130916/a1D_transfected/interact.pep.xml	0.9913	0.9989	2	0	1		N
57c	1	IPI01013106	http://proteomicsresource.washington.edu/tpp/cgi-bin/comet-fastadb.cgi?Ref=IPI01013106&Db=/net/yadlin/vol1/fasta/ipi.HUMAN20110912_met_fusion.for_rev.fasta&Pep=EELNLTANR+FLDDLGNAK+FQSIVIGCALEDQK+IIDEVVNK+QISDGEREELNLTANR	0		0	0		Gene_Symbol=BAG2 cDNA FLJ50277, highly similar to BAG family molecular chaperone regulator 2		178	N	0	2	IIDEVVNK	http://proteomicsresource.washington.edu/tpp/cgi-bin/peptidexml_html2.pl?PepMass=928.5229&StdPep=&MassError=0.5&xslt=xsltproc&cgi-bin=/tpp/cgi-bin/&ratioType=-1&Ref=2_IIDEVVNK&Infile=/net/yadlin/vol1/search/Nate/Hague/20130916/a1D_transfected/interact.pep.xml	0.9905	0.9988	2	0	2		N
57c	1	IPI01013106	http://proteomicsresource.washington.edu/tpp/cgi-bin/comet-fastadb.cgi?Ref=IPI01013106&Db=/net/yadlin/vol1/fasta/ipi.HUMAN20110912_met_fusion.for_rev.fasta&Pep=EELNLTANR+FLDDLGNAK+FQSIVIGCALEDQK+IIDEVVNK+QISDGEREELNLTANR	0		0	0		Gene_Symbol=BAG2 cDNA FLJ50277, highly similar to BAG family molecular chaperone regulator 2		178	N	0	3	QISDGEREELNLTANR	http://proteomicsresource.washington.edu/tpp/cgi-bin/peptidexml_html2.pl?PepMass=1843.9024&StdPep=&MassError=0.5&xslt=xsltproc&cgi-bin=/tpp/cgi-bin/&ratioType=-1&Ref=3_QISDGEREELNLTANR&Infile=/net/yadlin/vol1/search/Nate/Hague/20130916/a1D_transfected/interact.pep.xml	0.9905	0.9988	2	0	2		N
57c	1	IPI01013106	http://proteomicsresource.washington.edu/tpp/cgi-bin/comet-fastadb.cgi?Ref=IPI01013106&Db=/net/yadlin/vol1/fasta/ipi.HUMAN20110912_met_fusion.for_rev.fasta&Pep=EELNLTANR+FLDDLGNAK+FQSIVIGCALEDQK+IIDEVVNK+QISDGEREELNLTANR	0		0	0		Gene_Symbol=BAG2 cDNA FLJ50277, highly similar to BAG family molecular chaperone regulator 2		178	N	0	2	FLDDLGNAK	http://proteomicsresource.washington.edu/tpp/cgi-bin/peptidexml_html2.pl?PepMass=991.4974&StdPep=&MassError=0.5&xslt=xsltproc&cgi-bin=/tpp/cgi-bin/&ratioType=-1&Ref=2_FLDDLGNAK&Infile=/net/yadlin/vol1/search/Nate/Hague/20130916/a1D_transfected/interact.pep.xml	0.9636	0.9953	2	0	1		N
58a	1	IPI00000845,IPI00793449,IPI00929645,IPI00942739,IPI00976991,IPI01014048	http://proteomicsresource.washington.edu/tpp/cgi-bin/comet-fastadb.cgi?Ref=IPI00000845&Db=/net/yadlin/vol1/fasta/ipi.HUMAN20110912_met_fusion.for_rev.fasta&Pep=AQQNPTLLAELR+EILQEIQR+ELNSEVGSETESNVDSEFAR+LAAESSSSQPPQQR+LEHEQASQPTPEK+LPTAVFEGPSFGYTEQSAR+LQDEAYQVSLQG+QLIAELENK+TQFEDLVPSPTSEK,http://proteomicsresource.washington.edu/tpp/cgi-bin/comet-fastadb.cgi?Ref=IPI00793449&Db=/net/yadlin/vol1/fa…	1	17.6	5	13	0.72	Gene_Symbol=DTNA 84 kDa protein,Gene_Symbol=DTNA dystrobrevin alpha isoform 11,Gene_Symbol=DTNA Isoform 2 of Dystrobrevin alpha,Gene_Symbol=DTNA Isoform 1 of Dystrobrevin alpha,Gene_Symbol=DTNA Uncharacterized protein,Gene_Symbol=DTNA 84 kDa protein	;;;;;	744;;;;;	N	0.49	2	AQQNPTLLAELR	http://proteomicsresource.washington.edu/tpp/cgi-bin/peptidexml_html2.pl?PepMass=1352.7412&StdPep=&MassError=0.5&xslt=xsltproc&cgi-bin=/tpp/cgi-bin/&ratioType=-1&Ref=2_AQQNPTLLAELR&Infile=/net/yadlin/vol1/search/Nate/Hague/20130916/a1D_transfected/interact.pep.xml	0.9998	0.999	2	9	2		N
58a	1	IPI00000845,IPI00793449,IPI00929645,IPI00942739,IPI00976991,IPI01014048	http://proteomicsresource.washington.edu/tpp/cgi-bin/comet-fastadb.cgi?Ref=IPI00000845&Db=/net/yadlin/vol1/fasta/ipi.HUMAN20110912_met_fusion.for_rev.fasta&Pep=AQQNPTLLAELR+EILQEIQR+ELNSEVGSETESNVDSEFAR+LAAESSSSQPPQQR+LEHEQASQPTPEK+LPTAVFEGPSFGYTEQSAR+LQDEAYQVSLQG+QLIAELENK+TQFEDLVPSPTSEK,http://proteomicsresource.washington.edu/tpp/cgi-bin/comet-fastadb.cgi?Ref=IPI00793449&Db=/net/yadlin/vol1/fa…	1	17.6	5	13	0.72	Gene_Symbol=DTNA 84 kDa protein,Gene_Symbol=DTNA dystrobrevin alpha isoform 11,Gene_Symbol=DTNA Isoform 2 of Dystrobrevin alpha,Gene_Symbol=DTNA Isoform 1 of Dystrobrevin alpha,Gene_Symbol=DTNA Uncharacterized protein,Gene_Symbol=DTNA 84 kDa protein	;;;;;	744;;;;;	N	0.99	2	ELNSEVGSETESNVDSEFAR	http://proteomicsresource.washington.edu/tpp/cgi-bin/peptidexml_html2.pl?PepMass=2197.9611&StdPep=&MassError=0.5&xslt=xsltproc&cgi-bin=/tpp/cgi-bin/&ratioType=-1&Ref=2_ELNSEVGSETESNVDSEFAR&Infile=/net/yadlin/vol1/search/Nate/Hague/20130916/a1D_transfected/interact.pep.xml	0.9998	0.999	2	9	1		Y
58a	1	IPI00000845,IPI00793449,IPI00929645,IPI00942739,IPI00976991,IPI01014048	http://proteomicsresource.washington.edu/tpp/cgi-bin/comet-fastadb.cgi?Ref=IPI00000845&Db=/net/yadlin/vol1/fasta/ipi.HUMAN20110912_met_fusion.for_rev.fasta&Pep=AQQNPTLLAELR+EILQEIQR+ELNSEVGSETESNVDSEFAR+LAAESSSSQPPQQR+LEHEQASQPTPEK+LPTAVFEGPSFGYTEQSAR+LQDEAYQVSLQG+QLIAELENK+TQFEDLVPSPTSEK,http://proteomicsresource.washington.edu/tpp/cgi-bin/comet-fastadb.cgi?Ref=IPI00793449&Db=/net/yadlin/vol1/fa…	1	17.6	5	13	0.72	Gene_Symbol=DTNA 84 kDa protein,Gene_Symbol=DTNA dystrobrevin alpha isoform 11,Gene_Symbol=DTNA Isoform 2 of Dystrobrevin alpha,Gene_Symbol=DTNA Isoform 1 of Dystrobrevin alpha,Gene_Symbol=DTNA Uncharacterized protein,Gene_Symbol=DTNA 84 kDa protein	;;;;;	744;;;;;	N	0.98	2	LAAESSSSQPPQQR	http://proteomicsresource.washington.edu/tpp/cgi-bin/peptidexml_html2.pl?PepMass=1484.7219&StdPep=&MassError=0.5&xslt=xsltproc&cgi-bin=/tpp/cgi-bin/&ratioType=-1&Ref=2_LAAESSSSQPPQQR&Infile=/net/yadlin/vol1/search/Nate/Hague/20130916/a1D_transfected/interact.pep.xml	0.9998	0.9989	2	9	6		Y
58a	1	IPI00000845,IPI00793449,IPI00929645,IPI00942739,IPI00976991,IPI01014048	http://proteomicsresource.washington.edu/tpp/cgi-bin/comet-fastadb.cgi?Ref=IPI00000845&Db=/net/yadlin/vol1/fasta/ipi.HUMAN20110912_met_fusion.for_rev.fasta&Pep=AQQNPTLLAELR+EILQEIQR+ELNSEVGSETESNVDSEFAR+LAAESSSSQPPQQR+LEHEQASQPTPEK+LPTAVFEGPSFGYTEQSAR+LQDEAYQVSLQG+QLIAELENK+TQFEDLVPSPTSEK,http://proteomicsresource.washington.edu/tpp/cgi-bin/comet-fastadb.cgi?Ref=IPI00793449&Db=/net/yadlin/vol1/fa…	1	17.6	5	13	0.72	Gene_Symbol=DTNA 84 kDa protein,Gene_Symbol=DTNA dystrobrevin alpha isoform 11,Gene_Symbol=DTNA Isoform 2 of Dystrobrevin alpha,Gene_Symbol=DTNA Isoform 1 of Dystrobrevin alpha,Gene_Symbol=DTNA Uncharacterized protein,Gene_Symbol=DTNA 84 kDa protein	;;;;;	744;;;;;	N	0.98	2	LPTAVFEGPSFGYTEQSAR	http://proteomicsresource.washington.edu/tpp/cgi-bin/peptidexml_html2.pl?PepMass=2055.9901&StdPep=&MassError=0.5&xslt=xsltproc&cgi-bin=/tpp/cgi-bin/&ratioType=-1&Ref=2_LPTAVFEGPSFGYTEQSAR&Infile=/net/yadlin/vol1/search/Nate/Hague/20130916/a1D_transfected/interact.pep.xml	0.9998	0.999	2	9	2		Y
58a	1	IPI00000845,IPI00793449,IPI00929645,IPI00942739,IPI00976991,IPI01014048	http://proteomicsresource.washington.edu/tpp/cgi-bin/comet-fastadb.cgi?Ref=IPI00000845&Db=/net/yadlin/vol1/fasta/ipi.HUMAN20110912_met_fusion.for_rev.fasta&Pep=AQQNPTLLAELR+EILQEIQR+ELNSEVGSETESNVDSEFAR+LAAESSSSQPPQQR+LEHEQASQPTPEK+LPTAVFEGPSFGYTEQSAR+LQDEAYQVSLQG+QLIAELENK+TQFEDLVPSPTSEK,http://proteomicsresource.washington.edu/tpp/cgi-bin/comet-fastadb.cgi?Ref=IPI00793449&Db=/net/yadlin/vol1/fa…	1	17.6	5	13	0.72	Gene_Symbol=DTNA 84 kDa protein,Gene_Symbol=DTNA dystrobrevin alpha isoform 11,Gene_Symbol=DTNA Isoform 2 of Dystrobrevin alpha,Gene_Symbol=DTNA Isoform 1 of Dystrobrevin alpha,Gene_Symbol=DTNA Uncharacterized protein,Gene_Symbol=DTNA 84 kDa protein	;;;;;	744;;;;;	N	0.99	2	LQDEAYQVSLQG	http://proteomicsresource.washington.edu/tpp/cgi-bin/peptidexml_html2.pl?PepMass=1349.6463&StdPep=&MassError=0.5&xslt=xsltproc&cgi-bin=/tpp/cgi-bin/&ratioType=-1&Ref=2_LQDEAYQVSLQG&Infile=/net/yadlin/vol1/search/Nate/Hague/20130916/a1D_transfected/interact.pep.xml	0.9998	0.9989	2	9	2		Y
58a	1	IPI00000845,IPI00793449,IPI00929645,IPI00942739,IPI00976991,IPI01014048	http://proteomicsresource.washington.edu/tpp/cgi-bin/comet-fastadb.cgi?Ref=IPI00000845&Db=/net/yadlin/vol1/fasta/ipi.HUMAN20110912_met_fusion.for_rev.fasta&Pep=AQQNPTLLAELR+EILQEIQR+ELNSEVGSETESNVDSEFAR+LAAESSSSQPPQQR+LEHEQASQPTPEK+LPTAVFEGPSFGYTEQSAR+LQDEAYQVSLQG+QLIAELENK+TQFEDLVPSPTSEK,http://proteomicsresource.washington.edu/tpp/cgi-bin/comet-fastadb.cgi?Ref=IPI00793449&Db=/net/yadlin/vol1/fa…	1	17.6	5	13	0.72	Gene_Symbol=DTNA 84 kDa protein,Gene_Symbol=DTNA dystrobrevin alpha isoform 11,Gene_Symbol=DTNA Isoform 2 of Dystrobrevin alpha,Gene_Symbol=DTNA Isoform 1 of Dystrobrevin alpha,Gene_Symbol=DTNA Uncharacterized protein,Gene_Symbol=DTNA 84 kDa protein	;;;;;	744;;;;;	N	0.99	2	TQFEDLVPSPTSEK	http://proteomicsresource.washington.edu/tpp/cgi-bin/peptidexml_html2.pl?PepMass=1576.7620&StdPep=&MassError=0.5&xslt=xsltproc&cgi-bin=/tpp/cgi-bin/&ratioType=-1&Ref=2_TQFEDLVPSPTSEK&Infile=/net/yadlin/vol1/search/Nate/Hague/20130916/a1D_transfected/interact.pep.xml	0.9998	0.9989	2	9	2		Y
58a	1	IPI00000845,IPI00793449,IPI00929645,IPI00942739,IPI00976991,IPI01014048	http://proteomicsresource.washington.edu/tpp/cgi-bin/comet-fastadb.cgi?Ref=IPI00000845&Db=/net/yadlin/vol1/fasta/ipi.HUMAN20110912_met_fusion.for_rev.fasta&Pep=AQQNPTLLAELR+EILQEIQR+ELNSEVGSETESNVDSEFAR+LAAESSSSQPPQQR+LEHEQASQPTPEK+LPTAVFEGPSFGYTEQSAR+LQDEAYQVSLQG+QLIAELENK+TQFEDLVPSPTSEK,http://proteomicsresource.washington.edu/tpp/cgi-bin/comet-fastadb.cgi?Ref=IPI00793449&Db=/net/yadlin/vol1/fa…	1	17.6	5	13	0.72	Gene_Symbol=DTNA 84 kDa protein,Gene_Symbol=DTNA dystrobrevin alpha isoform 11,Gene_Symbol=DTNA Isoform 2 of Dystrobrevin alpha,Gene_Symbol=DTNA Isoform 1 of Dystrobrevin alpha,Gene_Symbol=DTNA Uncharacterized protein,Gene_Symbol=DTNA 84 kDa protein	;;;;;	744;;;;;	N	0.49	2	QLIAELENK	http://proteomicsresource.washington.edu/tpp/cgi-bin/peptidexml_html2.pl?PepMass=1056.5815&StdPep=&MassError=0.5&xslt=xsltproc&cgi-bin=/tpp/cgi-bin/&ratioType=-1&Ref=2_QLIAELENK&Infile=/net/yadlin/vol1/search/Nate/Hague/20130916/a1D_transfected/interact.pep.xml	0.9995	0.9977	2	9	2		N
58a	1	IPI00000845,IPI00793449,IPI00929645,IPI00942739,IPI00976991,IPI01014048	http://proteomicsresource.washington.edu/tpp/cgi-bin/comet-fastadb.cgi?Ref=IPI00000845&Db=/net/yadlin/vol1/fasta/ipi.HUMAN20110912_met_fusion.for_rev.fasta&Pep=AQQNPTLLAELR+EILQEIQR+ELNSEVGSETESNVDSEFAR+LAAESSSSQPPQQR+LEHEQASQPTPEK+LPTAVFEGPSFGYTEQSAR+LQDEAYQVSLQG+QLIAELENK+TQFEDLVPSPTSEK,http://proteomicsresource.washington.edu/tpp/cgi-bin/comet-fastadb.cgi?Ref=IPI00793449&Db=/net/yadlin/vol1/fa…	1	17.6	5	13	0.72	Gene_Symbol=DTNA 84 kDa protein,Gene_Symbol=DTNA dystrobrevin alpha isoform 11,Gene_Symbol=DTNA Isoform 2 of Dystrobrevin alpha,Gene_Symbol=DTNA Isoform 1 of Dystrobrevin alpha,Gene_Symbol=DTNA Uncharacterized protein,Gene_Symbol=DTNA 84 kDa protein	;;;;;	744;;;;;	N	0.49	2	EILQEIQR	http://proteomicsresource.washington.edu/tpp/cgi-bin/peptidexml_html2.pl?PepMass=1027.5662&StdPep=&MassError=0.5&xslt=xsltproc&cgi-bin=/tpp/cgi-bin/&ratioType=-1&Ref=2_EILQEIQR&Infile=/net/yadlin/vol1/search/Nate/Hague/20130916/a1D_transfected/interact.pep.xml	0.9973	0.987	2	9	2		N
58a	1	IPI00000845,IPI00793449,IPI00929645,IPI00942739,IPI00976991,IPI01014048	http://proteomicsresource.washington.edu/tpp/cgi-bin/comet-fastadb.cgi?Ref=IPI00000845&Db=/net/yadlin/vol1/fasta/ipi.HUMAN20110912_met_fusion.for_rev.fasta&Pep=AQQNPTLLAELR+EILQEIQR+ELNSEVGSETESNVDSEFAR+LAAESSSSQPPQQR+LEHEQASQPTPEK+LPTAVFEGPSFGYTEQSAR+LQDEAYQVSLQG+QLIAELENK+TQFEDLVPSPTSEK,http://proteomicsresource.washington.edu/tpp/cgi-bin/comet-fastadb.cgi?Ref=IPI00793449&Db=/net/yadlin/vol1/fa…	1	17.6	5	13	0.72	Gene_Symbol=DTNA 84 kDa protein,Gene_Symbol=DTNA dystrobrevin alpha isoform 11,Gene_Symbol=DTNA Isoform 2 of Dystrobrevin alpha,Gene_Symbol=DTNA Isoform 1 of Dystrobrevin alpha,Gene_Symbol=DTNA Uncharacterized protein,Gene_Symbol=DTNA 84 kDa protein	;;;;;	744;;;;;	N	0.49	3	LEHEQASQPTPEK	http://proteomicsresource.washington.edu/tpp/cgi-bin/peptidexml_html2.pl?PepMass=1492.7158&StdPep=&MassError=0.5&xslt=xsltproc&cgi-bin=/tpp/cgi-bin/&ratioType=-1&Ref=3_LEHEQASQPTPEK&Infile=/net/yadlin/vol1/search/Nate/Hague/20130916/a1D_transfected/interact.pep.xml	0.9942	0.9725	2	9	2		N
58b	1	IPI00299362,IPI00748576,IPI00871737	http://proteomicsresource.washington.edu/tpp/cgi-bin/comet-fastadb.cgi?Ref=IPI00299362&Db=/net/yadlin/vol1/fasta/ipi.HUMAN20110912_met_fusion.for_rev.fasta&Pep=AQNFDVIR+AQQNPTLLAELR+EILQEIQR+LEHEQASQPTPEK+QLIAELENK+SLGCVPTR+STSAGSTPTHCPQDSLSGVGGDVQEAFAQGTR,http://proteomicsresource.washington.edu/tpp/cgi-bin/comet-fastadb.cgi?Ref=IPI00748576&Db=/net/yadlin/vol1/fasta/ipi.HUMAN20110912_met_fusion.…	1	15.3	3	4	0.34	Gene_Symbol=DTNB Isoform 1 of Dystrobrevin beta,Gene_Symbol=DTNB dystrobrevin beta isoform 4,Gene_Symbol=DTNB Uncharacterized protein	;;	627;;	N	0.49	2	AQQNPTLLAELR	http://proteomicsresource.washington.edu/tpp/cgi-bin/peptidexml_html2.pl?PepMass=1352.7412&StdPep=&MassError=0.5&xslt=xsltproc&cgi-bin=/tpp/cgi-bin/&ratioType=-1&Ref=2_AQQNPTLLAELR&Infile=/net/yadlin/vol1/search/Nate/Hague/20130916/a1D_transfected/interact.pep.xml	0.9998	0.999	2	9	2		N
58b	1	IPI00299362,IPI00748576,IPI00871737	http://proteomicsresource.washington.edu/tpp/cgi-bin/comet-fastadb.cgi?Ref=IPI00299362&Db=/net/yadlin/vol1/fasta/ipi.HUMAN20110912_met_fusion.for_rev.fasta&Pep=AQNFDVIR+AQQNPTLLAELR+EILQEIQR+LEHEQASQPTPEK+QLIAELENK+SLGCVPTR+STSAGSTPTHCPQDSLSGVGGDVQEAFAQGTR,http://proteomicsresource.washington.edu/tpp/cgi-bin/comet-fastadb.cgi?Ref=IPI00748576&Db=/net/yadlin/vol1/fasta/ipi.HUMAN20110912_met_fusion.…	1	15.3	3	4	0.34	Gene_Symbol=DTNB Isoform 1 of Dystrobrevin beta,Gene_Symbol=DTNB dystrobrevin beta isoform 4,Gene_Symbol=DTNB Uncharacterized protein	;;	627;;	N	0.99	3	STSAGSTPTHCPQDSLSGVGGDVQEAFAQGTR	http://proteomicsresource.washington.edu/tpp/cgi-bin/peptidexml_html2.pl?PepMass=3204.4378&StdPep=STSAGSTPTHCPQDSLSGVGGDVQEAFAQGTR&MassError=0.5&xslt=xsltproc&cgi-bin=/tpp/cgi-bin/&ratioType=-1&Ref=3_STSAGSTPTHCPQDSLSGVGGDVQEAFAQGTR&Infile=/net/yadlin/vol1/search/Nate/Hague/20130916/a1D_transfected/interact.pep.xml	0.9998	0.999	2	9	1		Y
58b	1	IPI00299362,IPI00748576,IPI00871737	http://proteomicsresource.washington.edu/tpp/cgi-bin/comet-fastadb.cgi?Ref=IPI00299362&Db=/net/yadlin/vol1/fasta/ipi.HUMAN20110912_met_fusion.for_rev.fasta&Pep=AQNFDVIR+AQQNPTLLAELR+EILQEIQR+LEHEQASQPTPEK+QLIAELENK+SLGCVPTR+STSAGSTPTHCPQDSLSGVGGDVQEAFAQGTR,http://proteomicsresource.washington.edu/tpp/cgi-bin/comet-fastadb.cgi?Ref=IPI00748576&Db=/net/yadlin/vol1/fasta/ipi.HUMAN20110912_met_fusion.…	1	15.3	3	4	0.34	Gene_Symbol=DTNB Isoform 1 of Dystrobrevin beta,Gene_Symbol=DTNB dystrobrevin beta isoform 4,Gene_Symbol=DTNB Uncharacterized protein	;;	627;;	N	0.99	2	AQNFDVIR	http://proteomicsresource.washington.edu/tpp/cgi-bin/peptidexml_html2.pl?PepMass=961.4981&StdPep=&MassError=0.5&xslt=xsltproc&cgi-bin=/tpp/cgi-bin/&ratioType=-1&Ref=2_AQNFDVIR&Infile=/net/yadlin/vol1/search/Nate/Hague/20130916/a1D_transfected/interact.pep.xml	0.9996	0.9983	2	9	1		Y
58b	1	IPI00299362,IPI00748576,IPI00871737	http://proteomicsresource.washington.edu/tpp/cgi-bin/comet-fastadb.cgi?Ref=IPI00299362&Db=/net/yadlin/vol1/fasta/ipi.HUMAN20110912_met_fusion.for_rev.fasta&Pep=AQNFDVIR+AQQNPTLLAELR+EILQEIQR+LEHEQASQPTPEK+QLIAELENK+SLGCVPTR+STSAGSTPTHCPQDSLSGVGGDVQEAFAQGTR,http://proteomicsresource.washington.edu/tpp/cgi-bin/comet-fastadb.cgi?Ref=IPI00748576&Db=/net/yadlin/vol1/fasta/ipi.HUMAN20110912_met_fusion.…	1	15.3	3	4	0.34	Gene_Symbol=DTNB Isoform 1 of Dystrobrevin beta,Gene_Symbol=DTNB dystrobrevin beta isoform 4,Gene_Symbol=DTNB Uncharacterized protein	;;	627;;	N	0.49	2	QLIAELENK	http://proteomicsresource.washington.edu/tpp/cgi-bin/peptidexml_html2.pl?PepMass=1056.5815&StdPep=&MassError=0.5&xslt=xsltproc&cgi-bin=/tpp/cgi-bin/&ratioType=-1&Ref=2_QLIAELENK&Infile=/net/yadlin/vol1/search/Nate/Hague/20130916/a1D_transfected/interact.pep.xml	0.9995	0.9977	2	9	2		N
58b	1	IPI00299362,IPI00748576,IPI00871737	http://proteomicsresource.washington.edu/tpp/cgi-bin/comet-fastadb.cgi?Ref=IPI00299362&Db=/net/yadlin/vol1/fasta/ipi.HUMAN20110912_met_fusion.for_rev.fasta&Pep=AQNFDVIR+AQQNPTLLAELR+EILQEIQR+LEHEQASQPTPEK+QLIAELENK+SLGCVPTR+STSAGSTPTHCPQDSLSGVGGDVQEAFAQGTR,http://proteomicsresource.washington.edu/tpp/cgi-bin/comet-fastadb.cgi?Ref=IPI00748576&Db=/net/yadlin/vol1/fasta/ipi.HUMAN20110912_met_fusion.…	1	15.3	3	4	0.34	Gene_Symbol=DTNB Isoform 1 of Dystrobrevin beta,Gene_Symbol=DTNB dystrobrevin beta isoform 4,Gene_Symbol=DTNB Uncharacterized protein	;;	627;;	N	0.99	2	SLGCVPTR	http://proteomicsresource.washington.edu/tpp/cgi-bin/peptidexml_html2.pl?PepMass=888.4487&StdPep=SLGCVPTR&MassError=0.5&xslt=xsltproc&cgi-bin=/tpp/cgi-bin/&ratioType=-1&Ref=2_SLGCVPTR&Infile=/net/yadlin/vol1/search/Nate/Hague/20130916/a1D_transfected/interact.pep.xml	0.9991	0.9957	2	9	2		Y
58b	1	IPI00299362,IPI00748576,IPI00871737	http://proteomicsresource.washington.edu/tpp/cgi-bin/comet-fastadb.cgi?Ref=IPI00299362&Db=/net/yadlin/vol1/fasta/ipi.HUMAN20110912_met_fusion.for_rev.fasta&Pep=AQNFDVIR+AQQNPTLLAELR+EILQEIQR+LEHEQASQPTPEK+QLIAELENK+SLGCVPTR+STSAGSTPTHCPQDSLSGVGGDVQEAFAQGTR,http://proteomicsresource.washington.edu/tpp/cgi-bin/comet-fastadb.cgi?Ref=IPI00748576&Db=/net/yadlin/vol1/fasta/ipi.HUMAN20110912_met_fusion.…	1	15.3	3	4	0.34	Gene_Symbol=DTNB Isoform 1 of Dystrobrevin beta,Gene_Symbol=DTNB dystrobrevin beta isoform 4,Gene_Symbol=DTNB Uncharacterized protein	;;	627;;	N	0.49	2	EILQEIQR	http://proteomicsresource.washington.edu/tpp/cgi-bin/peptidexml_html2.pl?PepMass=1027.5662&StdPep=&MassError=0.5&xslt=xsltproc&cgi-bin=/tpp/cgi-bin/&ratioType=-1&Ref=2_EILQEIQR&Infile=/net/yadlin/vol1/search/Nate/Hague/20130916/a1D_transfected/interact.pep.xml	0.9973	0.987	2	9	2		N
58b	1	IPI00299362,IPI00748576,IPI00871737	http://proteomicsresource.washington.edu/tpp/cgi-bin/comet-fastadb.cgi?Ref=IPI00299362&Db=/net/yadlin/vol1/fasta/ipi.HUMAN20110912_met_fusion.for_rev.fasta&Pep=AQNFDVIR+AQQNPTLLAELR+EILQEIQR+LEHEQASQPTPEK+QLIAELENK+SLGCVPTR+STSAGSTPTHCPQDSLSGVGGDVQEAFAQGTR,http://proteomicsresource.washington.edu/tpp/cgi-bin/comet-fastadb.cgi?Ref=IPI00748576&Db=/net/yadlin/vol1/fasta/ipi.HUMAN20110912_met_fusion.…	1	15.3	3	4	0.34	Gene_Symbol=DTNB Isoform 1 of Dystrobrevin beta,Gene_Symbol=DTNB dystrobrevin beta isoform 4,Gene_Symbol=DTNB Uncharacterized protein	;;	627;;	N	0.49	3	LEHEQASQPTPEK	http://proteomicsresource.washington.edu/tpp/cgi-bin/peptidexml_html2.pl?PepMass=1492.7158&StdPep=&MassError=0.5&xslt=xsltproc&cgi-bin=/tpp/cgi-bin/&ratioType=-1&Ref=3_LEHEQASQPTPEK&Infile=/net/yadlin/vol1/search/Nate/Hague/20130916/a1D_transfected/interact.pep.xml	0.9942	0.9725	2	9	2		N
58c	1	IPI00177936,IPI00910552,IPI00911079,IPI00981435	http://proteomicsresource.washington.edu/tpp/cgi-bin/comet-fastadb.cgi?Ref=IPI00177936&Db=/net/yadlin/vol1/fasta/ipi.HUMAN20110912_met_fusion.for_rev.fasta&Pep=AQQNPTLLAELR+EILQEIQR+ELNSEVGSETESNVDSEFAR+LAAESSSSQPPQQR+LEHEQASQPTPEK+LQDEAYQVSLQG+QLIAELENK+TQFEDLVPSPTSEK,http://proteomicsresource.washington.edu/tpp/cgi-bin/comet-fastadb.cgi?Ref=IPI00910552&Db=/net/yadlin/vol1/fasta/ipi.HUMAN2011091…	0		0	0		Gene_Symbol=DTNA Isoform 6 of Dystrobrevin alpha,Gene_Symbol=DTNA dystrobrevin alpha isoform 16,Gene_Symbol=DTNA dystrobrevin alpha isoform 14,Gene_Symbol=DTNA dystrobrevin alpha isoform 15	;;;	391;;;	N	0	2	AQQNPTLLAELR	http://proteomicsresource.washington.edu/tpp/cgi-bin/peptidexml_html2.pl?PepMass=1352.7412&StdPep=&MassError=0.5&xslt=xsltproc&cgi-bin=/tpp/cgi-bin/&ratioType=-1&Ref=2_AQQNPTLLAELR&Infile=/net/yadlin/vol1/search/Nate/Hague/20130916/a1D_transfected/interact.pep.xml	0.9988	0.999	2	2	2		N
58c	1	IPI00177936,IPI00910552,IPI00911079,IPI00981435	http://proteomicsresource.washington.edu/tpp/cgi-bin/comet-fastadb.cgi?Ref=IPI00177936&Db=/net/yadlin/vol1/fasta/ipi.HUMAN20110912_met_fusion.for_rev.fasta&Pep=AQQNPTLLAELR+EILQEIQR+ELNSEVGSETESNVDSEFAR+LAAESSSSQPPQQR+LEHEQASQPTPEK+LQDEAYQVSLQG+QLIAELENK+TQFEDLVPSPTSEK,http://proteomicsresource.washington.edu/tpp/cgi-bin/comet-fastadb.cgi?Ref=IPI00910552&Db=/net/yadlin/vol1/fasta/ipi.HUMAN2011091…	0		0	0		Gene_Symbol=DTNA Isoform 6 of Dystrobrevin alpha,Gene_Symbol=DTNA dystrobrevin alpha isoform 16,Gene_Symbol=DTNA dystrobrevin alpha isoform 14,Gene_Symbol=DTNA dystrobrevin alpha isoform 15	;;;	391;;;	N	0.01	2	ELNSEVGSETESNVDSEFAR	http://proteomicsresource.washington.edu/tpp/cgi-bin/peptidexml_html2.pl?PepMass=2197.9611&StdPep=&MassError=0.5&xslt=xsltproc&cgi-bin=/tpp/cgi-bin/&ratioType=-1&Ref=2_ELNSEVGSETESNVDSEFAR&Infile=/net/yadlin/vol1/search/Nate/Hague/20130916/a1D_transfected/interact.pep.xml	0.9988	0.999	2	2	1		N
58c	1	IPI00177936,IPI00910552,IPI00911079,IPI00981435	http://proteomicsresource.washington.edu/tpp/cgi-bin/comet-fastadb.cgi?Ref=IPI00177936&Db=/net/yadlin/vol1/fasta/ipi.HUMAN20110912_met_fusion.for_rev.fasta&Pep=AQQNPTLLAELR+EILQEIQR+ELNSEVGSETESNVDSEFAR+LAAESSSSQPPQQR+LEHEQASQPTPEK+LQDEAYQVSLQG+QLIAELENK+TQFEDLVPSPTSEK,http://proteomicsresource.washington.edu/tpp/cgi-bin/comet-fastadb.cgi?Ref=IPI00910552&Db=/net/yadlin/vol1/fasta/ipi.HUMAN2011091…	0		0	0		Gene_Symbol=DTNA Isoform 6 of Dystrobrevin alpha,Gene_Symbol=DTNA dystrobrevin alpha isoform 16,Gene_Symbol=DTNA dystrobrevin alpha isoform 14,Gene_Symbol=DTNA dystrobrevin alpha isoform 15	;;;	391;;;	N	0.01	2	LAAESSSSQPPQQR	http://proteomicsresource.washington.edu/tpp/cgi-bin/peptidexml_html2.pl?PepMass=1484.7219&StdPep=&MassError=0.5&xslt=xsltproc&cgi-bin=/tpp/cgi-bin/&ratioType=-1&Ref=2_LAAESSSSQPPQQR&Infile=/net/yadlin/vol1/search/Nate/Hague/20130916/a1D_transfected/interact.pep.xml	0.9986	0.9989	2	2	6		N
58c	1	IPI00177936,IPI00910552,IPI00911079,IPI00981435	http://proteomicsresource.washington.edu/tpp/cgi-bin/comet-fastadb.cgi?Ref=IPI00177936&Db=/net/yadlin/vol1/fasta/ipi.HUMAN20110912_met_fusion.for_rev.fasta&Pep=AQQNPTLLAELR+EILQEIQR+ELNSEVGSETESNVDSEFAR+LAAESSSSQPPQQR+LEHEQASQPTPEK+LQDEAYQVSLQG+QLIAELENK+TQFEDLVPSPTSEK,http://proteomicsresource.washington.edu/tpp/cgi-bin/comet-fastadb.cgi?Ref=IPI00910552&Db=/net/yadlin/vol1/fasta/ipi.HUMAN2011091…	0		0	0		Gene_Symbol=DTNA Isoform 6 of Dystrobrevin alpha,Gene_Symbol=DTNA dystrobrevin alpha isoform 16,Gene_Symbol=DTNA dystrobrevin alpha isoform 14,Gene_Symbol=DTNA dystrobrevin alpha isoform 15	;;;	391;;;	N	0.01	2	LQDEAYQVSLQG	http://proteomicsresource.washington.edu/tpp/cgi-bin/peptidexml_html2.pl?PepMass=1349.6463&StdPep=&MassError=0.5&xslt=xsltproc&cgi-bin=/tpp/cgi-bin/&ratioType=-1&Ref=2_LQDEAYQVSLQG&Infile=/net/yadlin/vol1/search/Nate/Hague/20130916/a1D_transfected/interact.pep.xml	0.9986	0.9989	2	2	2		N
58c	1	IPI00177936,IPI00910552,IPI00911079,IPI00981435	http://proteomicsresource.washington.edu/tpp/cgi-bin/comet-fastadb.cgi?Ref=IPI00177936&Db=/net/yadlin/vol1/fasta/ipi.HUMAN20110912_met_fusion.for_rev.fasta&Pep=AQQNPTLLAELR+EILQEIQR+ELNSEVGSETESNVDSEFAR+LAAESSSSQPPQQR+LEHEQASQPTPEK+LQDEAYQVSLQG+QLIAELENK+TQFEDLVPSPTSEK,http://proteomicsresource.washington.edu/tpp/cgi-bin/comet-fastadb.cgi?Ref=IPI00910552&Db=/net/yadlin/vol1/fasta/ipi.HUMAN2011091…	0		0	0		Gene_Symbol=DTNA Isoform 6 of Dystrobrevin alpha,Gene_Symbol=DTNA dystrobrevin alpha isoform 16,Gene_Symbol=DTNA dystrobrevin alpha isoform 14,Gene_Symbol=DTNA dystrobrevin alpha isoform 15	;;;	391;;;	N	0.01	2	TQFEDLVPSPTSEK	http://proteomicsresource.washington.edu/tpp/cgi-bin/peptidexml_html2.pl?PepMass=1576.7620&StdPep=&MassError=0.5&xslt=xsltproc&cgi-bin=/tpp/cgi-bin/&ratioType=-1&Ref=2_TQFEDLVPSPTSEK&Infile=/net/yadlin/vol1/search/Nate/Hague/20130916/a1D_transfected/interact.pep.xml	0.9986	0.9989	2	2	2		N
58c	1	IPI00177936,IPI00910552,IPI00911079,IPI00981435	http://proteomicsresource.washington.edu/tpp/cgi-bin/comet-fastadb.cgi?Ref=IPI00177936&Db=/net/yadlin/vol1/fasta/ipi.HUMAN20110912_met_fusion.for_rev.fasta&Pep=AQQNPTLLAELR+EILQEIQR+ELNSEVGSETESNVDSEFAR+LAAESSSSQPPQQR+LEHEQASQPTPEK+LQDEAYQVSLQG+QLIAELENK+TQFEDLVPSPTSEK,http://proteomicsresource.washington.edu/tpp/cgi-bin/comet-fastadb.cgi?Ref=IPI00910552&Db=/net/yadlin/vol1/fasta/ipi.HUMAN2011091…	0		0	0		Gene_Symbol=DTNA Isoform 6 of Dystrobrevin alpha,Gene_Symbol=DTNA dystrobrevin alpha isoform 16,Gene_Symbol=DTNA dystrobrevin alpha isoform 14,Gene_Symbol=DTNA dystrobrevin alpha isoform 15	;;;	391;;;	N	0	2	QLIAELENK	http://proteomicsresource.washington.edu/tpp/cgi-bin/peptidexml_html2.pl?PepMass=1056.5815&StdPep=&MassError=0.5&xslt=xsltproc&cgi-bin=/tpp/cgi-bin/&ratioType=-1&Ref=2_QLIAELENK&Infile=/net/yadlin/vol1/search/Nate/Hague/20130916/a1D_transfected/interact.pep.xml	0.9971	0.9977	2	2	2		N
58c	1	IPI00177936,IPI00910552,IPI00911079,IPI00981435	http://proteomicsresource.washington.edu/tpp/cgi-bin/comet-fastadb.cgi?Ref=IPI00177936&Db=/net/yadlin/vol1/fasta/ipi.HUMAN20110912_met_fusion.for_rev.fasta&Pep=AQQNPTLLAELR+EILQEIQR+ELNSEVGSETESNVDSEFAR+LAAESSSSQPPQQR+LEHEQASQPTPEK+LQDEAYQVSLQG+QLIAELENK+TQFEDLVPSPTSEK,http://proteomicsresource.washington.edu/tpp/cgi-bin/comet-fastadb.cgi?Ref=IPI00910552&Db=/net/yadlin/vol1/fasta/ipi.HUMAN2011091…	0		0	0		Gene_Symbol=DTNA Isoform 6 of Dystrobrevin alpha,Gene_Symbol=DTNA dystrobrevin alpha isoform 16,Gene_Symbol=DTNA dystrobrevin alpha isoform 14,Gene_Symbol=DTNA dystrobrevin alpha isoform 15	;;;	391;;;	N	0	2	EILQEIQR	http://proteomicsresource.washington.edu/tpp/cgi-bin/peptidexml_html2.pl?PepMass=1027.5662&StdPep=&MassError=0.5&xslt=xsltproc&cgi-bin=/tpp/cgi-bin/&ratioType=-1&Ref=2_EILQEIQR&Infile=/net/yadlin/vol1/search/Nate/Hague/20130916/a1D_transfected/interact.pep.xml	0.9838	0.987	2	2	2		N
58c	1	IPI00177936,IPI00910552,IPI00911079,IPI00981435	http://proteomicsresource.washington.edu/tpp/cgi-bin/comet-fastadb.cgi?Ref=IPI00177936&Db=/net/yadlin/vol1/fasta/ipi.HUMAN20110912_met_fusion.for_rev.fasta&Pep=AQQNPTLLAELR+EILQEIQR+ELNSEVGSETESNVDSEFAR+LAAESSSSQPPQQR+LEHEQASQPTPEK+LQDEAYQVSLQG+QLIAELENK+TQFEDLVPSPTSEK,http://proteomicsresource.washington.edu/tpp/cgi-bin/comet-fastadb.cgi?Ref=IPI00910552&Db=/net/yadlin/vol1/fasta/ipi.HUMAN2011091…	0		0	0		Gene_Symbol=DTNA Isoform 6 of Dystrobrevin alpha,Gene_Symbol=DTNA dystrobrevin alpha isoform 16,Gene_Symbol=DTNA dystrobrevin alpha isoform 14,Gene_Symbol=DTNA dystrobrevin alpha isoform 15	;;;	391;;;	N	0	3	LEHEQASQPTPEK	http://proteomicsresource.washington.edu/tpp/cgi-bin/peptidexml_html2.pl?PepMass=1492.7158&StdPep=&MassError=0.5&xslt=xsltproc&cgi-bin=/tpp/cgi-bin/&ratioType=-1&Ref=3_LEHEQASQPTPEK&Infile=/net/yadlin/vol1/search/Nate/Hague/20130916/a1D_transfected/interact.pep.xml	0.9659	0.9725	2	2	2		N
58d	1	IPI00218653,IPI00296091,IPI00749235,IPI00985310	http://proteomicsresource.washington.edu/tpp/cgi-bin/comet-fastadb.cgi?Ref=IPI00218653&Db=/net/yadlin/vol1/fasta/ipi.HUMAN20110912_met_fusion.for_rev.fasta&Pep=AQQNPTLLAELR+EILQEIQR+LAAESSSSQPPQQR+LEHEQASQPTPEK+LPTAVFEGPSFGYTEQSAR+QLIAELENK,http://proteomicsresource.washington.edu/tpp/cgi-bin/comet-fastadb.cgi?Ref=IPI00296091&Db=/net/yadlin/vol1/fasta/ipi.HUMAN20110912_met_fusion.for_rev.fasta&Pe…	0		0	0		Gene_Symbol=DTNA Isoform 4 of Dystrobrevin alpha,Gene_Symbol=DTNA Isoform 5 of Dystrobrevin alpha,Gene_Symbol=DTNA Isoform 3 of Dystrobrevin alpha,Gene_Symbol=DTNA dystrobrevin alpha isoform 13	;;;	567;;;	N	0	2	AQQNPTLLAELR	http://proteomicsresource.washington.edu/tpp/cgi-bin/peptidexml_html2.pl?PepMass=1352.7412&StdPep=&MassError=0.5&xslt=xsltproc&cgi-bin=/tpp/cgi-bin/&ratioType=-1&Ref=2_AQQNPTLLAELR&Infile=/net/yadlin/vol1/search/Nate/Hague/20130916/a1D_transfected/interact.pep.xml	0.9988	0.999	2	2	2		N
58d	1	IPI00218653,IPI00296091,IPI00749235,IPI00985310	http://proteomicsresource.washington.edu/tpp/cgi-bin/comet-fastadb.cgi?Ref=IPI00218653&Db=/net/yadlin/vol1/fasta/ipi.HUMAN20110912_met_fusion.for_rev.fasta&Pep=AQQNPTLLAELR+EILQEIQR+LAAESSSSQPPQQR+LEHEQASQPTPEK+LPTAVFEGPSFGYTEQSAR+QLIAELENK,http://proteomicsresource.washington.edu/tpp/cgi-bin/comet-fastadb.cgi?Ref=IPI00296091&Db=/net/yadlin/vol1/fasta/ipi.HUMAN20110912_met_fusion.for_rev.fasta&Pe…	0		0	0		Gene_Symbol=DTNA Isoform 4 of Dystrobrevin alpha,Gene_Symbol=DTNA Isoform 5 of Dystrobrevin alpha,Gene_Symbol=DTNA Isoform 3 of Dystrobrevin alpha,Gene_Symbol=DTNA dystrobrevin alpha isoform 13	;;;	567;;;	N	0	2	QLIAELENK	http://proteomicsresource.washington.edu/tpp/cgi-bin/peptidexml_html2.pl?PepMass=1056.5815&StdPep=&MassError=0.5&xslt=xsltproc&cgi-bin=/tpp/cgi-bin/&ratioType=-1&Ref=2_QLIAELENK&Infile=/net/yadlin/vol1/search/Nate/Hague/20130916/a1D_transfected/interact.pep.xml	0.9971	0.9977	2	2	2		N
58d	1	IPI00218653,IPI00296091,IPI00749235,IPI00985310	http://proteomicsresource.washington.edu/tpp/cgi-bin/comet-fastadb.cgi?Ref=IPI00218653&Db=/net/yadlin/vol1/fasta/ipi.HUMAN20110912_met_fusion.for_rev.fasta&Pep=AQQNPTLLAELR+EILQEIQR+LAAESSSSQPPQQR+LEHEQASQPTPEK+LPTAVFEGPSFGYTEQSAR+QLIAELENK,http://proteomicsresource.washington.edu/tpp/cgi-bin/comet-fastadb.cgi?Ref=IPI00296091&Db=/net/yadlin/vol1/fasta/ipi.HUMAN20110912_met_fusion.for_rev.fasta&Pe…	0		0	0		Gene_Symbol=DTNA Isoform 4 of Dystrobrevin alpha,Gene_Symbol=DTNA Isoform 5 of Dystrobrevin alpha,Gene_Symbol=DTNA Isoform 3 of Dystrobrevin alpha,Gene_Symbol=DTNA dystrobrevin alpha isoform 13	;;;	567;;;	N	0.01	2	LPTAVFEGPSFGYTEQSAR	http://proteomicsresource.washington.edu/tpp/cgi-bin/peptidexml_html2.pl?PepMass=2055.9901&StdPep=&MassError=0.5&xslt=xsltproc&cgi-bin=/tpp/cgi-bin/&ratioType=-1&Ref=2_LPTAVFEGPSFGYTEQSAR&Infile=/net/yadlin/vol1/search/Nate/Hague/20130916/a1D_transfected/interact.pep.xml	0.9939	0.999	2	1	2		N
58d	1	IPI00218653,IPI00296091,IPI00749235,IPI00985310	http://proteomicsresource.washington.edu/tpp/cgi-bin/comet-fastadb.cgi?Ref=IPI00218653&Db=/net/yadlin/vol1/fasta/ipi.HUMAN20110912_met_fusion.for_rev.fasta&Pep=AQQNPTLLAELR+EILQEIQR+LAAESSSSQPPQQR+LEHEQASQPTPEK+LPTAVFEGPSFGYTEQSAR+QLIAELENK,http://proteomicsresource.washington.edu/tpp/cgi-bin/comet-fastadb.cgi?Ref=IPI00296091&Db=/net/yadlin/vol1/fasta/ipi.HUMAN20110912_met_fusion.for_rev.fasta&Pe…	0		0	0		Gene_Symbol=DTNA Isoform 4 of Dystrobrevin alpha,Gene_Symbol=DTNA Isoform 5 of Dystrobrevin alpha,Gene_Symbol=DTNA Isoform 3 of Dystrobrevin alpha,Gene_Symbol=DTNA dystrobrevin alpha isoform 13	;;;	567;;;	N	0.01	2	LAAESSSSQPPQQR	http://proteomicsresource.washington.edu/tpp/cgi-bin/peptidexml_html2.pl?PepMass=1484.7219&StdPep=&MassError=0.5&xslt=xsltproc&cgi-bin=/tpp/cgi-bin/&ratioType=-1&Ref=2_LAAESSSSQPPQQR&Infile=/net/yadlin/vol1/search/Nate/Hague/20130916/a1D_transfected/interact.pep.xml	0.9933	0.9989	2	1	6		N
58d	1	IPI00218653,IPI00296091,IPI00749235,IPI00985310	http://proteomicsresource.washington.edu/tpp/cgi-bin/comet-fastadb.cgi?Ref=IPI00218653&Db=/net/yadlin/vol1/fasta/ipi.HUMAN20110912_met_fusion.for_rev.fasta&Pep=AQQNPTLLAELR+EILQEIQR+LAAESSSSQPPQQR+LEHEQASQPTPEK+LPTAVFEGPSFGYTEQSAR+QLIAELENK,http://proteomicsresource.washington.edu/tpp/cgi-bin/comet-fastadb.cgi?Ref=IPI00296091&Db=/net/yadlin/vol1/fasta/ipi.HUMAN20110912_met_fusion.for_rev.fasta&Pe…	0		0	0		Gene_Symbol=DTNA Isoform 4 of Dystrobrevin alpha,Gene_Symbol=DTNA Isoform 5 of Dystrobrevin alpha,Gene_Symbol=DTNA Isoform 3 of Dystrobrevin alpha,Gene_Symbol=DTNA dystrobrevin alpha isoform 13	;;;	567;;;	N	0	2	EILQEIQR	http://proteomicsresource.washington.edu/tpp/cgi-bin/peptidexml_html2.pl?PepMass=1027.5662&StdPep=&MassError=0.5&xslt=xsltproc&cgi-bin=/tpp/cgi-bin/&ratioType=-1&Ref=2_EILQEIQR&Infile=/net/yadlin/vol1/search/Nate/Hague/20130916/a1D_transfected/interact.pep.xml	0.9838	0.987	2	2	2		N
58d	1	IPI00218653,IPI00296091,IPI00749235,IPI00985310	http://proteomicsresource.washington.edu/tpp/cgi-bin/comet-fastadb.cgi?Ref=IPI00218653&Db=/net/yadlin/vol1/fasta/ipi.HUMAN20110912_met_fusion.for_rev.fasta&Pep=AQQNPTLLAELR+EILQEIQR+LAAESSSSQPPQQR+LEHEQASQPTPEK+LPTAVFEGPSFGYTEQSAR+QLIAELENK,http://proteomicsresource.washington.edu/tpp/cgi-bin/comet-fastadb.cgi?Ref=IPI00296091&Db=/net/yadlin/vol1/fasta/ipi.HUMAN20110912_met_fusion.for_rev.fasta&Pe…	0		0	0		Gene_Symbol=DTNA Isoform 4 of Dystrobrevin alpha,Gene_Symbol=DTNA Isoform 5 of Dystrobrevin alpha,Gene_Symbol=DTNA Isoform 3 of Dystrobrevin alpha,Gene_Symbol=DTNA dystrobrevin alpha isoform 13	;;;	567;;;	N	0	3	LEHEQASQPTPEK	http://proteomicsresource.washington.edu/tpp/cgi-bin/peptidexml_html2.pl?PepMass=1492.7158&StdPep=&MassError=0.5&xslt=xsltproc&cgi-bin=/tpp/cgi-bin/&ratioType=-1&Ref=3_LEHEQASQPTPEK&Infile=/net/yadlin/vol1/search/Nate/Hague/20130916/a1D_transfected/interact.pep.xml	0.9659	0.9725	2	2	2		N
58e	1	IPI00218655	http://proteomicsresource.washington.edu/tpp/cgi-bin/comet-fastadb.cgi?Ref=IPI00218655&Db=/net/yadlin/vol1/fasta/ipi.HUMAN20110912_met_fusion.for_rev.fasta&Pep=AQQNPTLLAELR+EILQEIQR+LAAESSSSQPPQQR+LEHEQASQPTPEK+QLIAELENK	0		0	0		Gene_Symbol=DTNA Isoform 8 of Dystrobrevin alpha		192	N	0	2	AQQNPTLLAELR	http://proteomicsresource.washington.edu/tpp/cgi-bin/peptidexml_html2.pl?PepMass=1352.7412&StdPep=&MassError=0.5&xslt=xsltproc&cgi-bin=/tpp/cgi-bin/&ratioType=-1&Ref=2_AQQNPTLLAELR&Infile=/net/yadlin/vol1/search/Nate/Hague/20130916/a1D_transfected/interact.pep.xml	0.9939	0.999	2	1	2		N
58e	1	IPI00218655	http://proteomicsresource.washington.edu/tpp/cgi-bin/comet-fastadb.cgi?Ref=IPI00218655&Db=/net/yadlin/vol1/fasta/ipi.HUMAN20110912_met_fusion.for_rev.fasta&Pep=AQQNPTLLAELR+EILQEIQR+LAAESSSSQPPQQR+LEHEQASQPTPEK+QLIAELENK	0		0	0		Gene_Symbol=DTNA Isoform 8 of Dystrobrevin alpha		192	N	0.01	2	LAAESSSSQPPQQR	http://proteomicsresource.washington.edu/tpp/cgi-bin/peptidexml_html2.pl?PepMass=1484.7219&StdPep=&MassError=0.5&xslt=xsltproc&cgi-bin=/tpp/cgi-bin/&ratioType=-1&Ref=2_LAAESSSSQPPQQR&Infile=/net/yadlin/vol1/search/Nate/Hague/20130916/a1D_transfected/interact.pep.xml	0.9913	0.9989	2	0	6		N
58e	1	IPI00218655	http://proteomicsresource.washington.edu/tpp/cgi-bin/comet-fastadb.cgi?Ref=IPI00218655&Db=/net/yadlin/vol1/fasta/ipi.HUMAN20110912_met_fusion.for_rev.fasta&Pep=AQQNPTLLAELR+EILQEIQR+LAAESSSSQPPQQR+LEHEQASQPTPEK+QLIAELENK	0		0	0		Gene_Symbol=DTNA Isoform 8 of Dystrobrevin alpha		192	N	0	2	QLIAELENK	http://proteomicsresource.washington.edu/tpp/cgi-bin/peptidexml_html2.pl?PepMass=1056.5815&StdPep=&MassError=0.5&xslt=xsltproc&cgi-bin=/tpp/cgi-bin/&ratioType=-1&Ref=2_QLIAELENK&Infile=/net/yadlin/vol1/search/Nate/Hague/20130916/a1D_transfected/interact.pep.xml	0.9861	0.9977	2	1	2		N
58e	1	IPI00218655	http://proteomicsresource.washington.edu/tpp/cgi-bin/comet-fastadb.cgi?Ref=IPI00218655&Db=/net/yadlin/vol1/fasta/ipi.HUMAN20110912_met_fusion.for_rev.fasta&Pep=AQQNPTLLAELR+EILQEIQR+LAAESSSSQPPQQR+LEHEQASQPTPEK+QLIAELENK	0		0	0		Gene_Symbol=DTNA Isoform 8 of Dystrobrevin alpha		192	N	0	2	EILQEIQR	http://proteomicsresource.washington.edu/tpp/cgi-bin/peptidexml_html2.pl?PepMass=1027.5662&StdPep=&MassError=0.5&xslt=xsltproc&cgi-bin=/tpp/cgi-bin/&ratioType=-1&Ref=2_EILQEIQR&Infile=/net/yadlin/vol1/search/Nate/Hague/20130916/a1D_transfected/interact.pep.xml	0.9254	0.987	2	1	2		N
58e	1	IPI00218655	http://proteomicsresource.washington.edu/tpp/cgi-bin/comet-fastadb.cgi?Ref=IPI00218655&Db=/net/yadlin/vol1/fasta/ipi.HUMAN20110912_met_fusion.for_rev.fasta&Pep=AQQNPTLLAELR+EILQEIQR+LAAESSSSQPPQQR+LEHEQASQPTPEK+QLIAELENK	0		0	0		Gene_Symbol=DTNA Isoform 8 of Dystrobrevin alpha		192	N	0	3	LEHEQASQPTPEK	http://proteomicsresource.washington.edu/tpp/cgi-bin/peptidexml_html2.pl?PepMass=1492.7158&StdPep=&MassError=0.5&xslt=xsltproc&cgi-bin=/tpp/cgi-bin/&ratioType=-1&Ref=3_LEHEQASQPTPEK&Infile=/net/yadlin/vol1/search/Nate/Hague/20130916/a1D_transfected/interact.pep.xml	0.8525	0.9725	2	1	2		N
58f	1	IPI00219529,IPI00219530,IPI00373897,IPI00941442,IPI01013439	http://proteomicsresource.washington.edu/tpp/cgi-bin/comet-fastadb.cgi?Ref=IPI00219529&Db=/net/yadlin/vol1/fasta/ipi.HUMAN20110912_met_fusion.for_rev.fasta&Pep=AQNFDVIR+AQQNPTLLAELR+EILQEIQR+LEHEQASQPTPEK+QLIAELENK+SLGCVPTR,http://proteomicsresource.washington.edu/tpp/cgi-bin/comet-fastadb.cgi?Ref=IPI00219530&Db=/net/yadlin/vol1/fasta/ipi.HUMAN20110912_met_fusion.for_rev.fasta&Pep=AQNFDVIR+AQQNPT…	0		0	0		Gene_Symbol=DTNB Isoform 2 of Dystrobrevin beta,Gene_Symbol=DTNB Isoform 3 of Dystrobrevin beta,Gene_Symbol=DTNB Isoform 4 of Dystrobrevin beta,Gene_Symbol=DTNB dystrobrevin beta isoform 5,Gene_Symbol=DTNB Uncharacterized protein	;;;;	567;;;;	N	0	2	AQQNPTLLAELR	http://proteomicsresource.washington.edu/tpp/cgi-bin/peptidexml_html2.pl?PepMass=1352.7412&StdPep=&MassError=0.5&xslt=xsltproc&cgi-bin=/tpp/cgi-bin/&ratioType=-1&Ref=2_AQQNPTLLAELR&Infile=/net/yadlin/vol1/search/Nate/Hague/20130916/a1D_transfected/interact.pep.xml	0.9988	0.999	2	2	2		N
58f	1	IPI00219529,IPI00219530,IPI00373897,IPI00941442,IPI01013439	http://proteomicsresource.washington.edu/tpp/cgi-bin/comet-fastadb.cgi?Ref=IPI00219529&Db=/net/yadlin/vol1/fasta/ipi.HUMAN20110912_met_fusion.for_rev.fasta&Pep=AQNFDVIR+AQQNPTLLAELR+EILQEIQR+LEHEQASQPTPEK+QLIAELENK+SLGCVPTR,http://proteomicsresource.washington.edu/tpp/cgi-bin/comet-fastadb.cgi?Ref=IPI00219530&Db=/net/yadlin/vol1/fasta/ipi.HUMAN20110912_met_fusion.for_rev.fasta&Pep=AQNFDVIR+AQQNPT…	0		0	0		Gene_Symbol=DTNB Isoform 2 of Dystrobrevin beta,Gene_Symbol=DTNB Isoform 3 of Dystrobrevin beta,Gene_Symbol=DTNB Isoform 4 of Dystrobrevin beta,Gene_Symbol=DTNB dystrobrevin beta isoform 5,Gene_Symbol=DTNB Uncharacterized protein	;;;;	567;;;;	N	0	2	QLIAELENK	http://proteomicsresource.washington.edu/tpp/cgi-bin/peptidexml_html2.pl?PepMass=1056.5815&StdPep=&MassError=0.5&xslt=xsltproc&cgi-bin=/tpp/cgi-bin/&ratioType=-1&Ref=2_QLIAELENK&Infile=/net/yadlin/vol1/search/Nate/Hague/20130916/a1D_transfected/interact.pep.xml	0.9971	0.9977	2	2	2		N
58f	1	IPI00219529,IPI00219530,IPI00373897,IPI00941442,IPI01013439	http://proteomicsresource.washington.edu/tpp/cgi-bin/comet-fastadb.cgi?Ref=IPI00219529&Db=/net/yadlin/vol1/fasta/ipi.HUMAN20110912_met_fusion.for_rev.fasta&Pep=AQNFDVIR+AQQNPTLLAELR+EILQEIQR+LEHEQASQPTPEK+QLIAELENK+SLGCVPTR,http://proteomicsresource.washington.edu/tpp/cgi-bin/comet-fastadb.cgi?Ref=IPI00219530&Db=/net/yadlin/vol1/fasta/ipi.HUMAN20110912_met_fusion.for_rev.fasta&Pep=AQNFDVIR+AQQNPT…	0		0	0		Gene_Symbol=DTNB Isoform 2 of Dystrobrevin beta,Gene_Symbol=DTNB Isoform 3 of Dystrobrevin beta,Gene_Symbol=DTNB Isoform 4 of Dystrobrevin beta,Gene_Symbol=DTNB dystrobrevin beta isoform 5,Gene_Symbol=DTNB Uncharacterized protein	;;;;	567;;;;	N	0.01	2	AQNFDVIR	http://proteomicsresource.washington.edu/tpp/cgi-bin/peptidexml_html2.pl?PepMass=961.4981&StdPep=&MassError=0.5&xslt=xsltproc&cgi-bin=/tpp/cgi-bin/&ratioType=-1&Ref=2_AQNFDVIR&Infile=/net/yadlin/vol1/search/Nate/Hague/20130916/a1D_transfected/interact.pep.xml	0.9897	0.9983	2	1	1		N
58f	1	IPI00219529,IPI00219530,IPI00373897,IPI00941442,IPI01013439	http://proteomicsresource.washington.edu/tpp/cgi-bin/comet-fastadb.cgi?Ref=IPI00219529&Db=/net/yadlin/vol1/fasta/ipi.HUMAN20110912_met_fusion.for_rev.fasta&Pep=AQNFDVIR+AQQNPTLLAELR+EILQEIQR+LEHEQASQPTPEK+QLIAELENK+SLGCVPTR,http://proteomicsresource.washington.edu/tpp/cgi-bin/comet-fastadb.cgi?Ref=IPI00219530&Db=/net/yadlin/vol1/fasta/ipi.HUMAN20110912_met_fusion.for_rev.fasta&Pep=AQNFDVIR+AQQNPT…	0		0	0		Gene_Symbol=DTNB Isoform 2 of Dystrobrevin beta,Gene_Symbol=DTNB Isoform 3 of Dystrobrevin beta,Gene_Symbol=DTNB Isoform 4 of Dystrobrevin beta,Gene_Symbol=DTNB dystrobrevin beta isoform 5,Gene_Symbol=DTNB Uncharacterized protein	;;;;	567;;;;	N	0	2	EILQEIQR	http://proteomicsresource.washington.edu/tpp/cgi-bin/peptidexml_html2.pl?PepMass=1027.5662&StdPep=&MassError=0.5&xslt=xsltproc&cgi-bin=/tpp/cgi-bin/&ratioType=-1&Ref=2_EILQEIQR&Infile=/net/yadlin/vol1/search/Nate/Hague/20130916/a1D_transfected/interact.pep.xml	0.9838	0.987	2	2	2		N
58f	1	IPI00219529,IPI00219530,IPI00373897,IPI00941442,IPI01013439	http://proteomicsresource.washington.edu/tpp/cgi-bin/comet-fastadb.cgi?Ref=IPI00219529&Db=/net/yadlin/vol1/fasta/ipi.HUMAN20110912_met_fusion.for_rev.fasta&Pep=AQNFDVIR+AQQNPTLLAELR+EILQEIQR+LEHEQASQPTPEK+QLIAELENK+SLGCVPTR,http://proteomicsresource.washington.edu/tpp/cgi-bin/comet-fastadb.cgi?Ref=IPI00219530&Db=/net/yadlin/vol1/fasta/ipi.HUMAN20110912_met_fusion.for_rev.fasta&Pep=AQNFDVIR+AQQNPT…	0		0	0		Gene_Symbol=DTNB Isoform 2 of Dystrobrevin beta,Gene_Symbol=DTNB Isoform 3 of Dystrobrevin beta,Gene_Symbol=DTNB Isoform 4 of Dystrobrevin beta,Gene_Symbol=DTNB dystrobrevin beta isoform 5,Gene_Symbol=DTNB Uncharacterized protein	;;;;	567;;;;	N	0.01	2	SLGCVPTR	http://proteomicsresource.washington.edu/tpp/cgi-bin/peptidexml_html2.pl?PepMass=888.4487&StdPep=SLGCVPTR&MassError=0.5&xslt=xsltproc&cgi-bin=/tpp/cgi-bin/&ratioType=-1&Ref=2_SLGCVPTR&Infile=/net/yadlin/vol1/search/Nate/Hague/20130916/a1D_transfected/interact.pep.xml	0.9743	0.9957	2	1	2		N
58f	1	IPI00219529,IPI00219530,IPI00373897,IPI00941442,IPI01013439	http://proteomicsresource.washington.edu/tpp/cgi-bin/comet-fastadb.cgi?Ref=IPI00219529&Db=/net/yadlin/vol1/fasta/ipi.HUMAN20110912_met_fusion.for_rev.fasta&Pep=AQNFDVIR+AQQNPTLLAELR+EILQEIQR+LEHEQASQPTPEK+QLIAELENK+SLGCVPTR,http://proteomicsresource.washington.edu/tpp/cgi-bin/comet-fastadb.cgi?Ref=IPI00219530&Db=/net/yadlin/vol1/fasta/ipi.HUMAN20110912_met_fusion.for_rev.fasta&Pep=AQNFDVIR+AQQNPT…	0		0	0		Gene_Symbol=DTNB Isoform 2 of Dystrobrevin beta,Gene_Symbol=DTNB Isoform 3 of Dystrobrevin beta,Gene_Symbol=DTNB Isoform 4 of Dystrobrevin beta,Gene_Symbol=DTNB dystrobrevin beta isoform 5,Gene_Symbol=DTNB Uncharacterized protein	;;;;	567;;;;	N	0	3	LEHEQASQPTPEK	http://proteomicsresource.washington.edu/tpp/cgi-bin/peptidexml_html2.pl?PepMass=1492.7158&StdPep=&MassError=0.5&xslt=xsltproc&cgi-bin=/tpp/cgi-bin/&ratioType=-1&Ref=3_LEHEQASQPTPEK&Infile=/net/yadlin/vol1/search/Nate/Hague/20130916/a1D_transfected/interact.pep.xml	0.9659	0.9725	2	2	2		N
58g	1	IPI00402365,IPI00938014	http://proteomicsresource.washington.edu/tpp/cgi-bin/comet-fastadb.cgi?Ref=IPI00402365&Db=/net/yadlin/vol1/fasta/ipi.HUMAN20110912_met_fusion.for_rev.fasta&Pep=LPTAVFEGPSFGYTEQSAR,http://proteomicsresource.washington.edu/tpp/cgi-bin/comet-fastadb.cgi?Ref=IPI00938014&Db=/net/yadlin/vol1/fasta/ipi.HUMAN20110912_met_fusion.for_rev.fasta&Pep=LPTAVFEGPSFGYTEQSAR	0		0	0		Gene_Symbol=DTNA Isoform 7 of Dystrobrevin alpha,Gene_Symbol=DTNA dystrobrevin alpha isoform 9	;	374;	N	0.01	2	LPTAVFEGPSFGYTEQSAR	http://proteomicsresource.washington.edu/tpp/cgi-bin/peptidexml_html2.pl?PepMass=2055.9901&StdPep=&MassError=0.5&xslt=xsltproc&cgi-bin=/tpp/cgi-bin/&ratioType=-1&Ref=2_LPTAVFEGPSFGYTEQSAR&Infile=/net/yadlin/vol1/search/Nate/Hague/20130916/a1D_transfected/interact.pep.xml	0.9921	0.999	2	0	2		N
58h	1	IPI00412499,IPI00412500,IPI01012153	http://proteomicsresource.washington.edu/tpp/cgi-bin/comet-fastadb.cgi?Ref=IPI00412499&Db=/net/yadlin/vol1/fasta/ipi.HUMAN20110912_met_fusion.for_rev.fasta&Pep=EILQEIQR,http://proteomicsresource.washington.edu/tpp/cgi-bin/comet-fastadb.cgi?Ref=IPI00412500&Db=/net/yadlin/vol1/fasta/ipi.HUMAN20110912_met_fusion.for_rev.fasta&Pep=EILQEIQR,http://proteomicsresource.washington.edu/tpp/cgi-bin/comet-fa…	0		0	0		Gene_Symbol=RABEP2 Isoform 1 of Rab GTPase-binding effector protein 2,Gene_Symbol=RABEP2 Isoform 2 of Rab GTPase-binding effector protein 2,Gene_Symbol=RABEP2 cDNA FLJ57369, highly similar to Rab GTPase-binding effector protein 2	;;	569;;	N	0	2	EILQEIQR	http://proteomicsresource.washington.edu/tpp/cgi-bin/peptidexml_html2.pl?PepMass=1027.5662&StdPep=&MassError=0.5&xslt=xsltproc&cgi-bin=/tpp/cgi-bin/&ratioType=-1&Ref=2_EILQEIQR&Infile=/net/yadlin/vol1/search/Nate/Hague/20130916/a1D_transfected/interact.pep.xml	0	0	1	0	2		N
58i	1	IPI00892600,IPI00892714,IPI00894499	http://proteomicsresource.washington.edu/tpp/cgi-bin/comet-fastadb.cgi?Ref=IPI00892600&Db=/net/yadlin/vol1/fasta/ipi.HUMAN20110912_met_fusion.for_rev.fasta&Pep=AQNFDVIR,http://proteomicsresource.washington.edu/tpp/cgi-bin/comet-fastadb.cgi?Ref=IPI00892714&Db=/net/yadlin/vol1/fasta/ipi.HUMAN20110912_met_fusion.for_rev.fasta&Pep=AQNFDVIR,http://proteomicsresource.washington.edu/tpp/cgi-bin/comet-fa…	0		0	0		Gene_Symbol=DTNB Uncharacterized protein,Gene_Symbol=DTNB 8 kDa protein,Gene_Symbol=DTNB Uncharacterized protein	;;	149;;	N	0.01	2	AQNFDVIR	http://proteomicsresource.washington.edu/tpp/cgi-bin/peptidexml_html2.pl?PepMass=961.4981&StdPep=&MassError=0.5&xslt=xsltproc&cgi-bin=/tpp/cgi-bin/&ratioType=-1&Ref=2_AQNFDVIR&Infile=/net/yadlin/vol1/search/Nate/Hague/20130916/a1D_transfected/interact.pep.xml	0.9866	0.9983	2	0	1		N
58j	1	IPI00908852	http://proteomicsresource.washington.edu/tpp/cgi-bin/comet-fastadb.cgi?Ref=IPI00908852&Db=/net/yadlin/vol1/fasta/ipi.HUMAN20110912_met_fusion.for_rev.fasta&Pep=AQQNPTLLAELR+EILQEIQR+LEHEQASQPTPEK+LPTAVFEGPSFGYTEQSAR+QLIAELENK	0		0	0		Gene_Symbol=DTNA dystrobrevin alpha isoform 17		320	N	0	2	AQQNPTLLAELR	http://proteomicsresource.washington.edu/tpp/cgi-bin/peptidexml_html2.pl?PepMass=1352.7412&StdPep=&MassError=0.5&xslt=xsltproc&cgi-bin=/tpp/cgi-bin/&ratioType=-1&Ref=2_AQQNPTLLAELR&Infile=/net/yadlin/vol1/search/Nate/Hague/20130916/a1D_transfected/interact.pep.xml	0.9939	0.999	2	1	2		N
58j	1	IPI00908852	http://proteomicsresource.washington.edu/tpp/cgi-bin/comet-fastadb.cgi?Ref=IPI00908852&Db=/net/yadlin/vol1/fasta/ipi.HUMAN20110912_met_fusion.for_rev.fasta&Pep=AQQNPTLLAELR+EILQEIQR+LEHEQASQPTPEK+LPTAVFEGPSFGYTEQSAR+QLIAELENK	0		0	0		Gene_Symbol=DTNA dystrobrevin alpha isoform 17		320	N	0.01	2	LPTAVFEGPSFGYTEQSAR	http://proteomicsresource.washington.edu/tpp/cgi-bin/peptidexml_html2.pl?PepMass=2055.9901&StdPep=&MassError=0.5&xslt=xsltproc&cgi-bin=/tpp/cgi-bin/&ratioType=-1&Ref=2_LPTAVFEGPSFGYTEQSAR&Infile=/net/yadlin/vol1/search/Nate/Hague/20130916/a1D_transfected/interact.pep.xml	0.9921	0.999	2	0	2		N
58j	1	IPI00908852	http://proteomicsresource.washington.edu/tpp/cgi-bin/comet-fastadb.cgi?Ref=IPI00908852&Db=/net/yadlin/vol1/fasta/ipi.HUMAN20110912_met_fusion.for_rev.fasta&Pep=AQQNPTLLAELR+EILQEIQR+LEHEQASQPTPEK+LPTAVFEGPSFGYTEQSAR+QLIAELENK	0		0	0		Gene_Symbol=DTNA dystrobrevin alpha isoform 17		320	N	0	2	QLIAELENK	http://proteomicsresource.washington.edu/tpp/cgi-bin/peptidexml_html2.pl?PepMass=1056.5815&StdPep=&MassError=0.5&xslt=xsltproc&cgi-bin=/tpp/cgi-bin/&ratioType=-1&Ref=2_QLIAELENK&Infile=/net/yadlin/vol1/search/Nate/Hague/20130916/a1D_transfected/interact.pep.xml	0.9861	0.9977	2	1	2		N
58j	1	IPI00908852	http://proteomicsresource.washington.edu/tpp/cgi-bin/comet-fastadb.cgi?Ref=IPI00908852&Db=/net/yadlin/vol1/fasta/ipi.HUMAN20110912_met_fusion.for_rev.fasta&Pep=AQQNPTLLAELR+EILQEIQR+LEHEQASQPTPEK+LPTAVFEGPSFGYTEQSAR+QLIAELENK	0		0	0		Gene_Symbol=DTNA dystrobrevin alpha isoform 17		320	N	0	2	EILQEIQR	http://proteomicsresource.washington.edu/tpp/cgi-bin/peptidexml_html2.pl?PepMass=1027.5662&StdPep=&MassError=0.5&xslt=xsltproc&cgi-bin=/tpp/cgi-bin/&ratioType=-1&Ref=2_EILQEIQR&Infile=/net/yadlin/vol1/search/Nate/Hague/20130916/a1D_transfected/interact.pep.xml	0.9254	0.987	2	1	2		N
58j	1	IPI00908852	http://proteomicsresource.washington.edu/tpp/cgi-bin/comet-fastadb.cgi?Ref=IPI00908852&Db=/net/yadlin/vol1/fasta/ipi.HUMAN20110912_met_fusion.for_rev.fasta&Pep=AQQNPTLLAELR+EILQEIQR+LEHEQASQPTPEK+LPTAVFEGPSFGYTEQSAR+QLIAELENK	0		0	0		Gene_Symbol=DTNA dystrobrevin alpha isoform 17		320	N	0	3	LEHEQASQPTPEK	http://proteomicsresource.washington.edu/tpp/cgi-bin/peptidexml_html2.pl?PepMass=1492.7158&StdPep=&MassError=0.5&xslt=xsltproc&cgi-bin=/tpp/cgi-bin/&ratioType=-1&Ref=3_LEHEQASQPTPEK&Infile=/net/yadlin/vol1/search/Nate/Hague/20130916/a1D_transfected/interact.pep.xml	0.8525	0.9725	2	1	2		N
58k	1	IPI00955038,IPI00955055	http://proteomicsresource.washington.edu/tpp/cgi-bin/comet-fastadb.cgi?Ref=IPI00955038&Db=/net/yadlin/vol1/fasta/ipi.HUMAN20110912_met_fusion.for_rev.fasta&Pep=EILQEIQR+LAAESSSSQPPQQR+QLIAELENK,http://proteomicsresource.washington.edu/tpp/cgi-bin/comet-fastadb.cgi?Ref=IPI00955055&Db=/net/yadlin/vol1/fasta/ipi.HUMAN20110912_met_fusion.for_rev.fasta&Pep=EILQEIQR+LAAESSSSQPPQQR+QLIAELENK	0		0	0		Gene_Symbol=- Alpha-dystrobrevin (Fragment),Gene_Symbol=- Alpha-dystrobrevin (Fragment)	;	195;	N	0.01	2	LAAESSSSQPPQQR	http://proteomicsresource.washington.edu/tpp/cgi-bin/peptidexml_html2.pl?PepMass=1484.7219&StdPep=&MassError=0.5&xslt=xsltproc&cgi-bin=/tpp/cgi-bin/&ratioType=-1&Ref=2_LAAESSSSQPPQQR&Infile=/net/yadlin/vol1/search/Nate/Hague/20130916/a1D_transfected/interact.pep.xml	0.9913	0.9989	2	0	6		N
58k	1	IPI00955038,IPI00955055	http://proteomicsresource.washington.edu/tpp/cgi-bin/comet-fastadb.cgi?Ref=IPI00955038&Db=/net/yadlin/vol1/fasta/ipi.HUMAN20110912_met_fusion.for_rev.fasta&Pep=EILQEIQR+LAAESSSSQPPQQR+QLIAELENK,http://proteomicsresource.washington.edu/tpp/cgi-bin/comet-fastadb.cgi?Ref=IPI00955055&Db=/net/yadlin/vol1/fasta/ipi.HUMAN20110912_met_fusion.for_rev.fasta&Pep=EILQEIQR+LAAESSSSQPPQQR+QLIAELENK	0		0	0		Gene_Symbol=- Alpha-dystrobrevin (Fragment),Gene_Symbol=- Alpha-dystrobrevin (Fragment)	;	195;	N	0	2	QLIAELENK	http://proteomicsresource.washington.edu/tpp/cgi-bin/peptidexml_html2.pl?PepMass=1056.5815&StdPep=&MassError=0.5&xslt=xsltproc&cgi-bin=/tpp/cgi-bin/&ratioType=-1&Ref=2_QLIAELENK&Infile=/net/yadlin/vol1/search/Nate/Hague/20130916/a1D_transfected/interact.pep.xml	0.9861	0.9977	2	1	2		N
58k	1	IPI00955038,IPI00955055	http://proteomicsresource.washington.edu/tpp/cgi-bin/comet-fastadb.cgi?Ref=IPI00955038&Db=/net/yadlin/vol1/fasta/ipi.HUMAN20110912_met_fusion.for_rev.fasta&Pep=EILQEIQR+LAAESSSSQPPQQR+QLIAELENK,http://proteomicsresource.washington.edu/tpp/cgi-bin/comet-fastadb.cgi?Ref=IPI00955055&Db=/net/yadlin/vol1/fasta/ipi.HUMAN20110912_met_fusion.for_rev.fasta&Pep=EILQEIQR+LAAESSSSQPPQQR+QLIAELENK	0		0	0		Gene_Symbol=- Alpha-dystrobrevin (Fragment),Gene_Symbol=- Alpha-dystrobrevin (Fragment)	;	195;	N	0	2	EILQEIQR	http://proteomicsresource.washington.edu/tpp/cgi-bin/peptidexml_html2.pl?PepMass=1027.5662&StdPep=&MassError=0.5&xslt=xsltproc&cgi-bin=/tpp/cgi-bin/&ratioType=-1&Ref=2_EILQEIQR&Infile=/net/yadlin/vol1/search/Nate/Hague/20130916/a1D_transfected/interact.pep.xml	0.9254	0.987	2	1	2		N
58l	1	IPI00976002	http://proteomicsresource.washington.edu/tpp/cgi-bin/comet-fastadb.cgi?Ref=IPI00976002&Db=/net/yadlin/vol1/fasta/ipi.HUMAN20110912_met_fusion.for_rev.fasta&Pep=AQQNPTLLAELR+EILQEIQR+ELNSEVGSETESNVDSEFAR+LAAESSSSQPPQQR+LEHEQASQPTPEK+LPTAVFEGPSFGYTEQSAR+QLIAELENK+TQFEDLVPSPTSEK	0		0	0		Gene_Symbol=DTNA dystrobrevin alpha isoform 10		724	N	0	2	AQQNPTLLAELR	http://proteomicsresource.washington.edu/tpp/cgi-bin/peptidexml_html2.pl?PepMass=1352.7412&StdPep=&MassError=0.5&xslt=xsltproc&cgi-bin=/tpp/cgi-bin/&ratioType=-1&Ref=2_AQQNPTLLAELR&Infile=/net/yadlin/vol1/search/Nate/Hague/20130916/a1D_transfected/interact.pep.xml	0.9988	0.999	2	2	2		N
58l	1	IPI00976002	http://proteomicsresource.washington.edu/tpp/cgi-bin/comet-fastadb.cgi?Ref=IPI00976002&Db=/net/yadlin/vol1/fasta/ipi.HUMAN20110912_met_fusion.for_rev.fasta&Pep=AQQNPTLLAELR+EILQEIQR+ELNSEVGSETESNVDSEFAR+LAAESSSSQPPQQR+LEHEQASQPTPEK+LPTAVFEGPSFGYTEQSAR+QLIAELENK+TQFEDLVPSPTSEK	0		0	0		Gene_Symbol=DTNA dystrobrevin alpha isoform 10		724	N	0.01	2	ELNSEVGSETESNVDSEFAR	http://proteomicsresource.washington.edu/tpp/cgi-bin/peptidexml_html2.pl?PepMass=2197.9611&StdPep=&MassError=0.5&xslt=xsltproc&cgi-bin=/tpp/cgi-bin/&ratioType=-1&Ref=2_ELNSEVGSETESNVDSEFAR&Infile=/net/yadlin/vol1/search/Nate/Hague/20130916/a1D_transfected/interact.pep.xml	0.9988	0.999	2	2	1		N
58l	1	IPI00976002	http://proteomicsresource.washington.edu/tpp/cgi-bin/comet-fastadb.cgi?Ref=IPI00976002&Db=/net/yadlin/vol1/fasta/ipi.HUMAN20110912_met_fusion.for_rev.fasta&Pep=AQQNPTLLAELR+EILQEIQR+ELNSEVGSETESNVDSEFAR+LAAESSSSQPPQQR+LEHEQASQPTPEK+LPTAVFEGPSFGYTEQSAR+QLIAELENK+TQFEDLVPSPTSEK	0		0	0		Gene_Symbol=DTNA dystrobrevin alpha isoform 10		724	N	0.01	2	LPTAVFEGPSFGYTEQSAR	http://proteomicsresource.washington.edu/tpp/cgi-bin/peptidexml_html2.pl?PepMass=2055.9901&StdPep=&MassError=0.5&xslt=xsltproc&cgi-bin=/tpp/cgi-bin/&ratioType=-1&Ref=2_LPTAVFEGPSFGYTEQSAR&Infile=/net/yadlin/vol1/search/Nate/Hague/20130916/a1D_transfected/interact.pep.xml	0.9988	0.999	2	2	2		N
58l	1	IPI00976002	http://proteomicsresource.washington.edu/tpp/cgi-bin/comet-fastadb.cgi?Ref=IPI00976002&Db=/net/yadlin/vol1/fasta/ipi.HUMAN20110912_met_fusion.for_rev.fasta&Pep=AQQNPTLLAELR+EILQEIQR+ELNSEVGSETESNVDSEFAR+LAAESSSSQPPQQR+LEHEQASQPTPEK+LPTAVFEGPSFGYTEQSAR+QLIAELENK+TQFEDLVPSPTSEK	0		0	0		Gene_Symbol=DTNA dystrobrevin alpha isoform 10		724	N	0.01	2	LAAESSSSQPPQQR	http://proteomicsresource.washington.edu/tpp/cgi-bin/peptidexml_html2.pl?PepMass=1484.7219&StdPep=&MassError=0.5&xslt=xsltproc&cgi-bin=/tpp/cgi-bin/&ratioType=-1&Ref=2_LAAESSSSQPPQQR&Infile=/net/yadlin/vol1/search/Nate/Hague/20130916/a1D_transfected/interact.pep.xml	0.9986	0.9989	2	2	6		N
58l	1	IPI00976002	http://proteomicsresource.washington.edu/tpp/cgi-bin/comet-fastadb.cgi?Ref=IPI00976002&Db=/net/yadlin/vol1/fasta/ipi.HUMAN20110912_met_fusion.for_rev.fasta&Pep=AQQNPTLLAELR+EILQEIQR+ELNSEVGSETESNVDSEFAR+LAAESSSSQPPQQR+LEHEQASQPTPEK+LPTAVFEGPSFGYTEQSAR+QLIAELENK+TQFEDLVPSPTSEK	0		0	0		Gene_Symbol=DTNA dystrobrevin alpha isoform 10		724	N	0.01	2	TQFEDLVPSPTSEK	http://proteomicsresource.washington.edu/tpp/cgi-bin/peptidexml_html2.pl?PepMass=1576.7620&StdPep=&MassError=0.5&xslt=xsltproc&cgi-bin=/tpp/cgi-bin/&ratioType=-1&Ref=2_TQFEDLVPSPTSEK&Infile=/net/yadlin/vol1/search/Nate/Hague/20130916/a1D_transfected/interact.pep.xml	0.9986	0.9989	2	2	2		N
58l	1	IPI00976002	http://proteomicsresource.washington.edu/tpp/cgi-bin/comet-fastadb.cgi?Ref=IPI00976002&Db=/net/yadlin/vol1/fasta/ipi.HUMAN20110912_met_fusion.for_rev.fasta&Pep=AQQNPTLLAELR+EILQEIQR+ELNSEVGSETESNVDSEFAR+LAAESSSSQPPQQR+LEHEQASQPTPEK+LPTAVFEGPSFGYTEQSAR+QLIAELENK+TQFEDLVPSPTSEK	0		0	0		Gene_Symbol=DTNA dystrobrevin alpha isoform 10		724	N	0	2	QLIAELENK	http://proteomicsresource.washington.edu/tpp/cgi-bin/peptidexml_html2.pl?PepMass=1056.5815&StdPep=&MassError=0.5&xslt=xsltproc&cgi-bin=/tpp/cgi-bin/&ratioType=-1&Ref=2_QLIAELENK&Infile=/net/yadlin/vol1/search/Nate/Hague/20130916/a1D_transfected/interact.pep.xml	0.9971	0.9977	2	2	2		N
58l	1	IPI00976002	http://proteomicsresource.washington.edu/tpp/cgi-bin/comet-fastadb.cgi?Ref=IPI00976002&Db=/net/yadlin/vol1/fasta/ipi.HUMAN20110912_met_fusion.for_rev.fasta&Pep=AQQNPTLLAELR+EILQEIQR+ELNSEVGSETESNVDSEFAR+LAAESSSSQPPQQR+LEHEQASQPTPEK+LPTAVFEGPSFGYTEQSAR+QLIAELENK+TQFEDLVPSPTSEK	0		0	0		Gene_Symbol=DTNA dystrobrevin alpha isoform 10		724	N	0	2	EILQEIQR	http://proteomicsresource.washington.edu/tpp/cgi-bin/peptidexml_html2.pl?PepMass=1027.5662&StdPep=&MassError=0.5&xslt=xsltproc&cgi-bin=/tpp/cgi-bin/&ratioType=-1&Ref=2_EILQEIQR&Infile=/net/yadlin/vol1/search/Nate/Hague/20130916/a1D_transfected/interact.pep.xml	0.9838	0.987	2	2	2		N
58l	1	IPI00976002	http://proteomicsresource.washington.edu/tpp/cgi-bin/comet-fastadb.cgi?Ref=IPI00976002&Db=/net/yadlin/vol1/fasta/ipi.HUMAN20110912_met_fusion.for_rev.fasta&Pep=AQQNPTLLAELR+EILQEIQR+ELNSEVGSETESNVDSEFAR+LAAESSSSQPPQQR+LEHEQASQPTPEK+LPTAVFEGPSFGYTEQSAR+QLIAELENK+TQFEDLVPSPTSEK	0		0	0		Gene_Symbol=DTNA dystrobrevin alpha isoform 10		724	N	0	3	LEHEQASQPTPEK	http://proteomicsresource.washington.edu/tpp/cgi-bin/peptidexml_html2.pl?PepMass=1492.7158&StdPep=&MassError=0.5&xslt=xsltproc&cgi-bin=/tpp/cgi-bin/&ratioType=-1&Ref=3_LEHEQASQPTPEK&Infile=/net/yadlin/vol1/search/Nate/Hague/20130916/a1D_transfected/interact.pep.xml	0.9659	0.9725	2	2	2		N
58m	1	IPI01011160	http://proteomicsresource.washington.edu/tpp/cgi-bin/comet-fastadb.cgi?Ref=IPI01011160&Db=/net/yadlin/vol1/fasta/ipi.HUMAN20110912_met_fusion.for_rev.fasta&Pep=AQQNPTLLAELR+EILQEIQR+LEHEQASQPTPEK+QLIAELENK+SLGCVPTR+STSAGSTPTHCPQDSLSGVGGDVQEAFAQGTR	0		0	0		Gene_Symbol=DTNB Uncharacterized protein		545	N	0	2	AQQNPTLLAELR	http://proteomicsresource.washington.edu/tpp/cgi-bin/peptidexml_html2.pl?PepMass=1352.7412&StdPep=&MassError=0.5&xslt=xsltproc&cgi-bin=/tpp/cgi-bin/&ratioType=-1&Ref=2_AQQNPTLLAELR&Infile=/net/yadlin/vol1/search/Nate/Hague/20130916/a1D_transfected/interact.pep.xml	0.9988	0.999	2	2	2		N
58m	1	IPI01011160	http://proteomicsresource.washington.edu/tpp/cgi-bin/comet-fastadb.cgi?Ref=IPI01011160&Db=/net/yadlin/vol1/fasta/ipi.HUMAN20110912_met_fusion.for_rev.fasta&Pep=AQQNPTLLAELR+EILQEIQR+LEHEQASQPTPEK+QLIAELENK+SLGCVPTR+STSAGSTPTHCPQDSLSGVGGDVQEAFAQGTR	0		0	0		Gene_Symbol=DTNB Uncharacterized protein		545	N	0	2	QLIAELENK	http://proteomicsresource.washington.edu/tpp/cgi-bin/peptidexml_html2.pl?PepMass=1056.5815&StdPep=&MassError=0.5&xslt=xsltproc&cgi-bin=/tpp/cgi-bin/&ratioType=-1&Ref=2_QLIAELENK&Infile=/net/yadlin/vol1/search/Nate/Hague/20130916/a1D_transfected/interact.pep.xml	0.9971	0.9977	2	2	2		N
58m	1	IPI01011160	http://proteomicsresource.washington.edu/tpp/cgi-bin/comet-fastadb.cgi?Ref=IPI01011160&Db=/net/yadlin/vol1/fasta/ipi.HUMAN20110912_met_fusion.for_rev.fasta&Pep=AQQNPTLLAELR+EILQEIQR+LEHEQASQPTPEK+QLIAELENK+SLGCVPTR+STSAGSTPTHCPQDSLSGVGGDVQEAFAQGTR	0		0	0		Gene_Symbol=DTNB Uncharacterized protein		545	N	0.01	3	STSAGSTPTHCPQDSLSGVGGDVQEAFAQGTR	http://proteomicsresource.washington.edu/tpp/cgi-bin/peptidexml_html2.pl?PepMass=3204.4378&StdPep=STSAGSTPTHCPQDSLSGVGGDVQEAFAQGTR&MassError=0.5&xslt=xsltproc&cgi-bin=/tpp/cgi-bin/&ratioType=-1&Ref=3_STSAGSTPTHCPQDSLSGVGGDVQEAFAQGTR&Infile=/net/yadlin/vol1/search/Nate/Hague/20130916/a1D_transfected/interact.pep.xml	0.9939	0.999	2	1	1		N
58m	1	IPI01011160	http://proteomicsresource.washington.edu/tpp/cgi-bin/comet-fastadb.cgi?Ref=IPI01011160&Db=/net/yadlin/vol1/fasta/ipi.HUMAN20110912_met_fusion.for_rev.fasta&Pep=AQQNPTLLAELR+EILQEIQR+LEHEQASQPTPEK+QLIAELENK+SLGCVPTR+STSAGSTPTHCPQDSLSGVGGDVQEAFAQGTR	0		0	0		Gene_Symbol=DTNB Uncharacterized protein		545	N	0	2	EILQEIQR	http://proteomicsresource.washington.edu/tpp/cgi-bin/peptidexml_html2.pl?PepMass=1027.5662&StdPep=&MassError=0.5&xslt=xsltproc&cgi-bin=/tpp/cgi-bin/&ratioType=-1&Ref=2_EILQEIQR&Infile=/net/yadlin/vol1/search/Nate/Hague/20130916/a1D_transfected/interact.pep.xml	0.9838	0.987	2	2	2		N
58m	1	IPI01011160	http://proteomicsresource.washington.edu/tpp/cgi-bin/comet-fastadb.cgi?Ref=IPI01011160&Db=/net/yadlin/vol1/fasta/ipi.HUMAN20110912_met_fusion.for_rev.fasta&Pep=AQQNPTLLAELR+EILQEIQR+LEHEQASQPTPEK+QLIAELENK+SLGCVPTR+STSAGSTPTHCPQDSLSGVGGDVQEAFAQGTR	0		0	0		Gene_Symbol=DTNB Uncharacterized protein		545	N	0.01	2	SLGCVPTR	http://proteomicsresource.washington.edu/tpp/cgi-bin/peptidexml_html2.pl?PepMass=888.4487&StdPep=SLGCVPTR&MassError=0.5&xslt=xsltproc&cgi-bin=/tpp/cgi-bin/&ratioType=-1&Ref=2_SLGCVPTR&Infile=/net/yadlin/vol1/search/Nate/Hague/20130916/a1D_transfected/interact.pep.xml	0.9743	0.9957	2	1	2		N
58m	1	IPI01011160	http://proteomicsresource.washington.edu/tpp/cgi-bin/comet-fastadb.cgi?Ref=IPI01011160&Db=/net/yadlin/vol1/fasta/ipi.HUMAN20110912_met_fusion.for_rev.fasta&Pep=AQQNPTLLAELR+EILQEIQR+LEHEQASQPTPEK+QLIAELENK+SLGCVPTR+STSAGSTPTHCPQDSLSGVGGDVQEAFAQGTR	0		0	0		Gene_Symbol=DTNB Uncharacterized protein		545	N	0	3	LEHEQASQPTPEK	http://proteomicsresource.washington.edu/tpp/cgi-bin/peptidexml_html2.pl?PepMass=1492.7158&StdPep=&MassError=0.5&xslt=xsltproc&cgi-bin=/tpp/cgi-bin/&ratioType=-1&Ref=3_LEHEQASQPTPEK&Infile=/net/yadlin/vol1/search/Nate/Hague/20130916/a1D_transfected/interact.pep.xml	0.9659	0.9725	2	2	2		N
58n	1	IPI01011718	http://proteomicsresource.washington.edu/tpp/cgi-bin/comet-fastadb.cgi?Ref=IPI01011718&Db=/net/yadlin/vol1/fasta/ipi.HUMAN20110912_met_fusion.for_rev.fasta&Pep=EILQEIQR+QLIAELENK+SLGCVPTR	0		0	0		Gene_Symbol=DTNB Uncharacterized protein		319	N	0	2	QLIAELENK	http://proteomicsresource.washington.edu/tpp/cgi-bin/peptidexml_html2.pl?PepMass=1056.5815&StdPep=&MassError=0.5&xslt=xsltproc&cgi-bin=/tpp/cgi-bin/&ratioType=-1&Ref=2_QLIAELENK&Infile=/net/yadlin/vol1/search/Nate/Hague/20130916/a1D_transfected/interact.pep.xml	0.9861	0.9977	2	1	2		N
58n	1	IPI01011718	http://proteomicsresource.washington.edu/tpp/cgi-bin/comet-fastadb.cgi?Ref=IPI01011718&Db=/net/yadlin/vol1/fasta/ipi.HUMAN20110912_met_fusion.for_rev.fasta&Pep=EILQEIQR+QLIAELENK+SLGCVPTR	0		0	0		Gene_Symbol=DTNB Uncharacterized protein		319	N	0.01	2	SLGCVPTR	http://proteomicsresource.washington.edu/tpp/cgi-bin/peptidexml_html2.pl?PepMass=888.4487&StdPep=SLGCVPTR&MassError=0.5&xslt=xsltproc&cgi-bin=/tpp/cgi-bin/&ratioType=-1&Ref=2_SLGCVPTR&Infile=/net/yadlin/vol1/search/Nate/Hague/20130916/a1D_transfected/interact.pep.xml	0.9666	0.9957	2	0	2		N
58n	1	IPI01011718	http://proteomicsresource.washington.edu/tpp/cgi-bin/comet-fastadb.cgi?Ref=IPI01011718&Db=/net/yadlin/vol1/fasta/ipi.HUMAN20110912_met_fusion.for_rev.fasta&Pep=EILQEIQR+QLIAELENK+SLGCVPTR	0		0	0		Gene_Symbol=DTNB Uncharacterized protein		319	N	0	2	EILQEIQR	http://proteomicsresource.washington.edu/tpp/cgi-bin/peptidexml_html2.pl?PepMass=1027.5662&StdPep=&MassError=0.5&xslt=xsltproc&cgi-bin=/tpp/cgi-bin/&ratioType=-1&Ref=2_EILQEIQR&Infile=/net/yadlin/vol1/search/Nate/Hague/20130916/a1D_transfected/interact.pep.xml	0.9254	0.987	2	1	2		N
59a	1	IPI00000948,IPI00927538	http://proteomicsresource.washington.edu/tpp/cgi-bin/comet-fastadb.cgi?Ref=IPI00000948&Db=/net/yadlin/vol1/fasta/ipi.HUMAN20110912_met_fusion.for_rev.fasta&Pep=FEEAAGAAPCR+FLASCGDR+FVASCGFTPDVK+LQQQLTQAQETLK+LWDTDVEYK+YLATCADDR,http://proteomicsresource.washington.edu/tpp/cgi-bin/comet-fastadb.cgi?Ref=IPI00927538&Db=/net/yadlin/vol1/fasta/ipi.HUMAN20110912_met_fusion.for_rev.fasta&Pep=FEEAAGAAPCR…	1	15.1	6	10	0.43	Gene_Symbol=TBL2 Transducin beta-like protein 2,Gene_Symbol=TBL2 Uncharacterized protein	;	447;	N	1	2	FVASCGFTPDVK	http://proteomicsresource.washington.edu/tpp/cgi-bin/peptidexml_html2.pl?PepMass=1326.6278&StdPep=FVASCGFTPDVK&MassError=0.5&xslt=xsltproc&cgi-bin=/tpp/cgi-bin/&ratioType=-1&Ref=2_FVASCGFTPDVK&Infile=/net/yadlin/vol1/search/Nate/Hague/20130916/a1D_transfected/interact.pep.xml	0.9998	0.9989	2	9	1		Y
59a	1	IPI00000948,IPI00927538	http://proteomicsresource.washington.edu/tpp/cgi-bin/comet-fastadb.cgi?Ref=IPI00000948&Db=/net/yadlin/vol1/fasta/ipi.HUMAN20110912_met_fusion.for_rev.fasta&Pep=FEEAAGAAPCR+FLASCGDR+FVASCGFTPDVK+LQQQLTQAQETLK+LWDTDVEYK+YLATCADDR,http://proteomicsresource.washington.edu/tpp/cgi-bin/comet-fastadb.cgi?Ref=IPI00927538&Db=/net/yadlin/vol1/fasta/ipi.HUMAN20110912_met_fusion.for_rev.fasta&Pep=FEEAAGAAPCR…	1	15.1	6	10	0.43	Gene_Symbol=TBL2 Transducin beta-like protein 2,Gene_Symbol=TBL2 Uncharacterized protein	;	447;	Y	1	2	LQQQLTQAQETLK	http://proteomicsresource.washington.edu/tpp/cgi-bin/peptidexml_html2.pl?PepMass=1527.8256&StdPep=&MassError=0.5&xslt=xsltproc&cgi-bin=/tpp/cgi-bin/&ratioType=-1&Ref=2_LQQQLTQAQETLK&Infile=/net/yadlin/vol1/search/Nate/Hague/20130916/a1D_transfected/interact.pep.xml	0.9998	0.999	2	9	2		Y
59a	1	IPI00000948,IPI00927538	http://proteomicsresource.washington.edu/tpp/cgi-bin/comet-fastadb.cgi?Ref=IPI00000948&Db=/net/yadlin/vol1/fasta/ipi.HUMAN20110912_met_fusion.for_rev.fasta&Pep=FEEAAGAAPCR+FLASCGDR+FVASCGFTPDVK+LQQQLTQAQETLK+LWDTDVEYK+YLATCADDR,http://proteomicsresource.washington.edu/tpp/cgi-bin/comet-fastadb.cgi?Ref=IPI00927538&Db=/net/yadlin/vol1/fasta/ipi.HUMAN20110912_met_fusion.for_rev.fasta&Pep=FEEAAGAAPCR…	1	15.1	6	10	0.43	Gene_Symbol=TBL2 Transducin beta-like protein 2,Gene_Symbol=TBL2 Uncharacterized protein	;	447;	N	1	2	LWDTDVEYK	http://proteomicsresource.washington.edu/tpp/cgi-bin/peptidexml_html2.pl?PepMass=1167.5448&StdPep=&MassError=0.5&xslt=xsltproc&cgi-bin=/tpp/cgi-bin/&ratioType=-1&Ref=2_LWDTDVEYK&Infile=/net/yadlin/vol1/search/Nate/Hague/20130916/a1D_transfected/interact.pep.xml	0.9997	0.9985	2	9	1		Y
59a	1	IPI00000948,IPI00927538	http://proteomicsresource.washington.edu/tpp/cgi-bin/comet-fastadb.cgi?Ref=IPI00000948&Db=/net/yadlin/vol1/fasta/ipi.HUMAN20110912_met_fusion.for_rev.fasta&Pep=FEEAAGAAPCR+FLASCGDR+FVASCGFTPDVK+LQQQLTQAQETLK+LWDTDVEYK+YLATCADDR,http://proteomicsresource.washington.edu/tpp/cgi-bin/comet-fastadb.cgi?Ref=IPI00927538&Db=/net/yadlin/vol1/fasta/ipi.HUMAN20110912_met_fusion.for_rev.fasta&Pep=FEEAAGAAPCR…	1	15.1	6	10	0.43	Gene_Symbol=TBL2 Transducin beta-like protein 2,Gene_Symbol=TBL2 Uncharacterized protein	;	447;	N	0.99	2	YLATCADDR	http://proteomicsresource.washington.edu/tpp/cgi-bin/peptidexml_html2.pl?PepMass=1083.4655&StdPep=YLATCADDR&MassError=0.5&xslt=xsltproc&cgi-bin=/tpp/cgi-bin/&ratioType=-1&Ref=2_YLATCADDR&Infile=/net/yadlin/vol1/search/Nate/Hague/20130916/a1D_transfected/interact.pep.xml	0.9997	0.9987	2	9	3		Y
59a	1	IPI00000948,IPI00927538	http://proteomicsresource.washington.edu/tpp/cgi-bin/comet-fastadb.cgi?Ref=IPI00000948&Db=/net/yadlin/vol1/fasta/ipi.HUMAN20110912_met_fusion.for_rev.fasta&Pep=FEEAAGAAPCR+FLASCGDR+FVASCGFTPDVK+LQQQLTQAQETLK+LWDTDVEYK+YLATCADDR,http://proteomicsresource.washington.edu/tpp/cgi-bin/comet-fastadb.cgi?Ref=IPI00927538&Db=/net/yadlin/vol1/fasta/ipi.HUMAN20110912_met_fusion.for_rev.fasta&Pep=FEEAAGAAPCR…	1	15.1	6	10	0.43	Gene_Symbol=TBL2 Transducin beta-like protein 2,Gene_Symbol=TBL2 Uncharacterized protein	;	447;	N	1	2	FEEAAGAAPCR	http://proteomicsresource.washington.edu/tpp/cgi-bin/peptidexml_html2.pl?PepMass=1177.5186&StdPep=FEEAAGAAPCR&MassError=0.5&xslt=xsltproc&cgi-bin=/tpp/cgi-bin/&ratioType=-1&Ref=2_FEEAAGAAPCR&Infile=/net/yadlin/vol1/search/Nate/Hague/20130916/a1D_transfected/interact.pep.xml	0.9995	0.9978	2	9	2		Y
59a	1	IPI00000948,IPI00927538	http://proteomicsresource.washington.edu/tpp/cgi-bin/comet-fastadb.cgi?Ref=IPI00000948&Db=/net/yadlin/vol1/fasta/ipi.HUMAN20110912_met_fusion.for_rev.fasta&Pep=FEEAAGAAPCR+FLASCGDR+FVASCGFTPDVK+LQQQLTQAQETLK+LWDTDVEYK+YLATCADDR,http://proteomicsresource.washington.edu/tpp/cgi-bin/comet-fastadb.cgi?Ref=IPI00927538&Db=/net/yadlin/vol1/fasta/ipi.HUMAN20110912_met_fusion.for_rev.fasta&Pep=FEEAAGAAPCR…	1	15.1	6	10	0.43	Gene_Symbol=TBL2 Transducin beta-like protein 2,Gene_Symbol=TBL2 Uncharacterized protein	;	447;	N	1	2	FLASCGDR	http://proteomicsresource.washington.edu/tpp/cgi-bin/peptidexml_html2.pl?PepMass=924.4123&StdPep=FLASCGDR&MassError=0.5&xslt=xsltproc&cgi-bin=/tpp/cgi-bin/&ratioType=-1&Ref=2_FLASCGDR&Infile=/net/yadlin/vol1/search/Nate/Hague/20130916/a1D_transfected/interact.pep.xml	0.999	0.9952	2	9	1		Y
59b	1	IPI00924474,IPI00926878	http://proteomicsresource.washington.edu/tpp/cgi-bin/comet-fastadb.cgi?Ref=IPI00924474&Db=/net/yadlin/vol1/fasta/ipi.HUMAN20110912_met_fusion.for_rev.fasta&Pep=YLATCADDR,http://proteomicsresource.washington.edu/tpp/cgi-bin/comet-fastadb.cgi?Ref=IPI00926878&Db=/net/yadlin/vol1/fasta/ipi.HUMAN20110912_met_fusion.for_rev.fasta&Pep=YLATCADDR	0		0	0		Gene_Symbol=TBL2 Uncharacterized protein,Gene_Symbol=TBL2 20 kDa protein	;	270;	N	0	2	YLATCADDR	http://proteomicsresource.washington.edu/tpp/cgi-bin/peptidexml_html2.pl?PepMass=1083.4655&StdPep=YLATCADDR&MassError=0.5&xslt=xsltproc&cgi-bin=/tpp/cgi-bin/&ratioType=-1&Ref=2_YLATCADDR&Infile=/net/yadlin/vol1/search/Nate/Hague/20130916/a1D_transfected/interact.pep.xml	0.9897	0.9987	2	0	3		N
59c	1	IPI00927756	http://proteomicsresource.washington.edu/tpp/cgi-bin/comet-fastadb.cgi?Ref=IPI00927756&Db=/net/yadlin/vol1/fasta/ipi.HUMAN20110912_met_fusion.for_rev.fasta&Pep=FEEAAGAAPCR+FLASCGDR+FVASCGFTPDVK+LWDTDVEYK+YLATCADDR	0		0	0		Gene_Symbol=TBL2 Uncharacterized protein		446	N	0	2	FVASCGFTPDVK	http://proteomicsresource.washington.edu/tpp/cgi-bin/peptidexml_html2.pl?PepMass=1326.6278&StdPep=FVASCGFTPDVK&MassError=0.5&xslt=xsltproc&cgi-bin=/tpp/cgi-bin/&ratioType=-1&Ref=2_FVASCGFTPDVK&Infile=/net/yadlin/vol1/search/Nate/Hague/20130916/a1D_transfected/interact.pep.xml	0.9913	0.9989	2	0	1		N
59c	1	IPI00927756	http://proteomicsresource.washington.edu/tpp/cgi-bin/comet-fastadb.cgi?Ref=IPI00927756&Db=/net/yadlin/vol1/fasta/ipi.HUMAN20110912_met_fusion.for_rev.fasta&Pep=FEEAAGAAPCR+FLASCGDR+FVASCGFTPDVK+LWDTDVEYK+YLATCADDR	0		0	0		Gene_Symbol=TBL2 Uncharacterized protein		446	N	0	2	YLATCADDR	http://proteomicsresource.washington.edu/tpp/cgi-bin/peptidexml_html2.pl?PepMass=1083.4655&StdPep=YLATCADDR&MassError=0.5&xslt=xsltproc&cgi-bin=/tpp/cgi-bin/&ratioType=-1&Ref=2_YLATCADDR&Infile=/net/yadlin/vol1/search/Nate/Hague/20130916/a1D_transfected/interact.pep.xml	0.9897	0.9987	2	0	3		N
59c	1	IPI00927756	http://proteomicsresource.washington.edu/tpp/cgi-bin/comet-fastadb.cgi?Ref=IPI00927756&Db=/net/yadlin/vol1/fasta/ipi.HUMAN20110912_met_fusion.for_rev.fasta&Pep=FEEAAGAAPCR+FLASCGDR+FVASCGFTPDVK+LWDTDVEYK+YLATCADDR	0		0	0		Gene_Symbol=TBL2 Uncharacterized protein		446	N	0	2	LWDTDVEYK	http://proteomicsresource.washington.edu/tpp/cgi-bin/peptidexml_html2.pl?PepMass=1167.5448&StdPep=&MassError=0.5&xslt=xsltproc&cgi-bin=/tpp/cgi-bin/&ratioType=-1&Ref=2_LWDTDVEYK&Infile=/net/yadlin/vol1/search/Nate/Hague/20130916/a1D_transfected/interact.pep.xml	0.9881	0.9985	2	0	1		N
59c	1	IPI00927756	http://proteomicsresource.washington.edu/tpp/cgi-bin/comet-fastadb.cgi?Ref=IPI00927756&Db=/net/yadlin/vol1/fasta/ipi.HUMAN20110912_met_fusion.for_rev.fasta&Pep=FEEAAGAAPCR+FLASCGDR+FVASCGFTPDVK+LWDTDVEYK+YLATCADDR	0		0	0		Gene_Symbol=TBL2 Uncharacterized protein		446	N	0	2	FEEAAGAAPCR	http://proteomicsresource.washington.edu/tpp/cgi-bin/peptidexml_html2.pl?PepMass=1177.5186&StdPep=FEEAAGAAPCR&MassError=0.5&xslt=xsltproc&cgi-bin=/tpp/cgi-bin/&ratioType=-1&Ref=2_FEEAAGAAPCR&Infile=/net/yadlin/vol1/search/Nate/Hague/20130916/a1D_transfected/interact.pep.xml	0.9827	0.9978	2	0	2		N
59c	1	IPI00927756	http://proteomicsresource.washington.edu/tpp/cgi-bin/comet-fastadb.cgi?Ref=IPI00927756&Db=/net/yadlin/vol1/fasta/ipi.HUMAN20110912_met_fusion.for_rev.fasta&Pep=FEEAAGAAPCR+FLASCGDR+FVASCGFTPDVK+LWDTDVEYK+YLATCADDR	0		0	0		Gene_Symbol=TBL2 Uncharacterized protein		446	N	0	2	FLASCGDR	http://proteomicsresource.washington.edu/tpp/cgi-bin/peptidexml_html2.pl?PepMass=924.4123&StdPep=FLASCGDR&MassError=0.5&xslt=xsltproc&cgi-bin=/tpp/cgi-bin/&ratioType=-1&Ref=2_FLASCGDR&Infile=/net/yadlin/vol1/search/Nate/Hague/20130916/a1D_transfected/interact.pep.xml	0.9629	0.9952	2	0	1		N
60a	1	IPI00003865	http://proteomicsresource.washington.edu/tpp/cgi-bin/comet-fastadb.cgi?Ref=IPI00003865&Db=/net/yadlin/vol1/fasta/ipi.HUMAN20110912_met_fusion.for_rev.fasta&Pep=CNEIINWLDK+DAGTIAGLNVLR+EIAEAYLGK+FDDAVVQSDMK+FEELNADLFR+FELTGIPPAPR+GTLDPVEK+IINEPTAAAIAYGLDK+IINEPTAAAIAYGLDKK+LYQSAGGMPGGMPGGFPGGGAPPSGGASSGPTIEEVD+MVNHFIAEFK+NQTAEKEEFEHQQK+NQVAMNPTNTVFDAK+NSLESYAFNMK+QTQTFTTYSDNQPGVLIQVYEGER+RFDDAVVQS…	1	49.1	20	45	2.04	Gene_Symbol=HSPA8 Isoform 1 of Heat shock cognate 71 kDa protein		646	N	0.98	2	CNEIINWLDK	http://proteomicsresource.washington.edu/tpp/cgi-bin/peptidexml_html2.pl?PepMass=1303.6230&StdPep=CNEIINWLDK&MassError=0.5&xslt=xsltproc&cgi-bin=/tpp/cgi-bin/&ratioType=-1&Ref=2_CNEIINWLDK&Infile=/net/yadlin/vol1/search/Nate/Hague/20130916/a1D_transfected/interact.pep.xml	0.9998	0.9988	2	9	2		Y
60a	1	IPI00003865	http://proteomicsresource.washington.edu/tpp/cgi-bin/comet-fastadb.cgi?Ref=IPI00003865&Db=/net/yadlin/vol1/fasta/ipi.HUMAN20110912_met_fusion.for_rev.fasta&Pep=CNEIINWLDK+DAGTIAGLNVLR+EIAEAYLGK+FDDAVVQSDMK+FEELNADLFR+FELTGIPPAPR+GTLDPVEK+IINEPTAAAIAYGLDK+IINEPTAAAIAYGLDKK+LYQSAGGMPGGMPGGFPGGGAPPSGGASSGPTIEEVD+MVNHFIAEFK+NQTAEKEEFEHQQK+NQVAMNPTNTVFDAK+NSLESYAFNMK+QTQTFTTYSDNQPGVLIQVYEGER+RFDDAVVQS…	1	49.1	20	45	2.04	Gene_Symbol=HSPA8 Isoform 1 of Heat shock cognate 71 kDa protein		646	N	0.96	2	DAGTIAGLNVLR	http://proteomicsresource.washington.edu/tpp/cgi-bin/peptidexml_html2.pl?PepMass=1198.6670&StdPep=&MassError=0.5&xslt=xsltproc&cgi-bin=/tpp/cgi-bin/&ratioType=-1&Ref=2_DAGTIAGLNVLR&Infile=/net/yadlin/vol1/search/Nate/Hague/20130916/a1D_transfected/interact.pep.xml	0.9998	0.9988	2	9	2		Y
60a	1	IPI00003865	http://proteomicsresource.washington.edu/tpp/cgi-bin/comet-fastadb.cgi?Ref=IPI00003865&Db=/net/yadlin/vol1/fasta/ipi.HUMAN20110912_met_fusion.for_rev.fasta&Pep=CNEIINWLDK+DAGTIAGLNVLR+EIAEAYLGK+FDDAVVQSDMK+FEELNADLFR+FELTGIPPAPR+GTLDPVEK+IINEPTAAAIAYGLDK+IINEPTAAAIAYGLDKK+LYQSAGGMPGGMPGGFPGGGAPPSGGASSGPTIEEVD+MVNHFIAEFK+NQTAEKEEFEHQQK+NQVAMNPTNTVFDAK+NSLESYAFNMK+QTQTFTTYSDNQPGVLIQVYEGER+RFDDAVVQS…	1	49.1	20	45	2.04	Gene_Symbol=HSPA8 Isoform 1 of Heat shock cognate 71 kDa protein		646	N	0.95	2	FDDAVVQSDMK	http://proteomicsresource.washington.edu/tpp/cgi-bin/peptidexml_html2.pl?PepMass=1253.5598&StdPep=&MassError=0.5&xslt=xsltproc&cgi-bin=/tpp/cgi-bin/&ratioType=-1&Ref=2_FDDAVVQSDMK&Infile=/net/yadlin/vol1/search/Nate/Hague/20130916/a1D_transfected/interact.pep.xml	0.9998	0.999	2	9	2		Y
60a	1	IPI00003865	http://proteomicsresource.washington.edu/tpp/cgi-bin/comet-fastadb.cgi?Ref=IPI00003865&Db=/net/yadlin/vol1/fasta/ipi.HUMAN20110912_met_fusion.for_rev.fasta&Pep=CNEIINWLDK+DAGTIAGLNVLR+EIAEAYLGK+FDDAVVQSDMK+FEELNADLFR+FELTGIPPAPR+GTLDPVEK+IINEPTAAAIAYGLDK+IINEPTAAAIAYGLDKK+LYQSAGGMPGGMPGGFPGGGAPPSGGASSGPTIEEVD+MVNHFIAEFK+NQTAEKEEFEHQQK+NQVAMNPTNTVFDAK+NSLESYAFNMK+QTQTFTTYSDNQPGVLIQVYEGER+RFDDAVVQS…	1	49.1	20	45	2.04	Gene_Symbol=HSPA8 Isoform 1 of Heat shock cognate 71 kDa protein		646	N	0.49	2	FEELNADLFR	http://proteomicsresource.washington.edu/tpp/cgi-bin/peptidexml_html2.pl?PepMass=1252.6088&StdPep=&MassError=0.5&xslt=xsltproc&cgi-bin=/tpp/cgi-bin/&ratioType=-1&Ref=2_FEELNADLFR&Infile=/net/yadlin/vol1/search/Nate/Hague/20130916/a1D_transfected/interact.pep.xml	0.9998	0.9989	2	9	4		N
60a	1	IPI00003865	http://proteomicsresource.washington.edu/tpp/cgi-bin/comet-fastadb.cgi?Ref=IPI00003865&Db=/net/yadlin/vol1/fasta/ipi.HUMAN20110912_met_fusion.for_rev.fasta&Pep=CNEIINWLDK+DAGTIAGLNVLR+EIAEAYLGK+FDDAVVQSDMK+FEELNADLFR+FELTGIPPAPR+GTLDPVEK+IINEPTAAAIAYGLDK+IINEPTAAAIAYGLDKK+LYQSAGGMPGGMPGGFPGGGAPPSGGASSGPTIEEVD+MVNHFIAEFK+NQTAEKEEFEHQQK+NQVAMNPTNTVFDAK+NSLESYAFNMK+QTQTFTTYSDNQPGVLIQVYEGER+RFDDAVVQS…	1	49.1	20	45	2.04	Gene_Symbol=HSPA8 Isoform 1 of Heat shock cognate 71 kDa protein		646	N	0.33	2	IINEPTAAAIAYGLDK	http://proteomicsresource.washington.edu/tpp/cgi-bin/peptidexml_html2.pl?PepMass=1658.8879&StdPep=&MassError=0.5&xslt=xsltproc&cgi-bin=/tpp/cgi-bin/&ratioType=-1&Ref=2_IINEPTAAAIAYGLDK&Infile=/net/yadlin/vol1/search/Nate/Hague/20130916/a1D_transfected/interact.pep.xml	0.9998	0.999	2	9	4		N
60a	1	IPI00003865	http://proteomicsresource.washington.edu/tpp/cgi-bin/comet-fastadb.cgi?Ref=IPI00003865&Db=/net/yadlin/vol1/fasta/ipi.HUMAN20110912_met_fusion.for_rev.fasta&Pep=CNEIINWLDK+DAGTIAGLNVLR+EIAEAYLGK+FDDAVVQSDMK+FEELNADLFR+FELTGIPPAPR+GTLDPVEK+IINEPTAAAIAYGLDK+IINEPTAAAIAYGLDKK+LYQSAGGMPGGMPGGFPGGGAPPSGGASSGPTIEEVD+MVNHFIAEFK+NQTAEKEEFEHQQK+NQVAMNPTNTVFDAK+NSLESYAFNMK+QTQTFTTYSDNQPGVLIQVYEGER+RFDDAVVQS…	1	49.1	20	45	2.04	Gene_Symbol=HSPA8 Isoform 1 of Heat shock cognate 71 kDa protein		646	N	0.96	2	NQVAMNPTNTVFDAK	http://proteomicsresource.washington.edu/tpp/cgi-bin/peptidexml_html2.pl?PepMass=1648.7879&StdPep=&MassError=0.5&xslt=xsltproc&cgi-bin=/tpp/cgi-bin/&ratioType=-1&Ref=2_NQVAMNPTNTVFDAK&Infile=/net/yadlin/vol1/search/Nate/Hague/20130916/a1D_transfected/interact.pep.xml	0.9998	0.999	2	9	4		Y
60a	1	IPI00003865	http://proteomicsresource.washington.edu/tpp/cgi-bin/comet-fastadb.cgi?Ref=IPI00003865&Db=/net/yadlin/vol1/fasta/ipi.HUMAN20110912_met_fusion.for_rev.fasta&Pep=CNEIINWLDK+DAGTIAGLNVLR+EIAEAYLGK+FDDAVVQSDMK+FEELNADLFR+FELTGIPPAPR+GTLDPVEK+IINEPTAAAIAYGLDK+IINEPTAAAIAYGLDKK+LYQSAGGMPGGMPGGFPGGGAPPSGGASSGPTIEEVD+MVNHFIAEFK+NQTAEKEEFEHQQK+NQVAMNPTNTVFDAK+NSLESYAFNMK+QTQTFTTYSDNQPGVLIQVYEGER+RFDDAVVQS…	1	49.1	20	45	2.04	Gene_Symbol=HSPA8 Isoform 1 of Heat shock cognate 71 kDa protein		646	N	0.96	2	NQVAM[147]NPTNTVFDAK	http://proteomicsresource.washington.edu/tpp/cgi-bin/peptidexml_html2.pl?PepMass=1664.7828&StdPep=NQVAM[147]NPTNTVFDAK&MassError=0.5&xslt=xsltproc&cgi-bin=/tpp/cgi-bin/&ratioType=-1&Ref=2_NQVAMNPTNTVFDAK&Infile=/net/yadlin/vol1/search/Nate/Hague/20130916/a1D_transfected/interact.pep.xml	0.9998	0.999	2	9	5		Y
60a	1	IPI00003865	http://proteomicsresource.washington.edu/tpp/cgi-bin/comet-fastadb.cgi?Ref=IPI00003865&Db=/net/yadlin/vol1/fasta/ipi.HUMAN20110912_met_fusion.for_rev.fasta&Pep=CNEIINWLDK+DAGTIAGLNVLR+EIAEAYLGK+FDDAVVQSDMK+FEELNADLFR+FELTGIPPAPR+GTLDPVEK+IINEPTAAAIAYGLDK+IINEPTAAAIAYGLDKK+LYQSAGGMPGGMPGGFPGGGAPPSGGASSGPTIEEVD+MVNHFIAEFK+NQTAEKEEFEHQQK+NQVAMNPTNTVFDAK+NSLESYAFNMK+QTQTFTTYSDNQPGVLIQVYEGER+RFDDAVVQS…	1	49.1	20	45	2.04	Gene_Symbol=HSPA8 Isoform 1 of Heat shock cognate 71 kDa protein		646	N	0.98	2	NSLESYAFNMK	http://proteomicsresource.washington.edu/tpp/cgi-bin/peptidexml_html2.pl?PepMass=1302.5914&StdPep=&MassError=0.5&xslt=xsltproc&cgi-bin=/tpp/cgi-bin/&ratioType=-1&Ref=2_NSLESYAFNMK&Infile=/net/yadlin/vol1/search/Nate/Hague/20130916/a1D_transfected/interact.pep.xml	0.9998	0.9989	2	9	3		Y
60a	1	IPI00003865	http://proteomicsresource.washington.edu/tpp/cgi-bin/comet-fastadb.cgi?Ref=IPI00003865&Db=/net/yadlin/vol1/fasta/ipi.HUMAN20110912_met_fusion.for_rev.fasta&Pep=CNEIINWLDK+DAGTIAGLNVLR+EIAEAYLGK+FDDAVVQSDMK+FEELNADLFR+FELTGIPPAPR+GTLDPVEK+IINEPTAAAIAYGLDK+IINEPTAAAIAYGLDKK+LYQSAGGMPGGMPGGFPGGGAPPSGGASSGPTIEEVD+MVNHFIAEFK+NQTAEKEEFEHQQK+NQVAMNPTNTVFDAK+NSLESYAFNMK+QTQTFTTYSDNQPGVLIQVYEGER+RFDDAVVQS…	1	49.1	20	45	2.04	Gene_Symbol=HSPA8 Isoform 1 of Heat shock cognate 71 kDa protein		646	N	0.95	2	RFDDAVVQSDMK	http://proteomicsresource.washington.edu/tpp/cgi-bin/peptidexml_html2.pl?PepMass=1409.6609&StdPep=&MassError=0.5&xslt=xsltproc&cgi-bin=/tpp/cgi-bin/&ratioType=-1&Ref=2_RFDDAVVQSDMK&Infile=/net/yadlin/vol1/search/Nate/Hague/20130916/a1D_transfected/interact.pep.xml	0.9998	0.9989	2	9	1	a	Y
60a	1	IPI00003865	http://proteomicsresource.washington.edu/tpp/cgi-bin/comet-fastadb.cgi?Ref=IPI00003865&Db=/net/yadlin/vol1/fasta/ipi.HUMAN20110912_met_fusion.for_rev.fasta&Pep=CNEIINWLDK+DAGTIAGLNVLR+EIAEAYLGK+FDDAVVQSDMK+FEELNADLFR+FELTGIPPAPR+GTLDPVEK+IINEPTAAAIAYGLDK+IINEPTAAAIAYGLDKK+LYQSAGGMPGGMPGGFPGGGAPPSGGASSGPTIEEVD+MVNHFIAEFK+NQTAEKEEFEHQQK+NQVAMNPTNTVFDAK+NSLESYAFNMK+QTQTFTTYSDNQPGVLIQVYEGER+RFDDAVVQS…	1	49.1	20	45	2.04	Gene_Symbol=HSPA8 Isoform 1 of Heat shock cognate 71 kDa protein		646	N	0.96	2	SFYPEEVSSMVLTK	http://proteomicsresource.washington.edu/tpp/cgi-bin/peptidexml_html2.pl?PepMass=1615.7803&StdPep=&MassError=0.5&xslt=xsltproc&cgi-bin=/tpp/cgi-bin/&ratioType=-1&Ref=2_SFYPEEVSSMVLTK&Infile=/net/yadlin/vol1/search/Nate/Hague/20130916/a1D_transfected/interact.pep.xml	0.9998	0.999	2	9	2		Y
60a	1	IPI00003865	http://proteomicsresource.washington.edu/tpp/cgi-bin/comet-fastadb.cgi?Ref=IPI00003865&Db=/net/yadlin/vol1/fasta/ipi.HUMAN20110912_met_fusion.for_rev.fasta&Pep=CNEIINWLDK+DAGTIAGLNVLR+EIAEAYLGK+FDDAVVQSDMK+FEELNADLFR+FELTGIPPAPR+GTLDPVEK+IINEPTAAAIAYGLDK+IINEPTAAAIAYGLDKK+LYQSAGGMPGGMPGGFPGGGAPPSGGASSGPTIEEVD+MVNHFIAEFK+NQTAEKEEFEHQQK+NQVAMNPTNTVFDAK+NSLESYAFNMK+QTQTFTTYSDNQPGVLIQVYEGER+RFDDAVVQS…	1	49.1	20	45	2.04	Gene_Symbol=HSPA8 Isoform 1 of Heat shock cognate 71 kDa protein		646	N	0.98	2	SINPDEAVAYGAAVQAAILSGDK	http://proteomicsresource.washington.edu/tpp/cgi-bin/peptidexml_html2.pl?PepMass=2259.1383&StdPep=&MassError=0.5&xslt=xsltproc&cgi-bin=/tpp/cgi-bin/&ratioType=-1&Ref=2_SINPDEAVAYGAAVQAAILSGDK&Infile=/net/yadlin/vol1/search/Nate/Hague/20130916/a1D_transfected/interact.pep.xml	0.9998	0.999	2	9	2		Y
60a	1	IPI00003865	http://proteomicsresource.washington.edu/tpp/cgi-bin/comet-fastadb.cgi?Ref=IPI00003865&Db=/net/yadlin/vol1/fasta/ipi.HUMAN20110912_met_fusion.for_rev.fasta&Pep=CNEIINWLDK+DAGTIAGLNVLR+EIAEAYLGK+FDDAVVQSDMK+FEELNADLFR+FELTGIPPAPR+GTLDPVEK+IINEPTAAAIAYGLDK+IINEPTAAAIAYGLDKK+LYQSAGGMPGGMPGGFPGGGAPPSGGASSGPTIEEVD+MVNHFIAEFK+NQTAEKEEFEHQQK+NQVAMNPTNTVFDAK+NSLESYAFNMK+QTQTFTTYSDNQPGVLIQVYEGER+RFDDAVVQS…	1	49.1	20	45	2.04	Gene_Symbol=HSPA8 Isoform 1 of Heat shock cognate 71 kDa protein		646	N	0.24	2	TTPSYVAFTDTER	http://proteomicsresource.washington.edu/tpp/cgi-bin/peptidexml_html2.pl?PepMass=1486.6940&StdPep=&MassError=0.5&xslt=xsltproc&cgi-bin=/tpp/cgi-bin/&ratioType=-1&Ref=2_TTPSYVAFTDTER&Infile=/net/yadlin/vol1/search/Nate/Hague/20130916/a1D_transfected/interact.pep.xml	0.9998	0.9989	2	9	6		N
60a	1	IPI00003865	http://proteomicsresource.washington.edu/tpp/cgi-bin/comet-fastadb.cgi?Ref=IPI00003865&Db=/net/yadlin/vol1/fasta/ipi.HUMAN20110912_met_fusion.for_rev.fasta&Pep=CNEIINWLDK+DAGTIAGLNVLR+EIAEAYLGK+FDDAVVQSDMK+FEELNADLFR+FELTGIPPAPR+GTLDPVEK+IINEPTAAAIAYGLDK+IINEPTAAAIAYGLDKK+LYQSAGGMPGGMPGGFPGGGAPPSGGASSGPTIEEVD+MVNHFIAEFK+NQTAEKEEFEHQQK+NQVAMNPTNTVFDAK+NSLESYAFNMK+QTQTFTTYSDNQPGVLIQVYEGER+RFDDAVVQS…	1	49.1	20	45	2.04	Gene_Symbol=HSPA8 Isoform 1 of Heat shock cognate 71 kDa protein		646	N	0.97	2	TVTNAVVTVPAYFNDSQR	http://proteomicsresource.washington.edu/tpp/cgi-bin/peptidexml_html2.pl?PepMass=1980.9905&StdPep=&MassError=0.5&xslt=xsltproc&cgi-bin=/tpp/cgi-bin/&ratioType=-1&Ref=2_TVTNAVVTVPAYFNDSQR&Infile=/net/yadlin/vol1/search/Nate/Hague/20130916/a1D_transfected/interact.pep.xml	0.9998	0.9988	2	9	2		Y
60a	1	IPI00003865	http://proteomicsresource.washington.edu/tpp/cgi-bin/comet-fastadb.cgi?Ref=IPI00003865&Db=/net/yadlin/vol1/fasta/ipi.HUMAN20110912_met_fusion.for_rev.fasta&Pep=CNEIINWLDK+DAGTIAGLNVLR+EIAEAYLGK+FDDAVVQSDMK+FEELNADLFR+FELTGIPPAPR+GTLDPVEK+IINEPTAAAIAYGLDK+IINEPTAAAIAYGLDKK+LYQSAGGMPGGMPGGFPGGGAPPSGGASSGPTIEEVD+MVNHFIAEFK+NQTAEKEEFEHQQK+NQVAMNPTNTVFDAK+NSLESYAFNMK+QTQTFTTYSDNQPGVLIQVYEGER+RFDDAVVQS…	1	49.1	20	45	2.04	Gene_Symbol=HSPA8 Isoform 1 of Heat shock cognate 71 kDa protein		646	N	0.99	3	LYQSAGGMPGGMPGGFPGGGAPPSGGASSGPTIEEVD	http://proteomicsresource.washington.edu/tpp/cgi-bin/peptidexml_html2.pl?PepMass=3345.4918&StdPep=&MassError=0.5&xslt=xsltproc&cgi-bin=/tpp/cgi-bin/&ratioType=-1&Ref=3_LYQSAGGMPGGMPGGFPGGGAPPSGGASSGPTIEEVD&Infile=/net/yadlin/vol1/search/Nate/Hague/20130916/a1D_transfected/interact.pep.xml	0.9998	0.999	2	9	2		Y
60a	1	IPI00003865	http://proteomicsresource.washington.edu/tpp/cgi-bin/comet-fastadb.cgi?Ref=IPI00003865&Db=/net/yadlin/vol1/fasta/ipi.HUMAN20110912_met_fusion.for_rev.fasta&Pep=CNEIINWLDK+DAGTIAGLNVLR+EIAEAYLGK+FDDAVVQSDMK+FEELNADLFR+FELTGIPPAPR+GTLDPVEK+IINEPTAAAIAYGLDK+IINEPTAAAIAYGLDKK+LYQSAGGMPGGMPGGFPGGGAPPSGGASSGPTIEEVD+MVNHFIAEFK+NQTAEKEEFEHQQK+NQVAMNPTNTVFDAK+NSLESYAFNMK+QTQTFTTYSDNQPGVLIQVYEGER+RFDDAVVQS…	1	49.1	20	45	2.04	Gene_Symbol=HSPA8 Isoform 1 of Heat shock cognate 71 kDa protein		646	N	0.98	3	NQTAEKEEFEHQQK	http://proteomicsresource.washington.edu/tpp/cgi-bin/peptidexml_html2.pl?PepMass=1744.8016&StdPep=&MassError=0.5&xslt=xsltproc&cgi-bin=/tpp/cgi-bin/&ratioType=-1&Ref=3_NQTAEKEEFEHQQK&Infile=/net/yadlin/vol1/search/Nate/Hague/20130916/a1D_transfected/interact.pep.xml	0.9998	0.9989	2	9	1		Y
60a	1	IPI00003865	http://proteomicsresource.washington.edu/tpp/cgi-bin/comet-fastadb.cgi?Ref=IPI00003865&Db=/net/yadlin/vol1/fasta/ipi.HUMAN20110912_met_fusion.for_rev.fasta&Pep=CNEIINWLDK+DAGTIAGLNVLR+EIAEAYLGK+FDDAVVQSDMK+FEELNADLFR+FELTGIPPAPR+GTLDPVEK+IINEPTAAAIAYGLDK+IINEPTAAAIAYGLDKK+LYQSAGGMPGGMPGGFPGGGAPPSGGASSGPTIEEVD+MVNHFIAEFK+NQTAEKEEFEHQQK+NQVAMNPTNTVFDAK+NSLESYAFNMK+QTQTFTTYSDNQPGVLIQVYEGER+RFDDAVVQS…	1	49.1	20	45	2.04	Gene_Symbol=HSPA8 Isoform 1 of Heat shock cognate 71 kDa protein		646	N	0.98	3	QTQTFTTYSDNQPGVLIQVYEGER	http://proteomicsresource.washington.edu/tpp/cgi-bin/peptidexml_html2.pl?PepMass=2773.3195&StdPep=&MassError=0.5&xslt=xsltproc&cgi-bin=/tpp/cgi-bin/&ratioType=-1&Ref=3_QTQTFTTYSDNQPGVLIQVYEGER&Infile=/net/yadlin/vol1/search/Nate/Hague/20130916/a1D_transfected/interact.pep.xml	0.9998	0.999	2	9	1		Y
60a	1	IPI00003865	http://proteomicsresource.washington.edu/tpp/cgi-bin/comet-fastadb.cgi?Ref=IPI00003865&Db=/net/yadlin/vol1/fasta/ipi.HUMAN20110912_met_fusion.for_rev.fasta&Pep=CNEIINWLDK+DAGTIAGLNVLR+EIAEAYLGK+FDDAVVQSDMK+FEELNADLFR+FELTGIPPAPR+GTLDPVEK+IINEPTAAAIAYGLDK+IINEPTAAAIAYGLDKK+LYQSAGGMPGGMPGGFPGGGAPPSGGASSGPTIEEVD+MVNHFIAEFK+NQTAEKEEFEHQQK+NQVAMNPTNTVFDAK+NSLESYAFNMK+QTQTFTTYSDNQPGVLIQVYEGER+RFDDAVVQS…	1	49.1	20	45	2.04	Gene_Symbol=HSPA8 Isoform 1 of Heat shock cognate 71 kDa protein		646	N	0.95	3	RFDDAVVQSDMK	http://proteomicsresource.washington.edu/tpp/cgi-bin/peptidexml_html2.pl?PepMass=1409.6609&StdPep=&MassError=0.5&xslt=xsltproc&cgi-bin=/tpp/cgi-bin/&ratioType=-1&Ref=3_RFDDAVVQSDMK&Infile=/net/yadlin/vol1/search/Nate/Hague/20130916/a1D_transfected/interact.pep.xml	0.9998	0.999	2	9	1	a	Y
60a	1	IPI00003865	http://proteomicsresource.washington.edu/tpp/cgi-bin/comet-fastadb.cgi?Ref=IPI00003865&Db=/net/yadlin/vol1/fasta/ipi.HUMAN20110912_met_fusion.for_rev.fasta&Pep=CNEIINWLDK+DAGTIAGLNVLR+EIAEAYLGK+FDDAVVQSDMK+FEELNADLFR+FELTGIPPAPR+GTLDPVEK+IINEPTAAAIAYGLDK+IINEPTAAAIAYGLDKK+LYQSAGGMPGGMPGGFPGGGAPPSGGASSGPTIEEVD+MVNHFIAEFK+NQTAEKEEFEHQQK+NQVAMNPTNTVFDAK+NSLESYAFNMK+QTQTFTTYSDNQPGVLIQVYEGER+RFDDAVVQS…	1	49.1	20	45	2.04	Gene_Symbol=HSPA8 Isoform 1 of Heat shock cognate 71 kDa protein		646	N	0.98	3	SQIHDIVLVGGSTR	http://proteomicsresource.washington.edu/tpp/cgi-bin/peptidexml_html2.pl?PepMass=1480.7998&StdPep=&MassError=0.5&xslt=xsltproc&cgi-bin=/tpp/cgi-bin/&ratioType=-1&Ref=3_SQIHDIVLVGGSTR&Infile=/net/yadlin/vol1/search/Nate/Hague/20130916/a1D_transfected/interact.pep.xml	0.9998	0.999	2	9	2		Y
60a	1	IPI00003865	http://proteomicsresource.washington.edu/tpp/cgi-bin/comet-fastadb.cgi?Ref=IPI00003865&Db=/net/yadlin/vol1/fasta/ipi.HUMAN20110912_met_fusion.for_rev.fasta&Pep=CNEIINWLDK+DAGTIAGLNVLR+EIAEAYLGK+FDDAVVQSDMK+FEELNADLFR+FELTGIPPAPR+GTLDPVEK+IINEPTAAAIAYGLDK+IINEPTAAAIAYGLDKK+LYQSAGGMPGGMPGGFPGGGAPPSGGASSGPTIEEVD+MVNHFIAEFK+NQTAEKEEFEHQQK+NQVAMNPTNTVFDAK+NSLESYAFNMK+QTQTFTTYSDNQPGVLIQVYEGER+RFDDAVVQS…	1	49.1	20	45	2.04	Gene_Symbol=HSPA8 Isoform 1 of Heat shock cognate 71 kDa protein		646	N	0.5	3	STAGDTHLGGEDFDNR	http://proteomicsresource.washington.edu/tpp/cgi-bin/peptidexml_html2.pl?PepMass=1690.7183&StdPep=&MassError=0.5&xslt=xsltproc&cgi-bin=/tpp/cgi-bin/&ratioType=-1&Ref=3_STAGDTHLGGEDFDNR&Infile=/net/yadlin/vol1/search/Nate/Hague/20130916/a1D_transfected/interact.pep.xml	0.9998	0.999	2	9	2		N
60a	1	IPI00003865	http://proteomicsresource.washington.edu/tpp/cgi-bin/comet-fastadb.cgi?Ref=IPI00003865&Db=/net/yadlin/vol1/fasta/ipi.HUMAN20110912_met_fusion.for_rev.fasta&Pep=CNEIINWLDK+DAGTIAGLNVLR+EIAEAYLGK+FDDAVVQSDMK+FEELNADLFR+FELTGIPPAPR+GTLDPVEK+IINEPTAAAIAYGLDK+IINEPTAAAIAYGLDKK+LYQSAGGMPGGMPGGFPGGGAPPSGGASSGPTIEEVD+MVNHFIAEFK+NQTAEKEEFEHQQK+NQVAMNPTNTVFDAK+NSLESYAFNMK+QTQTFTTYSDNQPGVLIQVYEGER+RFDDAVVQS…	1	49.1	20	45	2.04	Gene_Symbol=HSPA8 Isoform 1 of Heat shock cognate 71 kDa protein		646	N	0.98	2	MVNHFIAEFK	http://proteomicsresource.washington.edu/tpp/cgi-bin/peptidexml_html2.pl?PepMass=1234.6168&StdPep=&MassError=0.5&xslt=xsltproc&cgi-bin=/tpp/cgi-bin/&ratioType=-1&Ref=2_MVNHFIAEFK&Infile=/net/yadlin/vol1/search/Nate/Hague/20130916/a1D_transfected/interact.pep.xml	0.9997	0.9987	2	9	1		Y
60a	1	IPI00003865	http://proteomicsresource.washington.edu/tpp/cgi-bin/comet-fastadb.cgi?Ref=IPI00003865&Db=/net/yadlin/vol1/fasta/ipi.HUMAN20110912_met_fusion.for_rev.fasta&Pep=CNEIINWLDK+DAGTIAGLNVLR+EIAEAYLGK+FDDAVVQSDMK+FEELNADLFR+FELTGIPPAPR+GTLDPVEK+IINEPTAAAIAYGLDK+IINEPTAAAIAYGLDKK+LYQSAGGMPGGMPGGFPGGGAPPSGGASSGPTIEEVD+MVNHFIAEFK+NQTAEKEEFEHQQK+NQVAMNPTNTVFDAK+NSLESYAFNMK+QTQTFTTYSDNQPGVLIQVYEGER+RFDDAVVQS…	1	49.1	20	45	2.04	Gene_Symbol=HSPA8 Isoform 1 of Heat shock cognate 71 kDa protein		646	N	0.96	2	EIAEAYLGK	http://proteomicsresource.washington.edu/tpp/cgi-bin/peptidexml_html2.pl?PepMass=992.5178&StdPep=&MassError=0.5&xslt=xsltproc&cgi-bin=/tpp/cgi-bin/&ratioType=-1&Ref=2_EIAEAYLGK&Infile=/net/yadlin/vol1/search/Nate/Hague/20130916/a1D_transfected/interact.pep.xml	0.9996	0.9979	2	9	2		Y
60a	1	IPI00003865	http://proteomicsresource.washington.edu/tpp/cgi-bin/comet-fastadb.cgi?Ref=IPI00003865&Db=/net/yadlin/vol1/fasta/ipi.HUMAN20110912_met_fusion.for_rev.fasta&Pep=CNEIINWLDK+DAGTIAGLNVLR+EIAEAYLGK+FDDAVVQSDMK+FEELNADLFR+FELTGIPPAPR+GTLDPVEK+IINEPTAAAIAYGLDK+IINEPTAAAIAYGLDKK+LYQSAGGMPGGMPGGFPGGGAPPSGGASSGPTIEEVD+MVNHFIAEFK+NQTAEKEEFEHQQK+NQVAMNPTNTVFDAK+NSLESYAFNMK+QTQTFTTYSDNQPGVLIQVYEGER+RFDDAVVQS…	1	49.1	20	45	2.04	Gene_Symbol=HSPA8 Isoform 1 of Heat shock cognate 71 kDa protein		646	N	0.98	2	GTLDPVEK	http://proteomicsresource.washington.edu/tpp/cgi-bin/peptidexml_html2.pl?PepMass=857.4494&StdPep=&MassError=0.5&xslt=xsltproc&cgi-bin=/tpp/cgi-bin/&ratioType=-1&Ref=2_GTLDPVEK&Infile=/net/yadlin/vol1/search/Nate/Hague/20130916/a1D_transfected/interact.pep.xml	0.9996	0.9979	2	9	4		Y
60a	1	IPI00003865	http://proteomicsresource.washington.edu/tpp/cgi-bin/comet-fastadb.cgi?Ref=IPI00003865&Db=/net/yadlin/vol1/fasta/ipi.HUMAN20110912_met_fusion.for_rev.fasta&Pep=CNEIINWLDK+DAGTIAGLNVLR+EIAEAYLGK+FDDAVVQSDMK+FEELNADLFR+FELTGIPPAPR+GTLDPVEK+IINEPTAAAIAYGLDK+IINEPTAAAIAYGLDKK+LYQSAGGMPGGMPGGFPGGGAPPSGGASSGPTIEEVD+MVNHFIAEFK+NQTAEKEEFEHQQK+NQVAMNPTNTVFDAK+NSLESYAFNMK+QTQTFTTYSDNQPGVLIQVYEGER+RFDDAVVQS…	1	49.1	20	45	2.04	Gene_Symbol=HSPA8 Isoform 1 of Heat shock cognate 71 kDa protein		646	N	0.98	2	FELTGIPPAPR	http://proteomicsresource.washington.edu/tpp/cgi-bin/peptidexml_html2.pl?PepMass=1196.6553&StdPep=&MassError=0.5&xslt=xsltproc&cgi-bin=/tpp/cgi-bin/&ratioType=-1&Ref=2_FELTGIPPAPR&Infile=/net/yadlin/vol1/search/Nate/Hague/20130916/a1D_transfected/interact.pep.xml	0.9995	0.9975	2	9	3		Y
60a	1	IPI00003865	http://proteomicsresource.washington.edu/tpp/cgi-bin/comet-fastadb.cgi?Ref=IPI00003865&Db=/net/yadlin/vol1/fasta/ipi.HUMAN20110912_met_fusion.for_rev.fasta&Pep=CNEIINWLDK+DAGTIAGLNVLR+EIAEAYLGK+FDDAVVQSDMK+FEELNADLFR+FELTGIPPAPR+GTLDPVEK+IINEPTAAAIAYGLDK+IINEPTAAAIAYGLDKK+LYQSAGGMPGGMPGGFPGGGAPPSGGASSGPTIEEVD+MVNHFIAEFK+NQTAEKEEFEHQQK+NQVAMNPTNTVFDAK+NSLESYAFNMK+QTQTFTTYSDNQPGVLIQVYEGER+RFDDAVVQS…	1	49.1	20	45	2.04	Gene_Symbol=HSPA8 Isoform 1 of Heat shock cognate 71 kDa protein		646	N	0.98	2	VCNPIITK	http://proteomicsresource.washington.edu/tpp/cgi-bin/peptidexml_html2.pl?PepMass=943.5161&StdPep=VCNPIITK&MassError=0.5&xslt=xsltproc&cgi-bin=/tpp/cgi-bin/&ratioType=-1&Ref=2_VCNPIITK&Infile=/net/yadlin/vol1/search/Nate/Hague/20130916/a1D_transfected/interact.pep.xml	0.9978	0.9896	2	9	3		Y
60a	1	IPI00003865	http://proteomicsresource.washington.edu/tpp/cgi-bin/comet-fastadb.cgi?Ref=IPI00003865&Db=/net/yadlin/vol1/fasta/ipi.HUMAN20110912_met_fusion.for_rev.fasta&Pep=CNEIINWLDK+DAGTIAGLNVLR+EIAEAYLGK+FDDAVVQSDMK+FEELNADLFR+FELTGIPPAPR+GTLDPVEK+IINEPTAAAIAYGLDK+IINEPTAAAIAYGLDKK+LYQSAGGMPGGMPGGFPGGGAPPSGGASSGPTIEEVD+MVNHFIAEFK+NQTAEKEEFEHQQK+NQVAMNPTNTVFDAK+NSLESYAFNMK+QTQTFTTYSDNQPGVLIQVYEGER+RFDDAVVQS…	1	49.1	20	45	2.04	Gene_Symbol=HSPA8 Isoform 1 of Heat shock cognate 71 kDa protein		646	N	0.2	2	VEIIANDQGNR	http://proteomicsresource.washington.edu/tpp/cgi-bin/peptidexml_html2.pl?PepMass=1227.6207&StdPep=&MassError=0.5&xslt=xsltproc&cgi-bin=/tpp/cgi-bin/&ratioType=-1&Ref=2_VEIIANDQGNR&Infile=/net/yadlin/vol1/search/Nate/Hague/20130916/a1D_transfected/interact.pep.xml	0.9972	0.9867	2	9	3		N
60a	1	IPI00003865	http://proteomicsresource.washington.edu/tpp/cgi-bin/comet-fastadb.cgi?Ref=IPI00003865&Db=/net/yadlin/vol1/fasta/ipi.HUMAN20110912_met_fusion.for_rev.fasta&Pep=CNEIINWLDK+DAGTIAGLNVLR+EIAEAYLGK+FDDAVVQSDMK+FEELNADLFR+FELTGIPPAPR+GTLDPVEK+IINEPTAAAIAYGLDK+IINEPTAAAIAYGLDKK+LYQSAGGMPGGMPGGFPGGGAPPSGGASSGPTIEEVD+MVNHFIAEFK+NQTAEKEEFEHQQK+NQVAMNPTNTVFDAK+NSLESYAFNMK+QTQTFTTYSDNQPGVLIQVYEGER+RFDDAVVQS…	1	49.1	20	45	2.04	Gene_Symbol=HSPA8 Isoform 1 of Heat shock cognate 71 kDa protein		646	N	0.49	3	IINEPTAAAIAYGLDKK	http://proteomicsresource.washington.edu/tpp/cgi-bin/peptidexml_html2.pl?PepMass=1786.9829&StdPep=&MassError=0.5&xslt=xsltproc&cgi-bin=/tpp/cgi-bin/&ratioType=-1&Ref=3_IINEPTAAAIAYGLDKK&Infile=/net/yadlin/vol1/search/Nate/Hague/20130916/a1D_transfected/interact.pep.xml	0.9723	0.8783	2	9	2		N
60b	1	IPI00003362	http://proteomicsresource.washington.edu/tpp/cgi-bin/comet-fastadb.cgi?Ref=IPI00003362&Db=/net/yadlin/vol1/fasta/ipi.HUMAN20110912_met_fusion.for_rev.fasta&Pep=DAGTIAGLNVMR+ELEEIVQPIISK+ETAEAYLGK+FEELNMDLFR+IEWLESHQDADIEDFK+IINEPTAAAIAYGLDK+IINEPTAAAIAYGLDKR+ITITNDQNR+ITPSYVAFTPEGER+LTPEEIER+LYGSAGPPPTGEEDTAEKDEL+NELESYAYSLK+NQLTSNPENTVFDAK+SDIDEIVLVGGSTR+SQIFSTASDNQPTVTIK+TFAPEEISAMVLTK+TWNDPSVQ…	1	36.7	18	33	1.43	Gene_Symbol=HSPA5 78 kDa glucose-regulated protein		654	N	1	2	DAGTIAGLNVMR	http://proteomicsresource.washington.edu/tpp/cgi-bin/peptidexml_html2.pl?PepMass=1216.6234&StdPep=&MassError=0.5&xslt=xsltproc&cgi-bin=/tpp/cgi-bin/&ratioType=-1&Ref=2_DAGTIAGLNVMR&Infile=/net/yadlin/vol1/search/Nate/Hague/20130916/a1D_transfected/interact.pep.xml	0.9998	0.9989	2	9	1		Y
60b	1	IPI00003362	http://proteomicsresource.washington.edu/tpp/cgi-bin/comet-fastadb.cgi?Ref=IPI00003362&Db=/net/yadlin/vol1/fasta/ipi.HUMAN20110912_met_fusion.for_rev.fasta&Pep=DAGTIAGLNVMR+ELEEIVQPIISK+ETAEAYLGK+FEELNMDLFR+IEWLESHQDADIEDFK+IINEPTAAAIAYGLDK+IINEPTAAAIAYGLDKR+ITITNDQNR+ITPSYVAFTPEGER+LTPEEIER+LYGSAGPPPTGEEDTAEKDEL+NELESYAYSLK+NQLTSNPENTVFDAK+SDIDEIVLVGGSTR+SQIFSTASDNQPTVTIK+TFAPEEISAMVLTK+TWNDPSVQ…	1	36.7	18	33	1.43	Gene_Symbol=HSPA5 78 kDa glucose-regulated protein		654	Y	1	2	ELEEIVQPIISK	http://proteomicsresource.washington.edu/tpp/cgi-bin/peptidexml_html2.pl?PepMass=1396.7813&StdPep=&MassError=0.5&xslt=xsltproc&cgi-bin=/tpp/cgi-bin/&ratioType=-1&Ref=2_ELEEIVQPIISK&Infile=/net/yadlin/vol1/search/Nate/Hague/20130916/a1D_transfected/interact.pep.xml	0.9998	0.9989	2	9	2		Y
60b	1	IPI00003362	http://proteomicsresource.washington.edu/tpp/cgi-bin/comet-fastadb.cgi?Ref=IPI00003362&Db=/net/yadlin/vol1/fasta/ipi.HUMAN20110912_met_fusion.for_rev.fasta&Pep=DAGTIAGLNVMR+ELEEIVQPIISK+ETAEAYLGK+FEELNMDLFR+IEWLESHQDADIEDFK+IINEPTAAAIAYGLDK+IINEPTAAAIAYGLDKR+ITITNDQNR+ITPSYVAFTPEGER+LTPEEIER+LYGSAGPPPTGEEDTAEKDEL+NELESYAYSLK+NQLTSNPENTVFDAK+SDIDEIVLVGGSTR+SQIFSTASDNQPTVTIK+TFAPEEISAMVLTK+TWNDPSVQ…	1	36.7	18	33	1.43	Gene_Symbol=HSPA5 78 kDa glucose-regulated protein		654	Y	1	2	FEELNMDLFR	http://proteomicsresource.washington.edu/tpp/cgi-bin/peptidexml_html2.pl?PepMass=1312.6121&StdPep=&MassError=0.5&xslt=xsltproc&cgi-bin=/tpp/cgi-bin/&ratioType=-1&Ref=2_FEELNMDLFR&Infile=/net/yadlin/vol1/search/Nate/Hague/20130916/a1D_transfected/interact.pep.xml	0.9998	0.9989	2	9	1		Y
60b	1	IPI00003362	http://proteomicsresource.washington.edu/tpp/cgi-bin/comet-fastadb.cgi?Ref=IPI00003362&Db=/net/yadlin/vol1/fasta/ipi.HUMAN20110912_met_fusion.for_rev.fasta&Pep=DAGTIAGLNVMR+ELEEIVQPIISK+ETAEAYLGK+FEELNMDLFR+IEWLESHQDADIEDFK+IINEPTAAAIAYGLDK+IINEPTAAAIAYGLDKR+ITITNDQNR+ITPSYVAFTPEGER+LTPEEIER+LYGSAGPPPTGEEDTAEKDEL+NELESYAYSLK+NQLTSNPENTVFDAK+SDIDEIVLVGGSTR+SQIFSTASDNQPTVTIK+TFAPEEISAMVLTK+TWNDPSVQ…	1	36.7	18	33	1.43	Gene_Symbol=HSPA5 78 kDa glucose-regulated protein		654	N	0.33	2	IINEPTAAAIAYGLDK	http://proteomicsresource.washington.edu/tpp/cgi-bin/peptidexml_html2.pl?PepMass=1658.8879&StdPep=&MassError=0.5&xslt=xsltproc&cgi-bin=/tpp/cgi-bin/&ratioType=-1&Ref=2_IINEPTAAAIAYGLDK&Infile=/net/yadlin/vol1/search/Nate/Hague/20130916/a1D_transfected/interact.pep.xml	0.9998	0.999	2	9	4		N
60b	1	IPI00003362	http://proteomicsresource.washington.edu/tpp/cgi-bin/comet-fastadb.cgi?Ref=IPI00003362&Db=/net/yadlin/vol1/fasta/ipi.HUMAN20110912_met_fusion.for_rev.fasta&Pep=DAGTIAGLNVMR+ELEEIVQPIISK+ETAEAYLGK+FEELNMDLFR+IEWLESHQDADIEDFK+IINEPTAAAIAYGLDK+IINEPTAAAIAYGLDKR+ITITNDQNR+ITPSYVAFTPEGER+LTPEEIER+LYGSAGPPPTGEEDTAEKDEL+NELESYAYSLK+NQLTSNPENTVFDAK+SDIDEIVLVGGSTR+SQIFSTASDNQPTVTIK+TFAPEEISAMVLTK+TWNDPSVQ…	1	36.7	18	33	1.43	Gene_Symbol=HSPA5 78 kDa glucose-regulated protein		654	N	1	2	ITPSYVAFTPEGER	http://proteomicsresource.washington.edu/tpp/cgi-bin/peptidexml_html2.pl?PepMass=1565.7725&StdPep=&MassError=0.5&xslt=xsltproc&cgi-bin=/tpp/cgi-bin/&ratioType=-1&Ref=2_ITPSYVAFTPEGER&Infile=/net/yadlin/vol1/search/Nate/Hague/20130916/a1D_transfected/interact.pep.xml	0.9998	0.9989	2	9	2		Y
60b	1	IPI00003362	http://proteomicsresource.washington.edu/tpp/cgi-bin/comet-fastadb.cgi?Ref=IPI00003362&Db=/net/yadlin/vol1/fasta/ipi.HUMAN20110912_met_fusion.for_rev.fasta&Pep=DAGTIAGLNVMR+ELEEIVQPIISK+ETAEAYLGK+FEELNMDLFR+IEWLESHQDADIEDFK+IINEPTAAAIAYGLDK+IINEPTAAAIAYGLDKR+ITITNDQNR+ITPSYVAFTPEGER+LTPEEIER+LYGSAGPPPTGEEDTAEKDEL+NELESYAYSLK+NQLTSNPENTVFDAK+SDIDEIVLVGGSTR+SQIFSTASDNQPTVTIK+TFAPEEISAMVLTK+TWNDPSVQ…	1	36.7	18	33	1.43	Gene_Symbol=HSPA5 78 kDa glucose-regulated protein		654	Y	1	2	LYGSAGPPPTGEEDTAEKDEL	http://proteomicsresource.washington.edu/tpp/cgi-bin/peptidexml_html2.pl?PepMass=2174.9855&StdPep=&MassError=0.5&xslt=xsltproc&cgi-bin=/tpp/cgi-bin/&ratioType=-1&Ref=2_LYGSAGPPPTGEEDTAEKDEL&Infile=/net/yadlin/vol1/search/Nate/Hague/20130916/a1D_transfected/interact.pep.xml	0.9998	0.999	2	9	1		Y
60b	1	IPI00003362	http://proteomicsresource.washington.edu/tpp/cgi-bin/comet-fastadb.cgi?Ref=IPI00003362&Db=/net/yadlin/vol1/fasta/ipi.HUMAN20110912_met_fusion.for_rev.fasta&Pep=DAGTIAGLNVMR+ELEEIVQPIISK+ETAEAYLGK+FEELNMDLFR+IEWLESHQDADIEDFK+IINEPTAAAIAYGLDK+IINEPTAAAIAYGLDKR+ITITNDQNR+ITPSYVAFTPEGER+LTPEEIER+LYGSAGPPPTGEEDTAEKDEL+NELESYAYSLK+NQLTSNPENTVFDAK+SDIDEIVLVGGSTR+SQIFSTASDNQPTVTIK+TFAPEEISAMVLTK+TWNDPSVQ…	1	36.7	18	33	1.43	Gene_Symbol=HSPA5 78 kDa glucose-regulated protein		654	N	1	2	NQLTSNPENTVFDAK	http://proteomicsresource.washington.edu/tpp/cgi-bin/peptidexml_html2.pl?PepMass=1676.8006&StdPep=&MassError=0.5&xslt=xsltproc&cgi-bin=/tpp/cgi-bin/&ratioType=-1&Ref=2_NQLTSNPENTVFDAK&Infile=/net/yadlin/vol1/search/Nate/Hague/20130916/a1D_transfected/interact.pep.xml	0.9998	0.999	2	9	2		Y
60b	1	IPI00003362	http://proteomicsresource.washington.edu/tpp/cgi-bin/comet-fastadb.cgi?Ref=IPI00003362&Db=/net/yadlin/vol1/fasta/ipi.HUMAN20110912_met_fusion.for_rev.fasta&Pep=DAGTIAGLNVMR+ELEEIVQPIISK+ETAEAYLGK+FEELNMDLFR+IEWLESHQDADIEDFK+IINEPTAAAIAYGLDK+IINEPTAAAIAYGLDKR+ITITNDQNR+ITPSYVAFTPEGER+LTPEEIER+LYGSAGPPPTGEEDTAEKDEL+NELESYAYSLK+NQLTSNPENTVFDAK+SDIDEIVLVGGSTR+SQIFSTASDNQPTVTIK+TFAPEEISAMVLTK+TWNDPSVQ…	1	36.7	18	33	1.43	Gene_Symbol=HSPA5 78 kDa glucose-regulated protein		654	Y	1	2	SDIDEIVLVGGSTR	http://proteomicsresource.washington.edu/tpp/cgi-bin/peptidexml_html2.pl?PepMass=1459.7518&StdPep=&MassError=0.5&xslt=xsltproc&cgi-bin=/tpp/cgi-bin/&ratioType=-1&Ref=2_SDIDEIVLVGGSTR&Infile=/net/yadlin/vol1/search/Nate/Hague/20130916/a1D_transfected/interact.pep.xml	0.9998	0.999	2	9	2		Y
60b	1	IPI00003362	http://proteomicsresource.washington.edu/tpp/cgi-bin/comet-fastadb.cgi?Ref=IPI00003362&Db=/net/yadlin/vol1/fasta/ipi.HUMAN20110912_met_fusion.for_rev.fasta&Pep=DAGTIAGLNVMR+ELEEIVQPIISK+ETAEAYLGK+FEELNMDLFR+IEWLESHQDADIEDFK+IINEPTAAAIAYGLDK+IINEPTAAAIAYGLDKR+ITITNDQNR+ITPSYVAFTPEGER+LTPEEIER+LYGSAGPPPTGEEDTAEKDEL+NELESYAYSLK+NQLTSNPENTVFDAK+SDIDEIVLVGGSTR+SQIFSTASDNQPTVTIK+TFAPEEISAMVLTK+TWNDPSVQ…	1	36.7	18	33	1.43	Gene_Symbol=HSPA5 78 kDa glucose-regulated protein		654	Y	1	2	SQIFSTASDNQPTVTIK	http://proteomicsresource.washington.edu/tpp/cgi-bin/peptidexml_html2.pl?PepMass=1835.9265&StdPep=&MassError=0.5&xslt=xsltproc&cgi-bin=/tpp/cgi-bin/&ratioType=-1&Ref=2_SQIFSTASDNQPTVTIK&Infile=/net/yadlin/vol1/search/Nate/Hague/20130916/a1D_transfected/interact.pep.xml	0.9998	0.999	2	9	2		Y
60b	1	IPI00003362	http://proteomicsresource.washington.edu/tpp/cgi-bin/comet-fastadb.cgi?Ref=IPI00003362&Db=/net/yadlin/vol1/fasta/ipi.HUMAN20110912_met_fusion.for_rev.fasta&Pep=DAGTIAGLNVMR+ELEEIVQPIISK+ETAEAYLGK+FEELNMDLFR+IEWLESHQDADIEDFK+IINEPTAAAIAYGLDK+IINEPTAAAIAYGLDKR+ITITNDQNR+ITPSYVAFTPEGER+LTPEEIER+LYGSAGPPPTGEEDTAEKDEL+NELESYAYSLK+NQLTSNPENTVFDAK+SDIDEIVLVGGSTR+SQIFSTASDNQPTVTIK+TFAPEEISAMVLTK+TWNDPSVQ…	1	36.7	18	33	1.43	Gene_Symbol=HSPA5 78 kDa glucose-regulated protein		654	N	1	2	TFAPEEISAMVLTK	http://proteomicsresource.washington.edu/tpp/cgi-bin/peptidexml_html2.pl?PepMass=1535.7905&StdPep=&MassError=0.5&xslt=xsltproc&cgi-bin=/tpp/cgi-bin/&ratioType=-1&Ref=2_TFAPEEISAMVLTK&Infile=/net/yadlin/vol1/search/Nate/Hague/20130916/a1D_transfected/interact.pep.xml	0.9998	0.999	2	9	2		Y
60b	1	IPI00003362	http://proteomicsresource.washington.edu/tpp/cgi-bin/comet-fastadb.cgi?Ref=IPI00003362&Db=/net/yadlin/vol1/fasta/ipi.HUMAN20110912_met_fusion.for_rev.fasta&Pep=DAGTIAGLNVMR+ELEEIVQPIISK+ETAEAYLGK+FEELNMDLFR+IEWLESHQDADIEDFK+IINEPTAAAIAYGLDK+IINEPTAAAIAYGLDKR+ITITNDQNR+ITPSYVAFTPEGER+LTPEEIER+LYGSAGPPPTGEEDTAEKDEL+NELESYAYSLK+NQLTSNPENTVFDAK+SDIDEIVLVGGSTR+SQIFSTASDNQPTVTIK+TFAPEEISAMVLTK+TWNDPSVQ…	1	36.7	18	33	1.43	Gene_Symbol=HSPA5 78 kDa glucose-regulated protein		654	Y	1	3	IEWLESHQDADIEDFK	http://proteomicsresource.washington.edu/tpp/cgi-bin/peptidexml_html2.pl?PepMass=1973.9007&StdPep=&MassError=0.5&xslt=xsltproc&cgi-bin=/tpp/cgi-bin/&ratioType=-1&Ref=3_IEWLESHQDADIEDFK&Infile=/net/yadlin/vol1/search/Nate/Hague/20130916/a1D_transfected/interact.pep.xml	0.9998	0.999	2	9	2		Y
60b	1	IPI00003362	http://proteomicsresource.washington.edu/tpp/cgi-bin/comet-fastadb.cgi?Ref=IPI00003362&Db=/net/yadlin/vol1/fasta/ipi.HUMAN20110912_met_fusion.for_rev.fasta&Pep=DAGTIAGLNVMR+ELEEIVQPIISK+ETAEAYLGK+FEELNMDLFR+IEWLESHQDADIEDFK+IINEPTAAAIAYGLDK+IINEPTAAAIAYGLDKR+ITITNDQNR+ITPSYVAFTPEGER+LTPEEIER+LYGSAGPPPTGEEDTAEKDEL+NELESYAYSLK+NQLTSNPENTVFDAK+SDIDEIVLVGGSTR+SQIFSTASDNQPTVTIK+TFAPEEISAMVLTK+TWNDPSVQ…	1	36.7	18	33	1.43	Gene_Symbol=HSPA5 78 kDa glucose-regulated protein		654	Y	1	2	NELESYAYSLK	http://proteomicsresource.washington.edu/tpp/cgi-bin/peptidexml_html2.pl?PepMass=1315.6296&StdPep=&MassError=0.5&xslt=xsltproc&cgi-bin=/tpp/cgi-bin/&ratioType=-1&Ref=2_NELESYAYSLK&Infile=/net/yadlin/vol1/search/Nate/Hague/20130916/a1D_transfected/interact.pep.xml	0.9997	0.9985	2	9	2		Y
60b	1	IPI00003362	http://proteomicsresource.washington.edu/tpp/cgi-bin/comet-fastadb.cgi?Ref=IPI00003362&Db=/net/yadlin/vol1/fasta/ipi.HUMAN20110912_met_fusion.for_rev.fasta&Pep=DAGTIAGLNVMR+ELEEIVQPIISK+ETAEAYLGK+FEELNMDLFR+IEWLESHQDADIEDFK+IINEPTAAAIAYGLDK+IINEPTAAAIAYGLDKR+ITITNDQNR+ITPSYVAFTPEGER+LTPEEIER+LYGSAGPPPTGEEDTAEKDEL+NELESYAYSLK+NQLTSNPENTVFDAK+SDIDEIVLVGGSTR+SQIFSTASDNQPTVTIK+TFAPEEISAMVLTK+TWNDPSVQ…	1	36.7	18	33	1.43	Gene_Symbol=HSPA5 78 kDa glucose-regulated protein		654	N	1	2	TWNDPSVQQDIK	http://proteomicsresource.washington.edu/tpp/cgi-bin/peptidexml_html2.pl?PepMass=1429.6837&StdPep=&MassError=0.5&xslt=xsltproc&cgi-bin=/tpp/cgi-bin/&ratioType=-1&Ref=2_TWNDPSVQQDIK&Infile=/net/yadlin/vol1/search/Nate/Hague/20130916/a1D_transfected/interact.pep.xml	0.9997	0.9986	2	9	1		Y
60b	1	IPI00003362	http://proteomicsresource.washington.edu/tpp/cgi-bin/comet-fastadb.cgi?Ref=IPI00003362&Db=/net/yadlin/vol1/fasta/ipi.HUMAN20110912_met_fusion.for_rev.fasta&Pep=DAGTIAGLNVMR+ELEEIVQPIISK+ETAEAYLGK+FEELNMDLFR+IEWLESHQDADIEDFK+IINEPTAAAIAYGLDK+IINEPTAAAIAYGLDKR+ITITNDQNR+ITPSYVAFTPEGER+LTPEEIER+LYGSAGPPPTGEEDTAEKDEL+NELESYAYSLK+NQLTSNPENTVFDAK+SDIDEIVLVGGSTR+SQIFSTASDNQPTVTIK+TFAPEEISAMVLTK+TWNDPSVQ…	1	36.7	18	33	1.43	Gene_Symbol=HSPA5 78 kDa glucose-regulated protein		654	Y	1	2	ITITNDQNR	http://proteomicsresource.washington.edu/tpp/cgi-bin/peptidexml_html2.pl?PepMass=1073.5465&StdPep=&MassError=0.5&xslt=xsltproc&cgi-bin=/tpp/cgi-bin/&ratioType=-1&Ref=2_ITITNDQNR&Infile=/net/yadlin/vol1/search/Nate/Hague/20130916/a1D_transfected/interact.pep.xml	0.9996	0.9983	2	9	4		Y
60b	1	IPI00003362	http://proteomicsresource.washington.edu/tpp/cgi-bin/comet-fastadb.cgi?Ref=IPI00003362&Db=/net/yadlin/vol1/fasta/ipi.HUMAN20110912_met_fusion.for_rev.fasta&Pep=DAGTIAGLNVMR+ELEEIVQPIISK+ETAEAYLGK+FEELNMDLFR+IEWLESHQDADIEDFK+IINEPTAAAIAYGLDK+IINEPTAAAIAYGLDKR+ITITNDQNR+ITPSYVAFTPEGER+LTPEEIER+LYGSAGPPPTGEEDTAEKDEL+NELESYAYSLK+NQLTSNPENTVFDAK+SDIDEIVLVGGSTR+SQIFSTASDNQPTVTIK+TFAPEEISAMVLTK+TWNDPSVQ…	1	36.7	18	33	1.43	Gene_Symbol=HSPA5 78 kDa glucose-regulated protein		654	N	1	2	ETAEAYLGK	http://proteomicsresource.washington.edu/tpp/cgi-bin/peptidexml_html2.pl?PepMass=980.4815&StdPep=&MassError=0.5&xslt=xsltproc&cgi-bin=/tpp/cgi-bin/&ratioType=-1&Ref=2_ETAEAYLGK&Infile=/net/yadlin/vol1/search/Nate/Hague/20130916/a1D_transfected/interact.pep.xml	0.9995	0.9978	2	9	2		Y
60b	1	IPI00003362	http://proteomicsresource.washington.edu/tpp/cgi-bin/comet-fastadb.cgi?Ref=IPI00003362&Db=/net/yadlin/vol1/fasta/ipi.HUMAN20110912_met_fusion.for_rev.fasta&Pep=DAGTIAGLNVMR+ELEEIVQPIISK+ETAEAYLGK+FEELNMDLFR+IEWLESHQDADIEDFK+IINEPTAAAIAYGLDK+IINEPTAAAIAYGLDKR+ITITNDQNR+ITPSYVAFTPEGER+LTPEEIER+LYGSAGPPPTGEEDTAEKDEL+NELESYAYSLK+NQLTSNPENTVFDAK+SDIDEIVLVGGSTR+SQIFSTASDNQPTVTIK+TFAPEEISAMVLTK+TWNDPSVQ…	1	36.7	18	33	1.43	Gene_Symbol=HSPA5 78 kDa glucose-regulated protein		654	Y	1	2	VLEDSDLK	http://proteomicsresource.washington.edu/tpp/cgi-bin/peptidexml_html2.pl?PepMass=917.4706&StdPep=&MassError=0.5&xslt=xsltproc&cgi-bin=/tpp/cgi-bin/&ratioType=-1&Ref=2_VLEDSDLK&Infile=/net/yadlin/vol1/search/Nate/Hague/20130916/a1D_transfected/interact.pep.xml	0.9978	0.9893	2	9	2		Y
60b	1	IPI00003362	http://proteomicsresource.washington.edu/tpp/cgi-bin/comet-fastadb.cgi?Ref=IPI00003362&Db=/net/yadlin/vol1/fasta/ipi.HUMAN20110912_met_fusion.for_rev.fasta&Pep=DAGTIAGLNVMR+ELEEIVQPIISK+ETAEAYLGK+FEELNMDLFR+IEWLESHQDADIEDFK+IINEPTAAAIAYGLDK+IINEPTAAAIAYGLDKR+ITITNDQNR+ITPSYVAFTPEGER+LTPEEIER+LYGSAGPPPTGEEDTAEKDEL+NELESYAYSLK+NQLTSNPENTVFDAK+SDIDEIVLVGGSTR+SQIFSTASDNQPTVTIK+TFAPEEISAMVLTK+TWNDPSVQ…	1	36.7	18	33	1.43	Gene_Symbol=HSPA5 78 kDa glucose-regulated protein		654	N	0.2	2	VEIIANDQGNR	http://proteomicsresource.washington.edu/tpp/cgi-bin/peptidexml_html2.pl?PepMass=1227.6207&StdPep=&MassError=0.5&xslt=xsltproc&cgi-bin=/tpp/cgi-bin/&ratioType=-1&Ref=2_VEIIANDQGNR&Infile=/net/yadlin/vol1/search/Nate/Hague/20130916/a1D_transfected/interact.pep.xml	0.9972	0.9867	2	9	3		N
60b	1	IPI00003362	http://proteomicsresource.washington.edu/tpp/cgi-bin/comet-fastadb.cgi?Ref=IPI00003362&Db=/net/yadlin/vol1/fasta/ipi.HUMAN20110912_met_fusion.for_rev.fasta&Pep=DAGTIAGLNVMR+ELEEIVQPIISK+ETAEAYLGK+FEELNMDLFR+IEWLESHQDADIEDFK+IINEPTAAAIAYGLDK+IINEPTAAAIAYGLDKR+ITITNDQNR+ITPSYVAFTPEGER+LTPEEIER+LYGSAGPPPTGEEDTAEKDEL+NELESYAYSLK+NQLTSNPENTVFDAK+SDIDEIVLVGGSTR+SQIFSTASDNQPTVTIK+TFAPEEISAMVLTK+TWNDPSVQ…	1	36.7	18	33	1.43	Gene_Symbol=HSPA5 78 kDa glucose-regulated protein		654	N	1	3	IINEPTAAAIAYGLDKR	http://proteomicsresource.washington.edu/tpp/cgi-bin/peptidexml_html2.pl?PepMass=1814.9890&StdPep=&MassError=0.5&xslt=xsltproc&cgi-bin=/tpp/cgi-bin/&ratioType=-1&Ref=3_IINEPTAAAIAYGLDKR&Infile=/net/yadlin/vol1/search/Nate/Hague/20130916/a1D_transfected/interact.pep.xml	0.9783	0.9028	2	9	2		Y
60b	1	IPI00003362	http://proteomicsresource.washington.edu/tpp/cgi-bin/comet-fastadb.cgi?Ref=IPI00003362&Db=/net/yadlin/vol1/fasta/ipi.HUMAN20110912_met_fusion.for_rev.fasta&Pep=DAGTIAGLNVMR+ELEEIVQPIISK+ETAEAYLGK+FEELNMDLFR+IEWLESHQDADIEDFK+IINEPTAAAIAYGLDK+IINEPTAAAIAYGLDKR+ITITNDQNR+ITPSYVAFTPEGER+LTPEEIER+LYGSAGPPPTGEEDTAEKDEL+NELESYAYSLK+NQLTSNPENTVFDAK+SDIDEIVLVGGSTR+SQIFSTASDNQPTVTIK+TFAPEEISAMVLTK+TWNDPSVQ…	1	36.7	18	33	1.43	Gene_Symbol=HSPA5 78 kDa glucose-regulated protein		654	N	1	2	LTPEEIER	http://proteomicsresource.washington.edu/tpp/cgi-bin/peptidexml_html2.pl?PepMass=985.5080&StdPep=&MassError=0.5&xslt=xsltproc&cgi-bin=/tpp/cgi-bin/&ratioType=-1&Ref=2_LTPEEIER&Infile=/net/yadlin/vol1/search/Nate/Hague/20130916/a1D_transfected/interact.pep.xml	0.9239	0.7142	2	9	2		Y
60b	1	IPI00003362	http://proteomicsresource.washington.edu/tpp/cgi-bin/comet-fastadb.cgi?Ref=IPI00003362&Db=/net/yadlin/vol1/fasta/ipi.HUMAN20110912_met_fusion.for_rev.fasta&Pep=DAGTIAGLNVMR+ELEEIVQPIISK+ETAEAYLGK+FEELNMDLFR+IEWLESHQDADIEDFK+IINEPTAAAIAYGLDK+IINEPTAAAIAYGLDKR+ITITNDQNR+ITPSYVAFTPEGER+LTPEEIER+LYGSAGPPPTGEEDTAEKDEL+NELESYAYSLK+NQLTSNPENTVFDAK+SDIDEIVLVGGSTR+SQIFSTASDNQPTVTIK+TFAPEEISAMVLTK+TWNDPSVQ…	1	36.7	18	33	1.43	Gene_Symbol=HSPA5 78 kDa glucose-regulated protein		654	Y	1	3	VYEGERPLTK	http://proteomicsresource.washington.edu/tpp/cgi-bin/peptidexml_html2.pl?PepMass=1190.6295&StdPep=&MassError=0.5&xslt=xsltproc&cgi-bin=/tpp/cgi-bin/&ratioType=-1&Ref=3_VYEGERPLTK&Infile=/net/yadlin/vol1/search/Nate/Hague/20130916/a1D_transfected/interact.pep.xml	0.2956	0.2956	2	9	1		Y
60c	1	IPI00007702	http://proteomicsresource.washington.edu/tpp/cgi-bin/comet-fastadb.cgi?Ref=IPI00007702&Db=/net/yadlin/vol1/fasta/ipi.HUMAN20110912_met_fusion.for_rev.fasta&Pep=DAGTITGLNVLR+FEELNADLFR+IINEPTAAAIAYGLDK+IINEPTAAAIAYGLDKK+NALESYTYNIK+NQVAMNPTNTIFDAK+STAGDTHLGGEDFDNR+TFFPEEISSMVLTK+TTPSYVAFTDTER+VCNPIISK+VEIIANDQGNR+VEILANDQGNR	1	19.9	5	6	0.56	Gene_Symbol=HSPA2 Heat shock-related 70 kDa protein 2		639	Y	1	2	DAGTITGLNVLR	http://proteomicsresource.washington.edu/tpp/cgi-bin/peptidexml_html2.pl?PepMass=1228.6775&StdPep=&MassError=0.5&xslt=xsltproc&cgi-bin=/tpp/cgi-bin/&ratioType=-1&Ref=2_DAGTITGLNVLR&Infile=/net/yadlin/vol1/search/Nate/Hague/20130916/a1D_transfected/interact.pep.xml	0.9998	0.9989	2	9	1		Y
60c	1	IPI00007702	http://proteomicsresource.washington.edu/tpp/cgi-bin/comet-fastadb.cgi?Ref=IPI00007702&Db=/net/yadlin/vol1/fasta/ipi.HUMAN20110912_met_fusion.for_rev.fasta&Pep=DAGTITGLNVLR+FEELNADLFR+IINEPTAAAIAYGLDK+IINEPTAAAIAYGLDKK+NALESYTYNIK+NQVAMNPTNTIFDAK+STAGDTHLGGEDFDNR+TFFPEEISSMVLTK+TTPSYVAFTDTER+VCNPIISK+VEIIANDQGNR+VEILANDQGNR	1	19.9	5	6	0.56	Gene_Symbol=HSPA2 Heat shock-related 70 kDa protein 2		639	N	0.49	2	FEELNADLFR	http://proteomicsresource.washington.edu/tpp/cgi-bin/peptidexml_html2.pl?PepMass=1252.6088&StdPep=&MassError=0.5&xslt=xsltproc&cgi-bin=/tpp/cgi-bin/&ratioType=-1&Ref=2_FEELNADLFR&Infile=/net/yadlin/vol1/search/Nate/Hague/20130916/a1D_transfected/interact.pep.xml	0.9998	0.9989	2	9	4		N
60c	1	IPI00007702	http://proteomicsresource.washington.edu/tpp/cgi-bin/comet-fastadb.cgi?Ref=IPI00007702&Db=/net/yadlin/vol1/fasta/ipi.HUMAN20110912_met_fusion.for_rev.fasta&Pep=DAGTITGLNVLR+FEELNADLFR+IINEPTAAAIAYGLDK+IINEPTAAAIAYGLDKK+NALESYTYNIK+NQVAMNPTNTIFDAK+STAGDTHLGGEDFDNR+TFFPEEISSMVLTK+TTPSYVAFTDTER+VCNPIISK+VEIIANDQGNR+VEILANDQGNR	1	19.9	5	6	0.56	Gene_Symbol=HSPA2 Heat shock-related 70 kDa protein 2		639	N	0.33	2	IINEPTAAAIAYGLDK	http://proteomicsresource.washington.edu/tpp/cgi-bin/peptidexml_html2.pl?PepMass=1658.8879&StdPep=&MassError=0.5&xslt=xsltproc&cgi-bin=/tpp/cgi-bin/&ratioType=-1&Ref=2_IINEPTAAAIAYGLDK&Infile=/net/yadlin/vol1/search/Nate/Hague/20130916/a1D_transfected/interact.pep.xml	0.9998	0.999	2	9	4		N
60c	1	IPI00007702	http://proteomicsresource.washington.edu/tpp/cgi-bin/comet-fastadb.cgi?Ref=IPI00007702&Db=/net/yadlin/vol1/fasta/ipi.HUMAN20110912_met_fusion.for_rev.fasta&Pep=DAGTITGLNVLR+FEELNADLFR+IINEPTAAAIAYGLDK+IINEPTAAAIAYGLDKK+NALESYTYNIK+NQVAMNPTNTIFDAK+STAGDTHLGGEDFDNR+TFFPEEISSMVLTK+TTPSYVAFTDTER+VCNPIISK+VEIIANDQGNR+VEILANDQGNR	1	19.9	5	6	0.56	Gene_Symbol=HSPA2 Heat shock-related 70 kDa protein 2		639	N	1	2	NALESYTYNIK	http://proteomicsresource.washington.edu/tpp/cgi-bin/peptidexml_html2.pl?PepMass=1314.6456&StdPep=&MassError=0.5&xslt=xsltproc&cgi-bin=/tpp/cgi-bin/&ratioType=-1&Ref=2_NALESYTYNIK&Infile=/net/yadlin/vol1/search/Nate/Hague/20130916/a1D_transfected/interact.pep.xml	0.9998	0.9988	2	9	1		Y
60c	1	IPI00007702	http://proteomicsresource.washington.edu/tpp/cgi-bin/comet-fastadb.cgi?Ref=IPI00007702&Db=/net/yadlin/vol1/fasta/ipi.HUMAN20110912_met_fusion.for_rev.fasta&Pep=DAGTITGLNVLR+FEELNADLFR+IINEPTAAAIAYGLDK+IINEPTAAAIAYGLDKK+NALESYTYNIK+NQVAMNPTNTIFDAK+STAGDTHLGGEDFDNR+TFFPEEISSMVLTK+TTPSYVAFTDTER+VCNPIISK+VEIIANDQGNR+VEILANDQGNR	1	19.9	5	6	0.56	Gene_Symbol=HSPA2 Heat shock-related 70 kDa protein 2		639	N	1	2	NQVAMNPTNTIFDAK	http://proteomicsresource.washington.edu/tpp/cgi-bin/peptidexml_html2.pl?PepMass=1662.8035&StdPep=&MassError=0.5&xslt=xsltproc&cgi-bin=/tpp/cgi-bin/&ratioType=-1&Ref=2_NQVAMNPTNTIFDAK&Infile=/net/yadlin/vol1/search/Nate/Hague/20130916/a1D_transfected/interact.pep.xml	0.9998	0.999	2	9	2		Y
60c	1	IPI00007702	http://proteomicsresource.washington.edu/tpp/cgi-bin/comet-fastadb.cgi?Ref=IPI00007702&Db=/net/yadlin/vol1/fasta/ipi.HUMAN20110912_met_fusion.for_rev.fasta&Pep=DAGTITGLNVLR+FEELNADLFR+IINEPTAAAIAYGLDK+IINEPTAAAIAYGLDKK+NALESYTYNIK+NQVAMNPTNTIFDAK+STAGDTHLGGEDFDNR+TFFPEEISSMVLTK+TTPSYVAFTDTER+VCNPIISK+VEIIANDQGNR+VEILANDQGNR	1	19.9	5	6	0.56	Gene_Symbol=HSPA2 Heat shock-related 70 kDa protein 2		639	N	0.24	2	TTPSYVAFTDTER	http://proteomicsresource.washington.edu/tpp/cgi-bin/peptidexml_html2.pl?PepMass=1486.6940&StdPep=&MassError=0.5&xslt=xsltproc&cgi-bin=/tpp/cgi-bin/&ratioType=-1&Ref=2_TTPSYVAFTDTER&Infile=/net/yadlin/vol1/search/Nate/Hague/20130916/a1D_transfected/interact.pep.xml	0.9998	0.9989	2	9	6		N
60c	1	IPI00007702	http://proteomicsresource.washington.edu/tpp/cgi-bin/comet-fastadb.cgi?Ref=IPI00007702&Db=/net/yadlin/vol1/fasta/ipi.HUMAN20110912_met_fusion.for_rev.fasta&Pep=DAGTITGLNVLR+FEELNADLFR+IINEPTAAAIAYGLDK+IINEPTAAAIAYGLDKK+NALESYTYNIK+NQVAMNPTNTIFDAK+STAGDTHLGGEDFDNR+TFFPEEISSMVLTK+TTPSYVAFTDTER+VCNPIISK+VEIIANDQGNR+VEILANDQGNR	1	19.9	5	6	0.56	Gene_Symbol=HSPA2 Heat shock-related 70 kDa protein 2		639	N	0.5	3	STAGDTHLGGEDFDNR	http://proteomicsresource.washington.edu/tpp/cgi-bin/peptidexml_html2.pl?PepMass=1690.7183&StdPep=&MassError=0.5&xslt=xsltproc&cgi-bin=/tpp/cgi-bin/&ratioType=-1&Ref=3_STAGDTHLGGEDFDNR&Infile=/net/yadlin/vol1/search/Nate/Hague/20130916/a1D_transfected/interact.pep.xml	0.9998	0.999	2	9	2		N
60c	1	IPI00007702	http://proteomicsresource.washington.edu/tpp/cgi-bin/comet-fastadb.cgi?Ref=IPI00007702&Db=/net/yadlin/vol1/fasta/ipi.HUMAN20110912_met_fusion.for_rev.fasta&Pep=DAGTITGLNVLR+FEELNADLFR+IINEPTAAAIAYGLDK+IINEPTAAAIAYGLDKK+NALESYTYNIK+NQVAMNPTNTIFDAK+STAGDTHLGGEDFDNR+TFFPEEISSMVLTK+TTPSYVAFTDTER+VCNPIISK+VEIIANDQGNR+VEILANDQGNR	1	19.9	5	6	0.56	Gene_Symbol=HSPA2 Heat shock-related 70 kDa protein 2		639	Y	1	2	TFFPEEISSMVLTK	http://proteomicsresource.washington.edu/tpp/cgi-bin/peptidexml_html2.pl?PepMass=1627.8167&StdPep=&MassError=0.5&xslt=xsltproc&cgi-bin=/tpp/cgi-bin/&ratioType=-1&Ref=2_TFFPEEISSMVLTK&Infile=/net/yadlin/vol1/search/Nate/Hague/20130916/a1D_transfected/interact.pep.xml	0.9994	0.9973	2	9	1		Y
60c	1	IPI00007702	http://proteomicsresource.washington.edu/tpp/cgi-bin/comet-fastadb.cgi?Ref=IPI00007702&Db=/net/yadlin/vol1/fasta/ipi.HUMAN20110912_met_fusion.for_rev.fasta&Pep=DAGTITGLNVLR+FEELNADLFR+IINEPTAAAIAYGLDK+IINEPTAAAIAYGLDKK+NALESYTYNIK+NQVAMNPTNTIFDAK+STAGDTHLGGEDFDNR+TFFPEEISSMVLTK+TTPSYVAFTDTER+VCNPIISK+VEIIANDQGNR+VEILANDQGNR	1	19.9	5	6	0.56	Gene_Symbol=HSPA2 Heat shock-related 70 kDa protein 2		639	N	1	2	VCNPIISK	http://proteomicsresource.washington.edu/tpp/cgi-bin/peptidexml_html2.pl?PepMass=929.5004&StdPep=VCNPIISK&MassError=0.5&xslt=xsltproc&cgi-bin=/tpp/cgi-bin/&ratioType=-1&Ref=2_VCNPIISK&Infile=/net/yadlin/vol1/search/Nate/Hague/20130916/a1D_transfected/interact.pep.xml	0.9992	0.996	2	9	1		Y
60c	1	IPI00007702	http://proteomicsresource.washington.edu/tpp/cgi-bin/comet-fastadb.cgi?Ref=IPI00007702&Db=/net/yadlin/vol1/fasta/ipi.HUMAN20110912_met_fusion.for_rev.fasta&Pep=DAGTITGLNVLR+FEELNADLFR+IINEPTAAAIAYGLDK+IINEPTAAAIAYGLDKK+NALESYTYNIK+NQVAMNPTNTIFDAK+STAGDTHLGGEDFDNR+TFFPEEISSMVLTK+TTPSYVAFTDTER+VCNPIISK+VEIIANDQGNR+VEILANDQGNR	1	19.9	5	6	0.56	Gene_Symbol=HSPA2 Heat shock-related 70 kDa protein 2		639	N	0.2	2	VEIIANDQGNR	http://proteomicsresource.washington.edu/tpp/cgi-bin/peptidexml_html2.pl?PepMass=1227.6207&StdPep=&MassError=0.5&xslt=xsltproc&cgi-bin=/tpp/cgi-bin/&ratioType=-1&Ref=2_VEIIANDQGNR&Infile=/net/yadlin/vol1/search/Nate/Hague/20130916/a1D_transfected/interact.pep.xml	0.9972	0.9867	2	9	3		N
60c	1	IPI00007702	http://proteomicsresource.washington.edu/tpp/cgi-bin/comet-fastadb.cgi?Ref=IPI00007702&Db=/net/yadlin/vol1/fasta/ipi.HUMAN20110912_met_fusion.for_rev.fasta&Pep=DAGTITGLNVLR+FEELNADLFR+IINEPTAAAIAYGLDK+IINEPTAAAIAYGLDKK+NALESYTYNIK+NQVAMNPTNTIFDAK+STAGDTHLGGEDFDNR+TFFPEEISSMVLTK+TTPSYVAFTDTER+VCNPIISK+VEIIANDQGNR+VEILANDQGNR	1	19.9	5	6	0.56	Gene_Symbol=HSPA2 Heat shock-related 70 kDa protein 2		639	N	0.49	3	IINEPTAAAIAYGLDKK	http://proteomicsresource.washington.edu/tpp/cgi-bin/peptidexml_html2.pl?PepMass=1786.9829&StdPep=&MassError=0.5&xslt=xsltproc&cgi-bin=/tpp/cgi-bin/&ratioType=-1&Ref=3_IINEPTAAAIAYGLDKK&Infile=/net/yadlin/vol1/search/Nate/Hague/20130916/a1D_transfected/interact.pep.xml	0.9723	0.8783	2	9	2		N
60d	1	IPI00304925,IPI00845339	http://proteomicsresource.washington.edu/tpp/cgi-bin/comet-fastadb.cgi?Ref=IPI00304925&Db=/net/yadlin/vol1/fasta/ipi.HUMAN20110912_met_fusion.for_rev.fasta&Pep=AFYPEEISSMVLTK+AQIHDLVLVGGSTR+ATAGDTHLGGEDFDNR+CQEVISWLDANTLAEK+DAGVIAGLNVLR+DNNLLGR+ELEQVCNPIISGLYQGAGGPGPGGFGAQGPK+FEELCSDLFR+FELSGIPPAPR+FGDPVVQSDMK+GGSGSGPTIEEVD+HWPFQVINDGDKPK+IINEPTAAAIAYGLDR+KFGDPVVQSDMK+LLQDFFNGR+LVNHFVEEFK+NALESYA…	1	43.5	3	7	1.28	Gene_Symbol=HSPA1B;HSPA1A Heat shock 70 kDa protein 1A/1B,Gene_Symbol=HSPA1B;HSPA1A cDNA FLJ54370, highly similar to Heat shock 70 kDa protein 1	;	641;	N	0.99	2	AFYPEEISSMVLTK	http://proteomicsresource.washington.edu/tpp/cgi-bin/peptidexml_html2.pl?PepMass=1613.8011&StdPep=&MassError=0.5&xslt=xsltproc&cgi-bin=/tpp/cgi-bin/&ratioType=-1&Ref=2_AFYPEEISSMVLTK&Infile=/net/yadlin/vol1/search/Nate/Hague/20130916/a1D_transfected/interact.pep.xml	0.9998	0.999	2	9	4		Y
60d	1	IPI00304925,IPI00845339	http://proteomicsresource.washington.edu/tpp/cgi-bin/comet-fastadb.cgi?Ref=IPI00304925&Db=/net/yadlin/vol1/fasta/ipi.HUMAN20110912_met_fusion.for_rev.fasta&Pep=AFYPEEISSMVLTK+AQIHDLVLVGGSTR+ATAGDTHLGGEDFDNR+CQEVISWLDANTLAEK+DAGVIAGLNVLR+DNNLLGR+ELEQVCNPIISGLYQGAGGPGPGGFGAQGPK+FEELCSDLFR+FELSGIPPAPR+FGDPVVQSDMK+GGSGSGPTIEEVD+HWPFQVINDGDKPK+IINEPTAAAIAYGLDR+KFGDPVVQSDMK+LLQDFFNGR+LVNHFVEEFK+NALESYA…	1	43.5	3	7	1.28	Gene_Symbol=HSPA1B;HSPA1A Heat shock 70 kDa protein 1A/1B,Gene_Symbol=HSPA1B;HSPA1A cDNA FLJ54370, highly similar to Heat shock 70 kDa protein 1	;	641;	N	0.5	2	CQEVISWLDANTLAEK	http://proteomicsresource.washington.edu/tpp/cgi-bin/peptidexml_html2.pl?PepMass=1875.9036&StdPep=CQEVISWLDANTLAEK&MassError=0.5&xslt=xsltproc&cgi-bin=/tpp/cgi-bin/&ratioType=-1&Ref=2_CQEVISWLDANTLAEK&Infile=/net/yadlin/vol1/search/Nate/Hague/20130916/a1D_transfected/interact.pep.xml	0.9998	0.999	2	9	2		N
60d	1	IPI00304925,IPI00845339	http://proteomicsresource.washington.edu/tpp/cgi-bin/comet-fastadb.cgi?Ref=IPI00304925&Db=/net/yadlin/vol1/fasta/ipi.HUMAN20110912_met_fusion.for_rev.fasta&Pep=AFYPEEISSMVLTK+AQIHDLVLVGGSTR+ATAGDTHLGGEDFDNR+CQEVISWLDANTLAEK+DAGVIAGLNVLR+DNNLLGR+ELEQVCNPIISGLYQGAGGPGPGGFGAQGPK+FEELCSDLFR+FELSGIPPAPR+FGDPVVQSDMK+GGSGSGPTIEEVD+HWPFQVINDGDKPK+IINEPTAAAIAYGLDR+KFGDPVVQSDMK+LLQDFFNGR+LVNHFVEEFK+NALESYA…	1	43.5	3	7	1.28	Gene_Symbol=HSPA1B;HSPA1A Heat shock 70 kDa protein 1A/1B,Gene_Symbol=HSPA1B;HSPA1A cDNA FLJ54370, highly similar to Heat shock 70 kDa protein 1	;	641;	N	0.49	2	FEELCSDLFR	http://proteomicsresource.washington.edu/tpp/cgi-bin/peptidexml_html2.pl?PepMass=1314.5914&StdPep=FEELCSDLFR&MassError=0.5&xslt=xsltproc&cgi-bin=/tpp/cgi-bin/&ratioType=-1&Ref=2_FEELCSDLFR&Infile=/net/yadlin/vol1/search/Nate/Hague/20130916/a1D_transfected/interact.pep.xml	0.9998	0.9989	2	9	2		N
60d	1	IPI00304925,IPI00845339	http://proteomicsresource.washington.edu/tpp/cgi-bin/comet-fastadb.cgi?Ref=IPI00304925&Db=/net/yadlin/vol1/fasta/ipi.HUMAN20110912_met_fusion.for_rev.fasta&Pep=AFYPEEISSMVLTK+AQIHDLVLVGGSTR+ATAGDTHLGGEDFDNR+CQEVISWLDANTLAEK+DAGVIAGLNVLR+DNNLLGR+ELEQVCNPIISGLYQGAGGPGPGGFGAQGPK+FEELCSDLFR+FELSGIPPAPR+FGDPVVQSDMK+GGSGSGPTIEEVD+HWPFQVINDGDKPK+IINEPTAAAIAYGLDR+KFGDPVVQSDMK+LLQDFFNGR+LVNHFVEEFK+NALESYA…	1	43.5	3	7	1.28	Gene_Symbol=HSPA1B;HSPA1A Heat shock 70 kDa protein 1A/1B,Gene_Symbol=HSPA1B;HSPA1A cDNA FLJ54370, highly similar to Heat shock 70 kDa protein 1	;	641;	N	0.5	2	FGDPVVQSDMK	http://proteomicsresource.washington.edu/tpp/cgi-bin/peptidexml_html2.pl?PepMass=1221.5700&StdPep=&MassError=0.5&xslt=xsltproc&cgi-bin=/tpp/cgi-bin/&ratioType=-1&Ref=2_FGDPVVQSDMK&Infile=/net/yadlin/vol1/search/Nate/Hague/20130916/a1D_transfected/interact.pep.xml	0.9998	0.9989	2	9	2		N
60d	1	IPI00304925,IPI00845339	http://proteomicsresource.washington.edu/tpp/cgi-bin/comet-fastadb.cgi?Ref=IPI00304925&Db=/net/yadlin/vol1/fasta/ipi.HUMAN20110912_met_fusion.for_rev.fasta&Pep=AFYPEEISSMVLTK+AQIHDLVLVGGSTR+ATAGDTHLGGEDFDNR+CQEVISWLDANTLAEK+DAGVIAGLNVLR+DNNLLGR+ELEQVCNPIISGLYQGAGGPGPGGFGAQGPK+FEELCSDLFR+FELSGIPPAPR+FGDPVVQSDMK+GGSGSGPTIEEVD+HWPFQVINDGDKPK+IINEPTAAAIAYGLDR+KFGDPVVQSDMK+LLQDFFNGR+LVNHFVEEFK+NALESYA…	1	43.5	3	7	1.28	Gene_Symbol=HSPA1B;HSPA1A Heat shock 70 kDa protein 1A/1B,Gene_Symbol=HSPA1B;HSPA1A cDNA FLJ54370, highly similar to Heat shock 70 kDa protein 1	;	641;	N	0.5	2	FGDPVVQSDM[147]K	http://proteomicsresource.washington.edu/tpp/cgi-bin/peptidexml_html2.pl?PepMass=1237.5649&StdPep=FGDPVVQSDM[147]K&MassError=0.5&xslt=xsltproc&cgi-bin=/tpp/cgi-bin/&ratioType=-1&Ref=2_FGDPVVQSDMK&Infile=/net/yadlin/vol1/search/Nate/Hague/20130916/a1D_transfected/interact.pep.xml	0.9998	0.9989	2	9	2		N
60d	1	IPI00304925,IPI00845339	http://proteomicsresource.washington.edu/tpp/cgi-bin/comet-fastadb.cgi?Ref=IPI00304925&Db=/net/yadlin/vol1/fasta/ipi.HUMAN20110912_met_fusion.for_rev.fasta&Pep=AFYPEEISSMVLTK+AQIHDLVLVGGSTR+ATAGDTHLGGEDFDNR+CQEVISWLDANTLAEK+DAGVIAGLNVLR+DNNLLGR+ELEQVCNPIISGLYQGAGGPGPGGFGAQGPK+FEELCSDLFR+FELSGIPPAPR+FGDPVVQSDMK+GGSGSGPTIEEVD+HWPFQVINDGDKPK+IINEPTAAAIAYGLDR+KFGDPVVQSDMK+LLQDFFNGR+LVNHFVEEFK+NALESYA…	1	43.5	3	7	1.28	Gene_Symbol=HSPA1B;HSPA1A Heat shock 70 kDa protein 1A/1B,Gene_Symbol=HSPA1B;HSPA1A cDNA FLJ54370, highly similar to Heat shock 70 kDa protein 1	;	641;	N	0.5	2	GGSGSGPTIEEVD	http://proteomicsresource.washington.edu/tpp/cgi-bin/peptidexml_html2.pl?PepMass=1203.5255&StdPep=&MassError=0.5&xslt=xsltproc&cgi-bin=/tpp/cgi-bin/&ratioType=-1&Ref=2_GGSGSGPTIEEVD&Infile=/net/yadlin/vol1/search/Nate/Hague/20130916/a1D_transfected/interact.pep.xml	0.9998	0.999	2	9	2		N
60d	1	IPI00304925,IPI00845339	http://proteomicsresource.washington.edu/tpp/cgi-bin/comet-fastadb.cgi?Ref=IPI00304925&Db=/net/yadlin/vol1/fasta/ipi.HUMAN20110912_met_fusion.for_rev.fasta&Pep=AFYPEEISSMVLTK+AQIHDLVLVGGSTR+ATAGDTHLGGEDFDNR+CQEVISWLDANTLAEK+DAGVIAGLNVLR+DNNLLGR+ELEQVCNPIISGLYQGAGGPGPGGFGAQGPK+FEELCSDLFR+FELSGIPPAPR+FGDPVVQSDMK+GGSGSGPTIEEVD+HWPFQVINDGDKPK+IINEPTAAAIAYGLDR+KFGDPVVQSDMK+LLQDFFNGR+LVNHFVEEFK+NALESYA…	1	43.5	3	7	1.28	Gene_Symbol=HSPA1B;HSPA1A Heat shock 70 kDa protein 1A/1B,Gene_Symbol=HSPA1B;HSPA1A cDNA FLJ54370, highly similar to Heat shock 70 kDa protein 1	;	641;	N	0.5	2	KFGDPVVQSDMK	http://proteomicsresource.washington.edu/tpp/cgi-bin/peptidexml_html2.pl?PepMass=1349.6649&StdPep=&MassError=0.5&xslt=xsltproc&cgi-bin=/tpp/cgi-bin/&ratioType=-1&Ref=2_KFGDPVVQSDMK&Infile=/net/yadlin/vol1/search/Nate/Hague/20130916/a1D_transfected/interact.pep.xml	0.9998	0.999	2	9	2		N
60d	1	IPI00304925,IPI00845339	http://proteomicsresource.washington.edu/tpp/cgi-bin/comet-fastadb.cgi?Ref=IPI00304925&Db=/net/yadlin/vol1/fasta/ipi.HUMAN20110912_met_fusion.for_rev.fasta&Pep=AFYPEEISSMVLTK+AQIHDLVLVGGSTR+ATAGDTHLGGEDFDNR+CQEVISWLDANTLAEK+DAGVIAGLNVLR+DNNLLGR+ELEQVCNPIISGLYQGAGGPGPGGFGAQGPK+FEELCSDLFR+FELSGIPPAPR+FGDPVVQSDMK+GGSGSGPTIEEVD+HWPFQVINDGDKPK+IINEPTAAAIAYGLDR+KFGDPVVQSDMK+LLQDFFNGR+LVNHFVEEFK+NALESYA…	1	43.5	3	7	1.28	Gene_Symbol=HSPA1B;HSPA1A Heat shock 70 kDa protein 1A/1B,Gene_Symbol=HSPA1B;HSPA1A cDNA FLJ54370, highly similar to Heat shock 70 kDa protein 1	;	641;	N	0.49	2	IINEPTAAAIAYGLDR	http://proteomicsresource.washington.edu/tpp/cgi-bin/peptidexml_html2.pl?PepMass=1686.8941&StdPep=&MassError=0.5&xslt=xsltproc&cgi-bin=/tpp/cgi-bin/&ratioType=-1&Ref=2_IINEPTAAAIAYGLDR&Infile=/net/yadlin/vol1/search/Nate/Hague/20130916/a1D_transfected/interact.pep.xml	0.9998	0.999	2	9	3		N
60d	1	IPI00304925,IPI00845339	http://proteomicsresource.washington.edu/tpp/cgi-bin/comet-fastadb.cgi?Ref=IPI00304925&Db=/net/yadlin/vol1/fasta/ipi.HUMAN20110912_met_fusion.for_rev.fasta&Pep=AFYPEEISSMVLTK+AQIHDLVLVGGSTR+ATAGDTHLGGEDFDNR+CQEVISWLDANTLAEK+DAGVIAGLNVLR+DNNLLGR+ELEQVCNPIISGLYQGAGGPGPGGFGAQGPK+FEELCSDLFR+FELSGIPPAPR+FGDPVVQSDMK+GGSGSGPTIEEVD+HWPFQVINDGDKPK+IINEPTAAAIAYGLDR+KFGDPVVQSDMK+LLQDFFNGR+LVNHFVEEFK+NALESYA…	1	43.5	3	7	1.28	Gene_Symbol=HSPA1B;HSPA1A Heat shock 70 kDa protein 1A/1B,Gene_Symbol=HSPA1B;HSPA1A cDNA FLJ54370, highly similar to Heat shock 70 kDa protein 1	;	641;	N	0.5	2	LVNHFVEEFK	http://proteomicsresource.washington.edu/tpp/cgi-bin/peptidexml_html2.pl?PepMass=1260.6502&StdPep=&MassError=0.5&xslt=xsltproc&cgi-bin=/tpp/cgi-bin/&ratioType=-1&Ref=2_LVNHFVEEFK&Infile=/net/yadlin/vol1/search/Nate/Hague/20130916/a1D_transfected/interact.pep.xml	0.9998	0.9989	2	9	2		N
60d	1	IPI00304925,IPI00845339	http://proteomicsresource.washington.edu/tpp/cgi-bin/comet-fastadb.cgi?Ref=IPI00304925&Db=/net/yadlin/vol1/fasta/ipi.HUMAN20110912_met_fusion.for_rev.fasta&Pep=AFYPEEISSMVLTK+AQIHDLVLVGGSTR+ATAGDTHLGGEDFDNR+CQEVISWLDANTLAEK+DAGVIAGLNVLR+DNNLLGR+ELEQVCNPIISGLYQGAGGPGPGGFGAQGPK+FEELCSDLFR+FELSGIPPAPR+FGDPVVQSDMK+GGSGSGPTIEEVD+HWPFQVINDGDKPK+IINEPTAAAIAYGLDR+KFGDPVVQSDMK+LLQDFFNGR+LVNHFVEEFK+NALESYA…	1	43.5	3	7	1.28	Gene_Symbol=HSPA1B;HSPA1A Heat shock 70 kDa protein 1A/1B,Gene_Symbol=HSPA1B;HSPA1A cDNA FLJ54370, highly similar to Heat shock 70 kDa protein 1	;	641;	N	0.49	2	NALESYAFNMK	http://proteomicsresource.washington.edu/tpp/cgi-bin/peptidexml_html2.pl?PepMass=1286.5965&StdPep=&MassError=0.5&xslt=xsltproc&cgi-bin=/tpp/cgi-bin/&ratioType=-1&Ref=2_NALESYAFNMK&Infile=/net/yadlin/vol1/search/Nate/Hague/20130916/a1D_transfected/interact.pep.xml	0.9998	0.999	2	9	2		N
60d	1	IPI00304925,IPI00845339	http://proteomicsresource.washington.edu/tpp/cgi-bin/comet-fastadb.cgi?Ref=IPI00304925&Db=/net/yadlin/vol1/fasta/ipi.HUMAN20110912_met_fusion.for_rev.fasta&Pep=AFYPEEISSMVLTK+AQIHDLVLVGGSTR+ATAGDTHLGGEDFDNR+CQEVISWLDANTLAEK+DAGVIAGLNVLR+DNNLLGR+ELEQVCNPIISGLYQGAGGPGPGGFGAQGPK+FEELCSDLFR+FELSGIPPAPR+FGDPVVQSDMK+GGSGSGPTIEEVD+HWPFQVINDGDKPK+IINEPTAAAIAYGLDR+KFGDPVVQSDMK+LLQDFFNGR+LVNHFVEEFK+NALESYA…	1	43.5	3	7	1.28	Gene_Symbol=HSPA1B;HSPA1A Heat shock 70 kDa protein 1A/1B,Gene_Symbol=HSPA1B;HSPA1A cDNA FLJ54370, highly similar to Heat shock 70 kDa protein 1	;	641;	N	0.5	2	NQVALNPQNTVFDAK	http://proteomicsresource.washington.edu/tpp/cgi-bin/peptidexml_html2.pl?PepMass=1657.8424&StdPep=&MassError=0.5&xslt=xsltproc&cgi-bin=/tpp/cgi-bin/&ratioType=-1&Ref=2_NQVALNPQNTVFDAK&Infile=/net/yadlin/vol1/search/Nate/Hague/20130916/a1D_transfected/interact.pep.xml	0.9998	0.999	2	9	6		N
60d	1	IPI00304925,IPI00845339	http://proteomicsresource.washington.edu/tpp/cgi-bin/comet-fastadb.cgi?Ref=IPI00304925&Db=/net/yadlin/vol1/fasta/ipi.HUMAN20110912_met_fusion.for_rev.fasta&Pep=AFYPEEISSMVLTK+AQIHDLVLVGGSTR+ATAGDTHLGGEDFDNR+CQEVISWLDANTLAEK+DAGVIAGLNVLR+DNNLLGR+ELEQVCNPIISGLYQGAGGPGPGGFGAQGPK+FEELCSDLFR+FELSGIPPAPR+FGDPVVQSDMK+GGSGSGPTIEEVD+HWPFQVINDGDKPK+IINEPTAAAIAYGLDR+KFGDPVVQSDMK+LLQDFFNGR+LVNHFVEEFK+NALESYA…	1	43.5	3	7	1.28	Gene_Symbol=HSPA1B;HSPA1A Heat shock 70 kDa protein 1A/1B,Gene_Symbol=HSPA1B;HSPA1A cDNA FLJ54370, highly similar to Heat shock 70 kDa protein 1	;	641;	N	0.24	2	TTPSYVAFTDTER	http://proteomicsresource.washington.edu/tpp/cgi-bin/peptidexml_html2.pl?PepMass=1486.6940&StdPep=&MassError=0.5&xslt=xsltproc&cgi-bin=/tpp/cgi-bin/&ratioType=-1&Ref=2_TTPSYVAFTDTER&Infile=/net/yadlin/vol1/search/Nate/Hague/20130916/a1D_transfected/interact.pep.xml	0.9998	0.9989	2	9	6		N
60d	1	IPI00304925,IPI00845339	http://proteomicsresource.washington.edu/tpp/cgi-bin/comet-fastadb.cgi?Ref=IPI00304925&Db=/net/yadlin/vol1/fasta/ipi.HUMAN20110912_met_fusion.for_rev.fasta&Pep=AFYPEEISSMVLTK+AQIHDLVLVGGSTR+ATAGDTHLGGEDFDNR+CQEVISWLDANTLAEK+DAGVIAGLNVLR+DNNLLGR+ELEQVCNPIISGLYQGAGGPGPGGFGAQGPK+FEELCSDLFR+FELSGIPPAPR+FGDPVVQSDMK+GGSGSGPTIEEVD+HWPFQVINDGDKPK+IINEPTAAAIAYGLDR+KFGDPVVQSDMK+LLQDFFNGR+LVNHFVEEFK+NALESYA…	1	43.5	3	7	1.28	Gene_Symbol=HSPA1B;HSPA1A Heat shock 70 kDa protein 1A/1B,Gene_Symbol=HSPA1B;HSPA1A cDNA FLJ54370, highly similar to Heat shock 70 kDa protein 1	;	641;	N	0.49	3	ATAGDTHLGGEDFDNR	http://proteomicsresource.washington.edu/tpp/cgi-bin/peptidexml_html2.pl?PepMass=1674.7234&StdPep=&MassError=0.5&xslt=xsltproc&cgi-bin=/tpp/cgi-bin/&ratioType=-1&Ref=3_ATAGDTHLGGEDFDNR&Infile=/net/yadlin/vol1/search/Nate/Hague/20130916/a1D_transfected/interact.pep.xml	0.9998	0.999	2	9	2		N
60d	1	IPI00304925,IPI00845339	http://proteomicsresource.washington.edu/tpp/cgi-bin/comet-fastadb.cgi?Ref=IPI00304925&Db=/net/yadlin/vol1/fasta/ipi.HUMAN20110912_met_fusion.for_rev.fasta&Pep=AFYPEEISSMVLTK+AQIHDLVLVGGSTR+ATAGDTHLGGEDFDNR+CQEVISWLDANTLAEK+DAGVIAGLNVLR+DNNLLGR+ELEQVCNPIISGLYQGAGGPGPGGFGAQGPK+FEELCSDLFR+FELSGIPPAPR+FGDPVVQSDMK+GGSGSGPTIEEVD+HWPFQVINDGDKPK+IINEPTAAAIAYGLDR+KFGDPVVQSDMK+LLQDFFNGR+LVNHFVEEFK+NALESYA…	1	43.5	3	7	1.28	Gene_Symbol=HSPA1B;HSPA1A Heat shock 70 kDa protein 1A/1B,Gene_Symbol=HSPA1B;HSPA1A cDNA FLJ54370, highly similar to Heat shock 70 kDa protein 1	;	641;	N	0.5	3	ELEQVCNPIISGLYQGAGGPGPGGFGAQGPK	http://proteomicsresource.washington.edu/tpp/cgi-bin/peptidexml_html2.pl?PepMass=3054.4869&StdPep=ELEQVCNPIISGLYQGAGGPGPGGFGAQGPK&MassError=0.5&xslt=xsltproc&cgi-bin=/tpp/cgi-bin/&ratioType=-1&Ref=3_ELEQVCNPIISGLYQGAGGPGPGGFGAQGPK&Infile=/net/yadlin/vol1/search/Nate/Hague/20130916/a1D_transfected/interact.pep.xml	0.9998	0.999	2	9	2		N
60d	1	IPI00304925,IPI00845339	http://proteomicsresource.washington.edu/tpp/cgi-bin/comet-fastadb.cgi?Ref=IPI00304925&Db=/net/yadlin/vol1/fasta/ipi.HUMAN20110912_met_fusion.for_rev.fasta&Pep=AFYPEEISSMVLTK+AQIHDLVLVGGSTR+ATAGDTHLGGEDFDNR+CQEVISWLDANTLAEK+DAGVIAGLNVLR+DNNLLGR+ELEQVCNPIISGLYQGAGGPGPGGFGAQGPK+FEELCSDLFR+FELSGIPPAPR+FGDPVVQSDMK+GGSGSGPTIEEVD+HWPFQVINDGDKPK+IINEPTAAAIAYGLDR+KFGDPVVQSDMK+LLQDFFNGR+LVNHFVEEFK+NALESYA…	1	43.5	3	7	1.28	Gene_Symbol=HSPA1B;HSPA1A Heat shock 70 kDa protein 1A/1B,Gene_Symbol=HSPA1B;HSPA1A cDNA FLJ54370, highly similar to Heat shock 70 kDa protein 1	;	641;	N	0.99	3	HWPFQVINDGDKPK	http://proteomicsresource.washington.edu/tpp/cgi-bin/peptidexml_html2.pl?PepMass=1679.8420&StdPep=&MassError=0.5&xslt=xsltproc&cgi-bin=/tpp/cgi-bin/&ratioType=-1&Ref=3_HWPFQVINDGDKPK&Infile=/net/yadlin/vol1/search/Nate/Hague/20130916/a1D_transfected/interact.pep.xml	0.9998	0.999	2	9	1		Y
60d	1	IPI00304925,IPI00845339	http://proteomicsresource.washington.edu/tpp/cgi-bin/comet-fastadb.cgi?Ref=IPI00304925&Db=/net/yadlin/vol1/fasta/ipi.HUMAN20110912_met_fusion.for_rev.fasta&Pep=AFYPEEISSMVLTK+AQIHDLVLVGGSTR+ATAGDTHLGGEDFDNR+CQEVISWLDANTLAEK+DAGVIAGLNVLR+DNNLLGR+ELEQVCNPIISGLYQGAGGPGPGGFGAQGPK+FEELCSDLFR+FELSGIPPAPR+FGDPVVQSDMK+GGSGSGPTIEEVD+HWPFQVINDGDKPK+IINEPTAAAIAYGLDR+KFGDPVVQSDMK+LLQDFFNGR+LVNHFVEEFK+NALESYA…	1	43.5	3	7	1.28	Gene_Symbol=HSPA1B;HSPA1A Heat shock 70 kDa protein 1A/1B,Gene_Symbol=HSPA1B;HSPA1A cDNA FLJ54370, highly similar to Heat shock 70 kDa protein 1	;	641;	N	0.49	2	DAGVIAGLNVLR	http://proteomicsresource.washington.edu/tpp/cgi-bin/peptidexml_html2.pl?PepMass=1196.6877&StdPep=&MassError=0.5&xslt=xsltproc&cgi-bin=/tpp/cgi-bin/&ratioType=-1&Ref=2_DAGVIAGLNVLR&Infile=/net/yadlin/vol1/search/Nate/Hague/20130916/a1D_transfected/interact.pep.xml	0.9997	0.9987	2	9	2		N
60d	1	IPI00304925,IPI00845339	http://proteomicsresource.washington.edu/tpp/cgi-bin/comet-fastadb.cgi?Ref=IPI00304925&Db=/net/yadlin/vol1/fasta/ipi.HUMAN20110912_met_fusion.for_rev.fasta&Pep=AFYPEEISSMVLTK+AQIHDLVLVGGSTR+ATAGDTHLGGEDFDNR+CQEVISWLDANTLAEK+DAGVIAGLNVLR+DNNLLGR+ELEQVCNPIISGLYQGAGGPGPGGFGAQGPK+FEELCSDLFR+FELSGIPPAPR+FGDPVVQSDMK+GGSGSGPTIEEVD+HWPFQVINDGDKPK+IINEPTAAAIAYGLDR+KFGDPVVQSDMK+LLQDFFNGR+LVNHFVEEFK+NALESYA…	1	43.5	3	7	1.28	Gene_Symbol=HSPA1B;HSPA1A Heat shock 70 kDa protein 1A/1B,Gene_Symbol=HSPA1B;HSPA1A cDNA FLJ54370, highly similar to Heat shock 70 kDa protein 1	;	641;	N	0.49	2	DNNLLGR	http://proteomicsresource.washington.edu/tpp/cgi-bin/peptidexml_html2.pl?PepMass=800.4140&StdPep=&MassError=0.5&xslt=xsltproc&cgi-bin=/tpp/cgi-bin/&ratioType=-1&Ref=2_DNNLLGR&Infile=/net/yadlin/vol1/search/Nate/Hague/20130916/a1D_transfected/interact.pep.xml	0.9982	0.9914	2	9	7		N
60d	1	IPI00304925,IPI00845339	http://proteomicsresource.washington.edu/tpp/cgi-bin/comet-fastadb.cgi?Ref=IPI00304925&Db=/net/yadlin/vol1/fasta/ipi.HUMAN20110912_met_fusion.for_rev.fasta&Pep=AFYPEEISSMVLTK+AQIHDLVLVGGSTR+ATAGDTHLGGEDFDNR+CQEVISWLDANTLAEK+DAGVIAGLNVLR+DNNLLGR+ELEQVCNPIISGLYQGAGGPGPGGFGAQGPK+FEELCSDLFR+FELSGIPPAPR+FGDPVVQSDMK+GGSGSGPTIEEVD+HWPFQVINDGDKPK+IINEPTAAAIAYGLDR+KFGDPVVQSDMK+LLQDFFNGR+LVNHFVEEFK+NALESYA…	1	43.5	3	7	1.28	Gene_Symbol=HSPA1B;HSPA1A Heat shock 70 kDa protein 1A/1B,Gene_Symbol=HSPA1B;HSPA1A cDNA FLJ54370, highly similar to Heat shock 70 kDa protein 1	;	641;	N	0.2	2	VEIIANDQGNR	http://proteomicsresource.washington.edu/tpp/cgi-bin/peptidexml_html2.pl?PepMass=1227.6207&StdPep=&MassError=0.5&xslt=xsltproc&cgi-bin=/tpp/cgi-bin/&ratioType=-1&Ref=2_VEIIANDQGNR&Infile=/net/yadlin/vol1/search/Nate/Hague/20130916/a1D_transfected/interact.pep.xml	0.9972	0.9867	2	9	3		N
60d	1	IPI00304925,IPI00845339	http://proteomicsresource.washington.edu/tpp/cgi-bin/comet-fastadb.cgi?Ref=IPI00304925&Db=/net/yadlin/vol1/fasta/ipi.HUMAN20110912_met_fusion.for_rev.fasta&Pep=AFYPEEISSMVLTK+AQIHDLVLVGGSTR+ATAGDTHLGGEDFDNR+CQEVISWLDANTLAEK+DAGVIAGLNVLR+DNNLLGR+ELEQVCNPIISGLYQGAGGPGPGGFGAQGPK+FEELCSDLFR+FELSGIPPAPR+FGDPVVQSDMK+GGSGSGPTIEEVD+HWPFQVINDGDKPK+IINEPTAAAIAYGLDR+KFGDPVVQSDMK+LLQDFFNGR+LVNHFVEEFK+NALESYA…	1	43.5	3	7	1.28	Gene_Symbol=HSPA1B;HSPA1A Heat shock 70 kDa protein 1A/1B,Gene_Symbol=HSPA1B;HSPA1A cDNA FLJ54370, highly similar to Heat shock 70 kDa protein 1	;	641;	N	0.49	2	FELSGIPPAPR	http://proteomicsresource.washington.edu/tpp/cgi-bin/peptidexml_html2.pl?PepMass=1182.6397&StdPep=&MassError=0.5&xslt=xsltproc&cgi-bin=/tpp/cgi-bin/&ratioType=-1&Ref=2_FELSGIPPAPR&Infile=/net/yadlin/vol1/search/Nate/Hague/20130916/a1D_transfected/interact.pep.xml	0.992	0.9623	2	9	2		N
60d	1	IPI00304925,IPI00845339	http://proteomicsresource.washington.edu/tpp/cgi-bin/comet-fastadb.cgi?Ref=IPI00304925&Db=/net/yadlin/vol1/fasta/ipi.HUMAN20110912_met_fusion.for_rev.fasta&Pep=AFYPEEISSMVLTK+AQIHDLVLVGGSTR+ATAGDTHLGGEDFDNR+CQEVISWLDANTLAEK+DAGVIAGLNVLR+DNNLLGR+ELEQVCNPIISGLYQGAGGPGPGGFGAQGPK+FEELCSDLFR+FELSGIPPAPR+FGDPVVQSDMK+GGSGSGPTIEEVD+HWPFQVINDGDKPK+IINEPTAAAIAYGLDR+KFGDPVVQSDMK+LLQDFFNGR+LVNHFVEEFK+NALESYA…	1	43.5	3	7	1.28	Gene_Symbol=HSPA1B;HSPA1A Heat shock 70 kDa protein 1A/1B,Gene_Symbol=HSPA1B;HSPA1A cDNA FLJ54370, highly similar to Heat shock 70 kDa protein 1	;	641;	N	0.98	2	LLQDFFNGR	http://proteomicsresource.washington.edu/tpp/cgi-bin/peptidexml_html2.pl?PepMass=1108.5665&StdPep=&MassError=0.5&xslt=xsltproc&cgi-bin=/tpp/cgi-bin/&ratioType=-1&Ref=2_LLQDFFNGR&Infile=/net/yadlin/vol1/search/Nate/Hague/20130916/a1D_transfected/interact.pep.xml	0.9908	0.9568	2	9	2		Y
60d	1	IPI00304925,IPI00845339	http://proteomicsresource.washington.edu/tpp/cgi-bin/comet-fastadb.cgi?Ref=IPI00304925&Db=/net/yadlin/vol1/fasta/ipi.HUMAN20110912_met_fusion.for_rev.fasta&Pep=AFYPEEISSMVLTK+AQIHDLVLVGGSTR+ATAGDTHLGGEDFDNR+CQEVISWLDANTLAEK+DAGVIAGLNVLR+DNNLLGR+ELEQVCNPIISGLYQGAGGPGPGGFGAQGPK+FEELCSDLFR+FELSGIPPAPR+FGDPVVQSDMK+GGSGSGPTIEEVD+HWPFQVINDGDKPK+IINEPTAAAIAYGLDR+KFGDPVVQSDMK+LLQDFFNGR+LVNHFVEEFK+NALESYA…	1	43.5	3	7	1.28	Gene_Symbol=HSPA1B;HSPA1A Heat shock 70 kDa protein 1A/1B,Gene_Symbol=HSPA1B;HSPA1A cDNA FLJ54370, highly similar to Heat shock 70 kDa protein 1	;	641;	N	0.5	3	AQIHDLVLVGGSTR	http://proteomicsresource.washington.edu/tpp/cgi-bin/peptidexml_html2.pl?PepMass=1464.8049&StdPep=&MassError=0.5&xslt=xsltproc&cgi-bin=/tpp/cgi-bin/&ratioType=-1&Ref=3_AQIHDLVLVGGSTR&Infile=/net/yadlin/vol1/search/Nate/Hague/20130916/a1D_transfected/interact.pep.xml	0.9801	0.9103	2	9	1		N
60d	1	IPI00304925,IPI00845339	http://proteomicsresource.washington.edu/tpp/cgi-bin/comet-fastadb.cgi?Ref=IPI00304925&Db=/net/yadlin/vol1/fasta/ipi.HUMAN20110912_met_fusion.for_rev.fasta&Pep=AFYPEEISSMVLTK+AQIHDLVLVGGSTR+ATAGDTHLGGEDFDNR+CQEVISWLDANTLAEK+DAGVIAGLNVLR+DNNLLGR+ELEQVCNPIISGLYQGAGGPGPGGFGAQGPK+FEELCSDLFR+FELSGIPPAPR+FGDPVVQSDMK+GGSGSGPTIEEVD+HWPFQVINDGDKPK+IINEPTAAAIAYGLDR+KFGDPVVQSDMK+LLQDFFNGR+LVNHFVEEFK+NALESYA…	1	43.5	3	7	1.28	Gene_Symbol=HSPA1B;HSPA1A Heat shock 70 kDa protein 1A/1B,Gene_Symbol=HSPA1B;HSPA1A cDNA FLJ54370, highly similar to Heat shock 70 kDa protein 1	;	641;	N	0.49	2	YKAEDEVQR	http://proteomicsresource.washington.edu/tpp/cgi-bin/peptidexml_html2.pl?PepMass=1136.5462&StdPep=&MassError=0.5&xslt=xsltproc&cgi-bin=/tpp/cgi-bin/&ratioType=-1&Ref=2_YKAEDEVQR&Infile=/net/yadlin/vol1/search/Nate/Hague/20130916/a1D_transfected/interact.pep.xml	0.8161	0.5161	2	9	2		N
60d	1	IPI00304925,IPI00845339	http://proteomicsresource.washington.edu/tpp/cgi-bin/comet-fastadb.cgi?Ref=IPI00304925&Db=/net/yadlin/vol1/fasta/ipi.HUMAN20110912_met_fusion.for_rev.fasta&Pep=AFYPEEISSMVLTK+AQIHDLVLVGGSTR+ATAGDTHLGGEDFDNR+CQEVISWLDANTLAEK+DAGVIAGLNVLR+DNNLLGR+ELEQVCNPIISGLYQGAGGPGPGGFGAQGPK+FEELCSDLFR+FELSGIPPAPR+FGDPVVQSDMK+GGSGSGPTIEEVD+HWPFQVINDGDKPK+IINEPTAAAIAYGLDR+KFGDPVVQSDMK+LLQDFFNGR+LVNHFVEEFK+NALESYA…	1	43.5	3	7	1.28	Gene_Symbol=HSPA1B;HSPA1A Heat shock 70 kDa protein 1A/1B,Gene_Symbol=HSPA1B;HSPA1A cDNA FLJ54370, highly similar to Heat shock 70 kDa protein 1	;	641;	N	0.49	2	NAVITVPAYFNDSQR	http://proteomicsresource.washington.edu/tpp/cgi-bin/peptidexml_html2.pl?PepMass=1693.8424&StdPep=&MassError=0.5&xslt=xsltproc&cgi-bin=/tpp/cgi-bin/&ratioType=-1&Ref=2_NAVITVPAYFNDSQR&Infile=/net/yadlin/vol1/search/Nate/Hague/20130916/a1D_transfected/interact.pep.xml	0	0	1	9	2		N
60e	1	IPI00911039	http://proteomicsresource.washington.edu/tpp/cgi-bin/comet-fastadb.cgi?Ref=IPI00911039&Db=/net/yadlin/vol1/fasta/ipi.HUMAN20110912_met_fusion.for_rev.fasta&Pep=AQIHDLVLVGGSTR+ATAGDTHLGGEDFDNR+CQEVISWLDANTLAEK+DAGVIAGLNVLR+DNNLLGR+ELEQVCNPIISGLYQGAGGPGPGGFGAQGPK+FEELCSDLFR+FELSGIPPAPR+FGDPVVQSDMK+GGSGSGPTIEEVD+IINEPTAAAIAYGLDR+KFGDPVVQSDMK+LLQDFFDGR+LVNHFVEEFK+NALESYAFNMK+NQVALNPQNTVFDAK+TTPSYVAFT…	0.9998	40.3	1	3	1.07	Gene_Symbol=HSPA1B;HSPA1A cDNA FLJ54408, highly similar to Heat shock 70 kDa protein 1		586	N	0.5	2	CQEVISWLDANTLAEK	http://proteomicsresource.washington.edu/tpp/cgi-bin/peptidexml_html2.pl?PepMass=1875.9036&StdPep=CQEVISWLDANTLAEK&MassError=0.5&xslt=xsltproc&cgi-bin=/tpp/cgi-bin/&ratioType=-1&Ref=2_CQEVISWLDANTLAEK&Infile=/net/yadlin/vol1/search/Nate/Hague/20130916/a1D_transfected/interact.pep.xml	0.9998	0.999	2	9	2		N
60e	1	IPI00911039	http://proteomicsresource.washington.edu/tpp/cgi-bin/comet-fastadb.cgi?Ref=IPI00911039&Db=/net/yadlin/vol1/fasta/ipi.HUMAN20110912_met_fusion.for_rev.fasta&Pep=AQIHDLVLVGGSTR+ATAGDTHLGGEDFDNR+CQEVISWLDANTLAEK+DAGVIAGLNVLR+DNNLLGR+ELEQVCNPIISGLYQGAGGPGPGGFGAQGPK+FEELCSDLFR+FELSGIPPAPR+FGDPVVQSDMK+GGSGSGPTIEEVD+IINEPTAAAIAYGLDR+KFGDPVVQSDMK+LLQDFFDGR+LVNHFVEEFK+NALESYAFNMK+NQVALNPQNTVFDAK+TTPSYVAFT…	0.9998	40.3	1	3	1.07	Gene_Symbol=HSPA1B;HSPA1A cDNA FLJ54408, highly similar to Heat shock 70 kDa protein 1		586	N	0.49	2	FEELCSDLFR	http://proteomicsresource.washington.edu/tpp/cgi-bin/peptidexml_html2.pl?PepMass=1314.5914&StdPep=FEELCSDLFR&MassError=0.5&xslt=xsltproc&cgi-bin=/tpp/cgi-bin/&ratioType=-1&Ref=2_FEELCSDLFR&Infile=/net/yadlin/vol1/search/Nate/Hague/20130916/a1D_transfected/interact.pep.xml	0.9998	0.9989	2	9	2		N
60e	1	IPI00911039	http://proteomicsresource.washington.edu/tpp/cgi-bin/comet-fastadb.cgi?Ref=IPI00911039&Db=/net/yadlin/vol1/fasta/ipi.HUMAN20110912_met_fusion.for_rev.fasta&Pep=AQIHDLVLVGGSTR+ATAGDTHLGGEDFDNR+CQEVISWLDANTLAEK+DAGVIAGLNVLR+DNNLLGR+ELEQVCNPIISGLYQGAGGPGPGGFGAQGPK+FEELCSDLFR+FELSGIPPAPR+FGDPVVQSDMK+GGSGSGPTIEEVD+IINEPTAAAIAYGLDR+KFGDPVVQSDMK+LLQDFFDGR+LVNHFVEEFK+NALESYAFNMK+NQVALNPQNTVFDAK+TTPSYVAFT…	0.9998	40.3	1	3	1.07	Gene_Symbol=HSPA1B;HSPA1A cDNA FLJ54408, highly similar to Heat shock 70 kDa protein 1		586	N	0.5	2	FGDPVVQSDMK	http://proteomicsresource.washington.edu/tpp/cgi-bin/peptidexml_html2.pl?PepMass=1221.5700&StdPep=&MassError=0.5&xslt=xsltproc&cgi-bin=/tpp/cgi-bin/&ratioType=-1&Ref=2_FGDPVVQSDMK&Infile=/net/yadlin/vol1/search/Nate/Hague/20130916/a1D_transfected/interact.pep.xml	0.9998	0.9989	2	9	2		N
60e	1	IPI00911039	http://proteomicsresource.washington.edu/tpp/cgi-bin/comet-fastadb.cgi?Ref=IPI00911039&Db=/net/yadlin/vol1/fasta/ipi.HUMAN20110912_met_fusion.for_rev.fasta&Pep=AQIHDLVLVGGSTR+ATAGDTHLGGEDFDNR+CQEVISWLDANTLAEK+DAGVIAGLNVLR+DNNLLGR+ELEQVCNPIISGLYQGAGGPGPGGFGAQGPK+FEELCSDLFR+FELSGIPPAPR+FGDPVVQSDMK+GGSGSGPTIEEVD+IINEPTAAAIAYGLDR+KFGDPVVQSDMK+LLQDFFDGR+LVNHFVEEFK+NALESYAFNMK+NQVALNPQNTVFDAK+TTPSYVAFT…	0.9998	40.3	1	3	1.07	Gene_Symbol=HSPA1B;HSPA1A cDNA FLJ54408, highly similar to Heat shock 70 kDa protein 1		586	N	0.5	2	FGDPVVQSDM[147]K	http://proteomicsresource.washington.edu/tpp/cgi-bin/peptidexml_html2.pl?PepMass=1237.5649&StdPep=FGDPVVQSDM[147]K&MassError=0.5&xslt=xsltproc&cgi-bin=/tpp/cgi-bin/&ratioType=-1&Ref=2_FGDPVVQSDMK&Infile=/net/yadlin/vol1/search/Nate/Hague/20130916/a1D_transfected/interact.pep.xml	0.9998	0.9989	2	9	2		N
60e	1	IPI00911039	http://proteomicsresource.washington.edu/tpp/cgi-bin/comet-fastadb.cgi?Ref=IPI00911039&Db=/net/yadlin/vol1/fasta/ipi.HUMAN20110912_met_fusion.for_rev.fasta&Pep=AQIHDLVLVGGSTR+ATAGDTHLGGEDFDNR+CQEVISWLDANTLAEK+DAGVIAGLNVLR+DNNLLGR+ELEQVCNPIISGLYQGAGGPGPGGFGAQGPK+FEELCSDLFR+FELSGIPPAPR+FGDPVVQSDMK+GGSGSGPTIEEVD+IINEPTAAAIAYGLDR+KFGDPVVQSDMK+LLQDFFDGR+LVNHFVEEFK+NALESYAFNMK+NQVALNPQNTVFDAK+TTPSYVAFT…	0.9998	40.3	1	3	1.07	Gene_Symbol=HSPA1B;HSPA1A cDNA FLJ54408, highly similar to Heat shock 70 kDa protein 1		586	N	0.5	2	GGSGSGPTIEEVD	http://proteomicsresource.washington.edu/tpp/cgi-bin/peptidexml_html2.pl?PepMass=1203.5255&StdPep=&MassError=0.5&xslt=xsltproc&cgi-bin=/tpp/cgi-bin/&ratioType=-1&Ref=2_GGSGSGPTIEEVD&Infile=/net/yadlin/vol1/search/Nate/Hague/20130916/a1D_transfected/interact.pep.xml	0.9998	0.999	2	9	2		N
60e	1	IPI00911039	http://proteomicsresource.washington.edu/tpp/cgi-bin/comet-fastadb.cgi?Ref=IPI00911039&Db=/net/yadlin/vol1/fasta/ipi.HUMAN20110912_met_fusion.for_rev.fasta&Pep=AQIHDLVLVGGSTR+ATAGDTHLGGEDFDNR+CQEVISWLDANTLAEK+DAGVIAGLNVLR+DNNLLGR+ELEQVCNPIISGLYQGAGGPGPGGFGAQGPK+FEELCSDLFR+FELSGIPPAPR+FGDPVVQSDMK+GGSGSGPTIEEVD+IINEPTAAAIAYGLDR+KFGDPVVQSDMK+LLQDFFDGR+LVNHFVEEFK+NALESYAFNMK+NQVALNPQNTVFDAK+TTPSYVAFT…	0.9998	40.3	1	3	1.07	Gene_Symbol=HSPA1B;HSPA1A cDNA FLJ54408, highly similar to Heat shock 70 kDa protein 1		586	N	0.5	2	KFGDPVVQSDMK	http://proteomicsresource.washington.edu/tpp/cgi-bin/peptidexml_html2.pl?PepMass=1349.6649&StdPep=&MassError=0.5&xslt=xsltproc&cgi-bin=/tpp/cgi-bin/&ratioType=-1&Ref=2_KFGDPVVQSDMK&Infile=/net/yadlin/vol1/search/Nate/Hague/20130916/a1D_transfected/interact.pep.xml	0.9998	0.999	2	9	2		N
60e	1	IPI00911039	http://proteomicsresource.washington.edu/tpp/cgi-bin/comet-fastadb.cgi?Ref=IPI00911039&Db=/net/yadlin/vol1/fasta/ipi.HUMAN20110912_met_fusion.for_rev.fasta&Pep=AQIHDLVLVGGSTR+ATAGDTHLGGEDFDNR+CQEVISWLDANTLAEK+DAGVIAGLNVLR+DNNLLGR+ELEQVCNPIISGLYQGAGGPGPGGFGAQGPK+FEELCSDLFR+FELSGIPPAPR+FGDPVVQSDMK+GGSGSGPTIEEVD+IINEPTAAAIAYGLDR+KFGDPVVQSDMK+LLQDFFDGR+LVNHFVEEFK+NALESYAFNMK+NQVALNPQNTVFDAK+TTPSYVAFT…	0.9998	40.3	1	3	1.07	Gene_Symbol=HSPA1B;HSPA1A cDNA FLJ54408, highly similar to Heat shock 70 kDa protein 1		586	N	0.49	2	IINEPTAAAIAYGLDR	http://proteomicsresource.washington.edu/tpp/cgi-bin/peptidexml_html2.pl?PepMass=1686.8941&StdPep=&MassError=0.5&xslt=xsltproc&cgi-bin=/tpp/cgi-bin/&ratioType=-1&Ref=2_IINEPTAAAIAYGLDR&Infile=/net/yadlin/vol1/search/Nate/Hague/20130916/a1D_transfected/interact.pep.xml	0.9998	0.999	2	9	3		N
60e	1	IPI00911039	http://proteomicsresource.washington.edu/tpp/cgi-bin/comet-fastadb.cgi?Ref=IPI00911039&Db=/net/yadlin/vol1/fasta/ipi.HUMAN20110912_met_fusion.for_rev.fasta&Pep=AQIHDLVLVGGSTR+ATAGDTHLGGEDFDNR+CQEVISWLDANTLAEK+DAGVIAGLNVLR+DNNLLGR+ELEQVCNPIISGLYQGAGGPGPGGFGAQGPK+FEELCSDLFR+FELSGIPPAPR+FGDPVVQSDMK+GGSGSGPTIEEVD+IINEPTAAAIAYGLDR+KFGDPVVQSDMK+LLQDFFDGR+LVNHFVEEFK+NALESYAFNMK+NQVALNPQNTVFDAK+TTPSYVAFT…	0.9998	40.3	1	3	1.07	Gene_Symbol=HSPA1B;HSPA1A cDNA FLJ54408, highly similar to Heat shock 70 kDa protein 1		586	Y	1	2	LLQDFFDGR	http://proteomicsresource.washington.edu/tpp/cgi-bin/peptidexml_html2.pl?PepMass=1109.5505&StdPep=&MassError=0.5&xslt=xsltproc&cgi-bin=/tpp/cgi-bin/&ratioType=-1&Ref=2_LLQDFFDGR&Infile=/net/yadlin/vol1/search/Nate/Hague/20130916/a1D_transfected/interact.pep.xml	0.9998	0.9988	2	9	3		Y
60e	1	IPI00911039	http://proteomicsresource.washington.edu/tpp/cgi-bin/comet-fastadb.cgi?Ref=IPI00911039&Db=/net/yadlin/vol1/fasta/ipi.HUMAN20110912_met_fusion.for_rev.fasta&Pep=AQIHDLVLVGGSTR+ATAGDTHLGGEDFDNR+CQEVISWLDANTLAEK+DAGVIAGLNVLR+DNNLLGR+ELEQVCNPIISGLYQGAGGPGPGGFGAQGPK+FEELCSDLFR+FELSGIPPAPR+FGDPVVQSDMK+GGSGSGPTIEEVD+IINEPTAAAIAYGLDR+KFGDPVVQSDMK+LLQDFFDGR+LVNHFVEEFK+NALESYAFNMK+NQVALNPQNTVFDAK+TTPSYVAFT…	0.9998	40.3	1	3	1.07	Gene_Symbol=HSPA1B;HSPA1A cDNA FLJ54408, highly similar to Heat shock 70 kDa protein 1		586	N	0.5	2	LVNHFVEEFK	http://proteomicsresource.washington.edu/tpp/cgi-bin/peptidexml_html2.pl?PepMass=1260.6502&StdPep=&MassError=0.5&xslt=xsltproc&cgi-bin=/tpp/cgi-bin/&ratioType=-1&Ref=2_LVNHFVEEFK&Infile=/net/yadlin/vol1/search/Nate/Hague/20130916/a1D_transfected/interact.pep.xml	0.9998	0.9989	2	9	2		N
60e	1	IPI00911039	http://proteomicsresource.washington.edu/tpp/cgi-bin/comet-fastadb.cgi?Ref=IPI00911039&Db=/net/yadlin/vol1/fasta/ipi.HUMAN20110912_met_fusion.for_rev.fasta&Pep=AQIHDLVLVGGSTR+ATAGDTHLGGEDFDNR+CQEVISWLDANTLAEK+DAGVIAGLNVLR+DNNLLGR+ELEQVCNPIISGLYQGAGGPGPGGFGAQGPK+FEELCSDLFR+FELSGIPPAPR+FGDPVVQSDMK+GGSGSGPTIEEVD+IINEPTAAAIAYGLDR+KFGDPVVQSDMK+LLQDFFDGR+LVNHFVEEFK+NALESYAFNMK+NQVALNPQNTVFDAK+TTPSYVAFT…	0.9998	40.3	1	3	1.07	Gene_Symbol=HSPA1B;HSPA1A cDNA FLJ54408, highly similar to Heat shock 70 kDa protein 1		586	N	0.49	2	NALESYAFNMK	http://proteomicsresource.washington.edu/tpp/cgi-bin/peptidexml_html2.pl?PepMass=1286.5965&StdPep=&MassError=0.5&xslt=xsltproc&cgi-bin=/tpp/cgi-bin/&ratioType=-1&Ref=2_NALESYAFNMK&Infile=/net/yadlin/vol1/search/Nate/Hague/20130916/a1D_transfected/interact.pep.xml	0.9998	0.999	2	9	2		N
60e	1	IPI00911039	http://proteomicsresource.washington.edu/tpp/cgi-bin/comet-fastadb.cgi?Ref=IPI00911039&Db=/net/yadlin/vol1/fasta/ipi.HUMAN20110912_met_fusion.for_rev.fasta&Pep=AQIHDLVLVGGSTR+ATAGDTHLGGEDFDNR+CQEVISWLDANTLAEK+DAGVIAGLNVLR+DNNLLGR+ELEQVCNPIISGLYQGAGGPGPGGFGAQGPK+FEELCSDLFR+FELSGIPPAPR+FGDPVVQSDMK+GGSGSGPTIEEVD+IINEPTAAAIAYGLDR+KFGDPVVQSDMK+LLQDFFDGR+LVNHFVEEFK+NALESYAFNMK+NQVALNPQNTVFDAK+TTPSYVAFT…	0.9998	40.3	1	3	1.07	Gene_Symbol=HSPA1B;HSPA1A cDNA FLJ54408, highly similar to Heat shock 70 kDa protein 1		586	N	0.5	2	NQVALNPQNTVFDAK	http://proteomicsresource.washington.edu/tpp/cgi-bin/peptidexml_html2.pl?PepMass=1657.8424&StdPep=&MassError=0.5&xslt=xsltproc&cgi-bin=/tpp/cgi-bin/&ratioType=-1&Ref=2_NQVALNPQNTVFDAK&Infile=/net/yadlin/vol1/search/Nate/Hague/20130916/a1D_transfected/interact.pep.xml	0.9998	0.999	2	9	6		N
60e	1	IPI00911039	http://proteomicsresource.washington.edu/tpp/cgi-bin/comet-fastadb.cgi?Ref=IPI00911039&Db=/net/yadlin/vol1/fasta/ipi.HUMAN20110912_met_fusion.for_rev.fasta&Pep=AQIHDLVLVGGSTR+ATAGDTHLGGEDFDNR+CQEVISWLDANTLAEK+DAGVIAGLNVLR+DNNLLGR+ELEQVCNPIISGLYQGAGGPGPGGFGAQGPK+FEELCSDLFR+FELSGIPPAPR+FGDPVVQSDMK+GGSGSGPTIEEVD+IINEPTAAAIAYGLDR+KFGDPVVQSDMK+LLQDFFDGR+LVNHFVEEFK+NALESYAFNMK+NQVALNPQNTVFDAK+TTPSYVAFT…	0.9998	40.3	1	3	1.07	Gene_Symbol=HSPA1B;HSPA1A cDNA FLJ54408, highly similar to Heat shock 70 kDa protein 1		586	N	0.24	2	TTPSYVAFTDTER	http://proteomicsresource.washington.edu/tpp/cgi-bin/peptidexml_html2.pl?PepMass=1486.6940&StdPep=&MassError=0.5&xslt=xsltproc&cgi-bin=/tpp/cgi-bin/&ratioType=-1&Ref=2_TTPSYVAFTDTER&Infile=/net/yadlin/vol1/search/Nate/Hague/20130916/a1D_transfected/interact.pep.xml	0.9998	0.9989	2	9	6		N
60e	1	IPI00911039	http://proteomicsresource.washington.edu/tpp/cgi-bin/comet-fastadb.cgi?Ref=IPI00911039&Db=/net/yadlin/vol1/fasta/ipi.HUMAN20110912_met_fusion.for_rev.fasta&Pep=AQIHDLVLVGGSTR+ATAGDTHLGGEDFDNR+CQEVISWLDANTLAEK+DAGVIAGLNVLR+DNNLLGR+ELEQVCNPIISGLYQGAGGPGPGGFGAQGPK+FEELCSDLFR+FELSGIPPAPR+FGDPVVQSDMK+GGSGSGPTIEEVD+IINEPTAAAIAYGLDR+KFGDPVVQSDMK+LLQDFFDGR+LVNHFVEEFK+NALESYAFNMK+NQVALNPQNTVFDAK+TTPSYVAFT…	0.9998	40.3	1	3	1.07	Gene_Symbol=HSPA1B;HSPA1A cDNA FLJ54408, highly similar to Heat shock 70 kDa protein 1		586	N	0.49	3	ATAGDTHLGGEDFDNR	http://proteomicsresource.washington.edu/tpp/cgi-bin/peptidexml_html2.pl?PepMass=1674.7234&StdPep=&MassError=0.5&xslt=xsltproc&cgi-bin=/tpp/cgi-bin/&ratioType=-1&Ref=3_ATAGDTHLGGEDFDNR&Infile=/net/yadlin/vol1/search/Nate/Hague/20130916/a1D_transfected/interact.pep.xml	0.9998	0.999	2	9	2		N
60e	1	IPI00911039	http://proteomicsresource.washington.edu/tpp/cgi-bin/comet-fastadb.cgi?Ref=IPI00911039&Db=/net/yadlin/vol1/fasta/ipi.HUMAN20110912_met_fusion.for_rev.fasta&Pep=AQIHDLVLVGGSTR+ATAGDTHLGGEDFDNR+CQEVISWLDANTLAEK+DAGVIAGLNVLR+DNNLLGR+ELEQVCNPIISGLYQGAGGPGPGGFGAQGPK+FEELCSDLFR+FELSGIPPAPR+FGDPVVQSDMK+GGSGSGPTIEEVD+IINEPTAAAIAYGLDR+KFGDPVVQSDMK+LLQDFFDGR+LVNHFVEEFK+NALESYAFNMK+NQVALNPQNTVFDAK+TTPSYVAFT…	0.9998	40.3	1	3	1.07	Gene_Symbol=HSPA1B;HSPA1A cDNA FLJ54408, highly similar to Heat shock 70 kDa protein 1		586	N	0.5	3	ELEQVCNPIISGLYQGAGGPGPGGFGAQGPK	http://proteomicsresource.washington.edu/tpp/cgi-bin/peptidexml_html2.pl?PepMass=3054.4869&StdPep=ELEQVCNPIISGLYQGAGGPGPGGFGAQGPK&MassError=0.5&xslt=xsltproc&cgi-bin=/tpp/cgi-bin/&ratioType=-1&Ref=3_ELEQVCNPIISGLYQGAGGPGPGGFGAQGPK&Infile=/net/yadlin/vol1/search/Nate/Hague/20130916/a1D_transfected/interact.pep.xml	0.9998	0.999	2	9	2		N
60e	1	IPI00911039	http://proteomicsresource.washington.edu/tpp/cgi-bin/comet-fastadb.cgi?Ref=IPI00911039&Db=/net/yadlin/vol1/fasta/ipi.HUMAN20110912_met_fusion.for_rev.fasta&Pep=AQIHDLVLVGGSTR+ATAGDTHLGGEDFDNR+CQEVISWLDANTLAEK+DAGVIAGLNVLR+DNNLLGR+ELEQVCNPIISGLYQGAGGPGPGGFGAQGPK+FEELCSDLFR+FELSGIPPAPR+FGDPVVQSDMK+GGSGSGPTIEEVD+IINEPTAAAIAYGLDR+KFGDPVVQSDMK+LLQDFFDGR+LVNHFVEEFK+NALESYAFNMK+NQVALNPQNTVFDAK+TTPSYVAFT…	0.9998	40.3	1	3	1.07	Gene_Symbol=HSPA1B;HSPA1A cDNA FLJ54408, highly similar to Heat shock 70 kDa protein 1		586	N	0.49	2	DAGVIAGLNVLR	http://proteomicsresource.washington.edu/tpp/cgi-bin/peptidexml_html2.pl?PepMass=1196.6877&StdPep=&MassError=0.5&xslt=xsltproc&cgi-bin=/tpp/cgi-bin/&ratioType=-1&Ref=2_DAGVIAGLNVLR&Infile=/net/yadlin/vol1/search/Nate/Hague/20130916/a1D_transfected/interact.pep.xml	0.9997	0.9987	2	9	2		N
60e	1	IPI00911039	http://proteomicsresource.washington.edu/tpp/cgi-bin/comet-fastadb.cgi?Ref=IPI00911039&Db=/net/yadlin/vol1/fasta/ipi.HUMAN20110912_met_fusion.for_rev.fasta&Pep=AQIHDLVLVGGSTR+ATAGDTHLGGEDFDNR+CQEVISWLDANTLAEK+DAGVIAGLNVLR+DNNLLGR+ELEQVCNPIISGLYQGAGGPGPGGFGAQGPK+FEELCSDLFR+FELSGIPPAPR+FGDPVVQSDMK+GGSGSGPTIEEVD+IINEPTAAAIAYGLDR+KFGDPVVQSDMK+LLQDFFDGR+LVNHFVEEFK+NALESYAFNMK+NQVALNPQNTVFDAK+TTPSYVAFT…	0.9998	40.3	1	3	1.07	Gene_Symbol=HSPA1B;HSPA1A cDNA FLJ54408, highly similar to Heat shock 70 kDa protein 1		586	N	0.49	2	DNNLLGR	http://proteomicsresource.washington.edu/tpp/cgi-bin/peptidexml_html2.pl?PepMass=800.4140&StdPep=&MassError=0.5&xslt=xsltproc&cgi-bin=/tpp/cgi-bin/&ratioType=-1&Ref=2_DNNLLGR&Infile=/net/yadlin/vol1/search/Nate/Hague/20130916/a1D_transfected/interact.pep.xml	0.9982	0.9914	2	9	7		N
60e	1	IPI00911039	http://proteomicsresource.washington.edu/tpp/cgi-bin/comet-fastadb.cgi?Ref=IPI00911039&Db=/net/yadlin/vol1/fasta/ipi.HUMAN20110912_met_fusion.for_rev.fasta&Pep=AQIHDLVLVGGSTR+ATAGDTHLGGEDFDNR+CQEVISWLDANTLAEK+DAGVIAGLNVLR+DNNLLGR+ELEQVCNPIISGLYQGAGGPGPGGFGAQGPK+FEELCSDLFR+FELSGIPPAPR+FGDPVVQSDMK+GGSGSGPTIEEVD+IINEPTAAAIAYGLDR+KFGDPVVQSDMK+LLQDFFDGR+LVNHFVEEFK+NALESYAFNMK+NQVALNPQNTVFDAK+TTPSYVAFT…	0.9998	40.3	1	3	1.07	Gene_Symbol=HSPA1B;HSPA1A cDNA FLJ54408, highly similar to Heat shock 70 kDa protein 1		586	N	0.2	2	VEIIANDQGNR	http://proteomicsresource.washington.edu/tpp/cgi-bin/peptidexml_html2.pl?PepMass=1227.6207&StdPep=&MassError=0.5&xslt=xsltproc&cgi-bin=/tpp/cgi-bin/&ratioType=-1&Ref=2_VEIIANDQGNR&Infile=/net/yadlin/vol1/search/Nate/Hague/20130916/a1D_transfected/interact.pep.xml	0.9972	0.9867	2	9	3		N
60e	1	IPI00911039	http://proteomicsresource.washington.edu/tpp/cgi-bin/comet-fastadb.cgi?Ref=IPI00911039&Db=/net/yadlin/vol1/fasta/ipi.HUMAN20110912_met_fusion.for_rev.fasta&Pep=AQIHDLVLVGGSTR+ATAGDTHLGGEDFDNR+CQEVISWLDANTLAEK+DAGVIAGLNVLR+DNNLLGR+ELEQVCNPIISGLYQGAGGPGPGGFGAQGPK+FEELCSDLFR+FELSGIPPAPR+FGDPVVQSDMK+GGSGSGPTIEEVD+IINEPTAAAIAYGLDR+KFGDPVVQSDMK+LLQDFFDGR+LVNHFVEEFK+NALESYAFNMK+NQVALNPQNTVFDAK+TTPSYVAFT…	0.9998	40.3	1	3	1.07	Gene_Symbol=HSPA1B;HSPA1A cDNA FLJ54408, highly similar to Heat shock 70 kDa protein 1		586	N	0.49	2	FELSGIPPAPR	http://proteomicsresource.washington.edu/tpp/cgi-bin/peptidexml_html2.pl?PepMass=1182.6397&StdPep=&MassError=0.5&xslt=xsltproc&cgi-bin=/tpp/cgi-bin/&ratioType=-1&Ref=2_FELSGIPPAPR&Infile=/net/yadlin/vol1/search/Nate/Hague/20130916/a1D_transfected/interact.pep.xml	0.992	0.9623	2	9	2		N
60e	1	IPI00911039	http://proteomicsresource.washington.edu/tpp/cgi-bin/comet-fastadb.cgi?Ref=IPI00911039&Db=/net/yadlin/vol1/fasta/ipi.HUMAN20110912_met_fusion.for_rev.fasta&Pep=AQIHDLVLVGGSTR+ATAGDTHLGGEDFDNR+CQEVISWLDANTLAEK+DAGVIAGLNVLR+DNNLLGR+ELEQVCNPIISGLYQGAGGPGPGGFGAQGPK+FEELCSDLFR+FELSGIPPAPR+FGDPVVQSDMK+GGSGSGPTIEEVD+IINEPTAAAIAYGLDR+KFGDPVVQSDMK+LLQDFFDGR+LVNHFVEEFK+NALESYAFNMK+NQVALNPQNTVFDAK+TTPSYVAFT…	0.9998	40.3	1	3	1.07	Gene_Symbol=HSPA1B;HSPA1A cDNA FLJ54408, highly similar to Heat shock 70 kDa protein 1		586	N	0.5	3	AQIHDLVLVGGSTR	http://proteomicsresource.washington.edu/tpp/cgi-bin/peptidexml_html2.pl?PepMass=1464.8049&StdPep=&MassError=0.5&xslt=xsltproc&cgi-bin=/tpp/cgi-bin/&ratioType=-1&Ref=3_AQIHDLVLVGGSTR&Infile=/net/yadlin/vol1/search/Nate/Hague/20130916/a1D_transfected/interact.pep.xml	0.9801	0.9103	2	9	1		N
60e	1	IPI00911039	http://proteomicsresource.washington.edu/tpp/cgi-bin/comet-fastadb.cgi?Ref=IPI00911039&Db=/net/yadlin/vol1/fasta/ipi.HUMAN20110912_met_fusion.for_rev.fasta&Pep=AQIHDLVLVGGSTR+ATAGDTHLGGEDFDNR+CQEVISWLDANTLAEK+DAGVIAGLNVLR+DNNLLGR+ELEQVCNPIISGLYQGAGGPGPGGFGAQGPK+FEELCSDLFR+FELSGIPPAPR+FGDPVVQSDMK+GGSGSGPTIEEVD+IINEPTAAAIAYGLDR+KFGDPVVQSDMK+LLQDFFDGR+LVNHFVEEFK+NALESYAFNMK+NQVALNPQNTVFDAK+TTPSYVAFT…	0.9998	40.3	1	3	1.07	Gene_Symbol=HSPA1B;HSPA1A cDNA FLJ54408, highly similar to Heat shock 70 kDa protein 1		586	N	0.49	2	YKAEDEVQR	http://proteomicsresource.washington.edu/tpp/cgi-bin/peptidexml_html2.pl?PepMass=1136.5462&StdPep=&MassError=0.5&xslt=xsltproc&cgi-bin=/tpp/cgi-bin/&ratioType=-1&Ref=2_YKAEDEVQR&Infile=/net/yadlin/vol1/search/Nate/Hague/20130916/a1D_transfected/interact.pep.xml	0.8161	0.5161	2	9	2		N
60f	1	IPI00011134	http://proteomicsresource.washington.edu/tpp/cgi-bin/comet-fastadb.cgi?Ref=IPI00011134&Db=/net/yadlin/vol1/fasta/ipi.HUMAN20110912_met_fusion.for_rev.fasta&Pep=ATAGDTHLGGEDFDNR+FEELCSDLFR+TTPSYVAFTDTER+VEIIANDQGNR+VEILANDQGNR	0		0	0		Gene_Symbol=HSPA7 Putative heat shock 70 kDa protein 7		367	N	0	3	ATAGDTHLGGEDFDNR	http://proteomicsresource.washington.edu/tpp/cgi-bin/peptidexml_html2.pl?PepMass=1674.7234&StdPep=&MassError=0.5&xslt=xsltproc&cgi-bin=/tpp/cgi-bin/&ratioType=-1&Ref=3_ATAGDTHLGGEDFDNR&Infile=/net/yadlin/vol1/search/Nate/Hague/20130916/a1D_transfected/interact.pep.xml	0.9921	0.999	2	0	2		N
60f	1	IPI00011134	http://proteomicsresource.washington.edu/tpp/cgi-bin/comet-fastadb.cgi?Ref=IPI00011134&Db=/net/yadlin/vol1/fasta/ipi.HUMAN20110912_met_fusion.for_rev.fasta&Pep=ATAGDTHLGGEDFDNR+FEELCSDLFR+TTPSYVAFTDTER+VEIIANDQGNR+VEILANDQGNR	0		0	0		Gene_Symbol=HSPA7 Putative heat shock 70 kDa protein 7		367	N	0	2	FEELCSDLFR	http://proteomicsresource.washington.edu/tpp/cgi-bin/peptidexml_html2.pl?PepMass=1314.5914&StdPep=FEELCSDLFR&MassError=0.5&xslt=xsltproc&cgi-bin=/tpp/cgi-bin/&ratioType=-1&Ref=2_FEELCSDLFR&Infile=/net/yadlin/vol1/search/Nate/Hague/20130916/a1D_transfected/interact.pep.xml	0.9913	0.9989	2	0	2		N
60f	1	IPI00011134	http://proteomicsresource.washington.edu/tpp/cgi-bin/comet-fastadb.cgi?Ref=IPI00011134&Db=/net/yadlin/vol1/fasta/ipi.HUMAN20110912_met_fusion.for_rev.fasta&Pep=ATAGDTHLGGEDFDNR+FEELCSDLFR+TTPSYVAFTDTER+VEIIANDQGNR+VEILANDQGNR	0		0	0		Gene_Symbol=HSPA7 Putative heat shock 70 kDa protein 7		367	N	0	2	TTPSYVAFTDTER	http://proteomicsresource.washington.edu/tpp/cgi-bin/peptidexml_html2.pl?PepMass=1486.6940&StdPep=&MassError=0.5&xslt=xsltproc&cgi-bin=/tpp/cgi-bin/&ratioType=-1&Ref=2_TTPSYVAFTDTER&Infile=/net/yadlin/vol1/search/Nate/Hague/20130916/a1D_transfected/interact.pep.xml	0.9913	0.9989	2	0	6		N
60f	1	IPI00011134	http://proteomicsresource.washington.edu/tpp/cgi-bin/comet-fastadb.cgi?Ref=IPI00011134&Db=/net/yadlin/vol1/fasta/ipi.HUMAN20110912_met_fusion.for_rev.fasta&Pep=ATAGDTHLGGEDFDNR+FEELCSDLFR+TTPSYVAFTDTER+VEIIANDQGNR+VEILANDQGNR	0		0	0		Gene_Symbol=HSPA7 Putative heat shock 70 kDa protein 7		367	N	0	2	VEIIANDQGNR	http://proteomicsresource.washington.edu/tpp/cgi-bin/peptidexml_html2.pl?PepMass=1227.6207&StdPep=&MassError=0.5&xslt=xsltproc&cgi-bin=/tpp/cgi-bin/&ratioType=-1&Ref=2_VEIIANDQGNR&Infile=/net/yadlin/vol1/search/Nate/Hague/20130916/a1D_transfected/interact.pep.xml	0.9027	0.9867	2	0	3		N
60g	1	IPI00030122,IPI00419728,IPI00552784	http://proteomicsresource.washington.edu/tpp/cgi-bin/comet-fastadb.cgi?Ref=IPI00030122&Db=/net/yadlin/vol1/fasta/ipi.HUMAN20110912_met_fusion.for_rev.fasta&Pep=LTPEEIER,http://proteomicsresource.washington.edu/tpp/cgi-bin/comet-fastadb.cgi?Ref=IPI00419728&Db=/net/yadlin/vol1/fasta/ipi.HUMAN20110912_met_fusion.for_rev.fasta&Pep=LTPEEIER,http://proteomicsresource.washington.edu/tpp/cgi-bin/comet-fa…	0		0	0		Gene_Symbol=UTS2 Isoform 1 of Urotensin-2,Gene_Symbol=UTS2 Isoform 2 of Urotensin-2,Gene_Symbol=UTS2 Uncharacterized protein	;;	124;;	N	0	2	LTPEEIER	http://proteomicsresource.washington.edu/tpp/cgi-bin/peptidexml_html2.pl?PepMass=985.5080&StdPep=&MassError=0.5&xslt=xsltproc&cgi-bin=/tpp/cgi-bin/&ratioType=-1&Ref=2_LTPEEIER&Infile=/net/yadlin/vol1/search/Nate/Hague/20130916/a1D_transfected/interact.pep.xml	0.238	0.7142	2	0	2		N
60h	1	IPI00037070	http://proteomicsresource.washington.edu/tpp/cgi-bin/comet-fastadb.cgi?Ref=IPI00037070&Db=/net/yadlin/vol1/fasta/ipi.HUMAN20110912_met_fusion.for_rev.fasta&Pep=DAGTIAGLNVLR+EIAEAYLGK+FDDAVVQSDMK+FEELNADLFR+GTLDPVEK+IINEPTAAAIAYGLDK+IINEPTAAAIAYGLDKK+MVNHFIAEFK+NQVAMNPTNTVFDAK+QTQTFTTYSDNQPGVLIQVYEGER+RFDDAVVQSDMK+SFYPEEVSSMVLTK+SINPDEAVAYGAAVQAAILSGDK+SQIHDIVLVGGSTR+STAGDTHLGGEDFDNR+TTPSYVAFTDTER…	0		0	0		Gene_Symbol=HSPA8 Uncharacterized protein		494	N	0	2	FDDAVVQSDMK	http://proteomicsresource.washington.edu/tpp/cgi-bin/peptidexml_html2.pl?PepMass=1253.5598&StdPep=&MassError=0.5&xslt=xsltproc&cgi-bin=/tpp/cgi-bin/&ratioType=-1&Ref=2_FDDAVVQSDMK&Infile=/net/yadlin/vol1/search/Nate/Hague/20130916/a1D_transfected/interact.pep.xml	0.9921	0.999	2	0	2		N
60h	1	IPI00037070	http://proteomicsresource.washington.edu/tpp/cgi-bin/comet-fastadb.cgi?Ref=IPI00037070&Db=/net/yadlin/vol1/fasta/ipi.HUMAN20110912_met_fusion.for_rev.fasta&Pep=DAGTIAGLNVLR+EIAEAYLGK+FDDAVVQSDMK+FEELNADLFR+GTLDPVEK+IINEPTAAAIAYGLDK+IINEPTAAAIAYGLDKK+MVNHFIAEFK+NQVAMNPTNTVFDAK+QTQTFTTYSDNQPGVLIQVYEGER+RFDDAVVQSDMK+SFYPEEVSSMVLTK+SINPDEAVAYGAAVQAAILSGDK+SQIHDIVLVGGSTR+STAGDTHLGGEDFDNR+TTPSYVAFTDTER…	0		0	0		Gene_Symbol=HSPA8 Uncharacterized protein		494	N	0	2	IINEPTAAAIAYGLDK	http://proteomicsresource.washington.edu/tpp/cgi-bin/peptidexml_html2.pl?PepMass=1658.8879&StdPep=&MassError=0.5&xslt=xsltproc&cgi-bin=/tpp/cgi-bin/&ratioType=-1&Ref=2_IINEPTAAAIAYGLDK&Infile=/net/yadlin/vol1/search/Nate/Hague/20130916/a1D_transfected/interact.pep.xml	0.9921	0.999	2	0	4		N
60h	1	IPI00037070	http://proteomicsresource.washington.edu/tpp/cgi-bin/comet-fastadb.cgi?Ref=IPI00037070&Db=/net/yadlin/vol1/fasta/ipi.HUMAN20110912_met_fusion.for_rev.fasta&Pep=DAGTIAGLNVLR+EIAEAYLGK+FDDAVVQSDMK+FEELNADLFR+GTLDPVEK+IINEPTAAAIAYGLDK+IINEPTAAAIAYGLDKK+MVNHFIAEFK+NQVAMNPTNTVFDAK+QTQTFTTYSDNQPGVLIQVYEGER+RFDDAVVQSDMK+SFYPEEVSSMVLTK+SINPDEAVAYGAAVQAAILSGDK+SQIHDIVLVGGSTR+STAGDTHLGGEDFDNR+TTPSYVAFTDTER…	0		0	0		Gene_Symbol=HSPA8 Uncharacterized protein		494	N	0	2	NQVAMNPTNTVFDAK	http://proteomicsresource.washington.edu/tpp/cgi-bin/peptidexml_html2.pl?PepMass=1648.7879&StdPep=&MassError=0.5&xslt=xsltproc&cgi-bin=/tpp/cgi-bin/&ratioType=-1&Ref=2_NQVAMNPTNTVFDAK&Infile=/net/yadlin/vol1/search/Nate/Hague/20130916/a1D_transfected/interact.pep.xml	0.9921	0.999	2	0	4		N
60h	1	IPI00037070	http://proteomicsresource.washington.edu/tpp/cgi-bin/comet-fastadb.cgi?Ref=IPI00037070&Db=/net/yadlin/vol1/fasta/ipi.HUMAN20110912_met_fusion.for_rev.fasta&Pep=DAGTIAGLNVLR+EIAEAYLGK+FDDAVVQSDMK+FEELNADLFR+GTLDPVEK+IINEPTAAAIAYGLDK+IINEPTAAAIAYGLDKK+MVNHFIAEFK+NQVAMNPTNTVFDAK+QTQTFTTYSDNQPGVLIQVYEGER+RFDDAVVQSDMK+SFYPEEVSSMVLTK+SINPDEAVAYGAAVQAAILSGDK+SQIHDIVLVGGSTR+STAGDTHLGGEDFDNR+TTPSYVAFTDTER…	0		0	0		Gene_Symbol=HSPA8 Uncharacterized protein		494	N	0	2	NQVAM[147]NPTNTVFDAK	http://proteomicsresource.washington.edu/tpp/cgi-bin/peptidexml_html2.pl?PepMass=1664.7828&StdPep=NQVAM[147]NPTNTVFDAK&MassError=0.5&xslt=xsltproc&cgi-bin=/tpp/cgi-bin/&ratioType=-1&Ref=2_NQVAMNPTNTVFDAK&Infile=/net/yadlin/vol1/search/Nate/Hague/20130916/a1D_transfected/interact.pep.xml	0.9921	0.999	2	0	5		N
60h	1	IPI00037070	http://proteomicsresource.washington.edu/tpp/cgi-bin/comet-fastadb.cgi?Ref=IPI00037070&Db=/net/yadlin/vol1/fasta/ipi.HUMAN20110912_met_fusion.for_rev.fasta&Pep=DAGTIAGLNVLR+EIAEAYLGK+FDDAVVQSDMK+FEELNADLFR+GTLDPVEK+IINEPTAAAIAYGLDK+IINEPTAAAIAYGLDKK+MVNHFIAEFK+NQVAMNPTNTVFDAK+QTQTFTTYSDNQPGVLIQVYEGER+RFDDAVVQSDMK+SFYPEEVSSMVLTK+SINPDEAVAYGAAVQAAILSGDK+SQIHDIVLVGGSTR+STAGDTHLGGEDFDNR+TTPSYVAFTDTER…	0		0	0		Gene_Symbol=HSPA8 Uncharacterized protein		494	N	0	2	SFYPEEVSSMVLTK	http://proteomicsresource.washington.edu/tpp/cgi-bin/peptidexml_html2.pl?PepMass=1615.7803&StdPep=&MassError=0.5&xslt=xsltproc&cgi-bin=/tpp/cgi-bin/&ratioType=-1&Ref=2_SFYPEEVSSMVLTK&Infile=/net/yadlin/vol1/search/Nate/Hague/20130916/a1D_transfected/interact.pep.xml	0.9921	0.999	2	0	2		N
60h	1	IPI00037070	http://proteomicsresource.washington.edu/tpp/cgi-bin/comet-fastadb.cgi?Ref=IPI00037070&Db=/net/yadlin/vol1/fasta/ipi.HUMAN20110912_met_fusion.for_rev.fasta&Pep=DAGTIAGLNVLR+EIAEAYLGK+FDDAVVQSDMK+FEELNADLFR+GTLDPVEK+IINEPTAAAIAYGLDK+IINEPTAAAIAYGLDKK+MVNHFIAEFK+NQVAMNPTNTVFDAK+QTQTFTTYSDNQPGVLIQVYEGER+RFDDAVVQSDMK+SFYPEEVSSMVLTK+SINPDEAVAYGAAVQAAILSGDK+SQIHDIVLVGGSTR+STAGDTHLGGEDFDNR+TTPSYVAFTDTER…	0		0	0		Gene_Symbol=HSPA8 Uncharacterized protein		494	N	0	2	SINPDEAVAYGAAVQAAILSGDK	http://proteomicsresource.washington.edu/tpp/cgi-bin/peptidexml_html2.pl?PepMass=2259.1383&StdPep=&MassError=0.5&xslt=xsltproc&cgi-bin=/tpp/cgi-bin/&ratioType=-1&Ref=2_SINPDEAVAYGAAVQAAILSGDK&Infile=/net/yadlin/vol1/search/Nate/Hague/20130916/a1D_transfected/interact.pep.xml	0.9921	0.999	2	0	2		N
60h	1	IPI00037070	http://proteomicsresource.washington.edu/tpp/cgi-bin/comet-fastadb.cgi?Ref=IPI00037070&Db=/net/yadlin/vol1/fasta/ipi.HUMAN20110912_met_fusion.for_rev.fasta&Pep=DAGTIAGLNVLR+EIAEAYLGK+FDDAVVQSDMK+FEELNADLFR+GTLDPVEK+IINEPTAAAIAYGLDK+IINEPTAAAIAYGLDKK+MVNHFIAEFK+NQVAMNPTNTVFDAK+QTQTFTTYSDNQPGVLIQVYEGER+RFDDAVVQSDMK+SFYPEEVSSMVLTK+SINPDEAVAYGAAVQAAILSGDK+SQIHDIVLVGGSTR+STAGDTHLGGEDFDNR+TTPSYVAFTDTER…	0		0	0		Gene_Symbol=HSPA8 Uncharacterized protein		494	N	0	3	QTQTFTTYSDNQPGVLIQVYEGER	http://proteomicsresource.washington.edu/tpp/cgi-bin/peptidexml_html2.pl?PepMass=2773.3195&StdPep=&MassError=0.5&xslt=xsltproc&cgi-bin=/tpp/cgi-bin/&ratioType=-1&Ref=3_QTQTFTTYSDNQPGVLIQVYEGER&Infile=/net/yadlin/vol1/search/Nate/Hague/20130916/a1D_transfected/interact.pep.xml	0.9921	0.999	2	0	1		N
60h	1	IPI00037070	http://proteomicsresource.washington.edu/tpp/cgi-bin/comet-fastadb.cgi?Ref=IPI00037070&Db=/net/yadlin/vol1/fasta/ipi.HUMAN20110912_met_fusion.for_rev.fasta&Pep=DAGTIAGLNVLR+EIAEAYLGK+FDDAVVQSDMK+FEELNADLFR+GTLDPVEK+IINEPTAAAIAYGLDK+IINEPTAAAIAYGLDKK+MVNHFIAEFK+NQVAMNPTNTVFDAK+QTQTFTTYSDNQPGVLIQVYEGER+RFDDAVVQSDMK+SFYPEEVSSMVLTK+SINPDEAVAYGAAVQAAILSGDK+SQIHDIVLVGGSTR+STAGDTHLGGEDFDNR+TTPSYVAFTDTER…	0		0	0		Gene_Symbol=HSPA8 Uncharacterized protein		494	N	0	3	RFDDAVVQSDMK	http://proteomicsresource.washington.edu/tpp/cgi-bin/peptidexml_html2.pl?PepMass=1409.6609&StdPep=&MassError=0.5&xslt=xsltproc&cgi-bin=/tpp/cgi-bin/&ratioType=-1&Ref=3_RFDDAVVQSDMK&Infile=/net/yadlin/vol1/search/Nate/Hague/20130916/a1D_transfected/interact.pep.xml	0.9921	0.999	2	0	1	a	N
60h	1	IPI00037070	http://proteomicsresource.washington.edu/tpp/cgi-bin/comet-fastadb.cgi?Ref=IPI00037070&Db=/net/yadlin/vol1/fasta/ipi.HUMAN20110912_met_fusion.for_rev.fasta&Pep=DAGTIAGLNVLR+EIAEAYLGK+FDDAVVQSDMK+FEELNADLFR+GTLDPVEK+IINEPTAAAIAYGLDK+IINEPTAAAIAYGLDKK+MVNHFIAEFK+NQVAMNPTNTVFDAK+QTQTFTTYSDNQPGVLIQVYEGER+RFDDAVVQSDMK+SFYPEEVSSMVLTK+SINPDEAVAYGAAVQAAILSGDK+SQIHDIVLVGGSTR+STAGDTHLGGEDFDNR+TTPSYVAFTDTER…	0		0	0		Gene_Symbol=HSPA8 Uncharacterized protein		494	N	0	3	SQIHDIVLVGGSTR	http://proteomicsresource.washington.edu/tpp/cgi-bin/peptidexml_html2.pl?PepMass=1480.7998&StdPep=&MassError=0.5&xslt=xsltproc&cgi-bin=/tpp/cgi-bin/&ratioType=-1&Ref=3_SQIHDIVLVGGSTR&Infile=/net/yadlin/vol1/search/Nate/Hague/20130916/a1D_transfected/interact.pep.xml	0.9921	0.999	2	0	2		N
60h	1	IPI00037070	http://proteomicsresource.washington.edu/tpp/cgi-bin/comet-fastadb.cgi?Ref=IPI00037070&Db=/net/yadlin/vol1/fasta/ipi.HUMAN20110912_met_fusion.for_rev.fasta&Pep=DAGTIAGLNVLR+EIAEAYLGK+FDDAVVQSDMK+FEELNADLFR+GTLDPVEK+IINEPTAAAIAYGLDK+IINEPTAAAIAYGLDKK+MVNHFIAEFK+NQVAMNPTNTVFDAK+QTQTFTTYSDNQPGVLIQVYEGER+RFDDAVVQSDMK+SFYPEEVSSMVLTK+SINPDEAVAYGAAVQAAILSGDK+SQIHDIVLVGGSTR+STAGDTHLGGEDFDNR+TTPSYVAFTDTER…	0		0	0		Gene_Symbol=HSPA8 Uncharacterized protein		494	N	0	3	STAGDTHLGGEDFDNR	http://proteomicsresource.washington.edu/tpp/cgi-bin/peptidexml_html2.pl?PepMass=1690.7183&StdPep=&MassError=0.5&xslt=xsltproc&cgi-bin=/tpp/cgi-bin/&ratioType=-1&Ref=3_STAGDTHLGGEDFDNR&Infile=/net/yadlin/vol1/search/Nate/Hague/20130916/a1D_transfected/interact.pep.xml	0.9921	0.999	2	0	2		N
60h	1	IPI00037070	http://proteomicsresource.washington.edu/tpp/cgi-bin/comet-fastadb.cgi?Ref=IPI00037070&Db=/net/yadlin/vol1/fasta/ipi.HUMAN20110912_met_fusion.for_rev.fasta&Pep=DAGTIAGLNVLR+EIAEAYLGK+FDDAVVQSDMK+FEELNADLFR+GTLDPVEK+IINEPTAAAIAYGLDK+IINEPTAAAIAYGLDKK+MVNHFIAEFK+NQVAMNPTNTVFDAK+QTQTFTTYSDNQPGVLIQVYEGER+RFDDAVVQSDMK+SFYPEEVSSMVLTK+SINPDEAVAYGAAVQAAILSGDK+SQIHDIVLVGGSTR+STAGDTHLGGEDFDNR+TTPSYVAFTDTER…	0		0	0		Gene_Symbol=HSPA8 Uncharacterized protein		494	N	0	2	FEELNADLFR	http://proteomicsresource.washington.edu/tpp/cgi-bin/peptidexml_html2.pl?PepMass=1252.6088&StdPep=&MassError=0.5&xslt=xsltproc&cgi-bin=/tpp/cgi-bin/&ratioType=-1&Ref=2_FEELNADLFR&Infile=/net/yadlin/vol1/search/Nate/Hague/20130916/a1D_transfected/interact.pep.xml	0.9913	0.9989	2	0	4		N
60h	1	IPI00037070	http://proteomicsresource.washington.edu/tpp/cgi-bin/comet-fastadb.cgi?Ref=IPI00037070&Db=/net/yadlin/vol1/fasta/ipi.HUMAN20110912_met_fusion.for_rev.fasta&Pep=DAGTIAGLNVLR+EIAEAYLGK+FDDAVVQSDMK+FEELNADLFR+GTLDPVEK+IINEPTAAAIAYGLDK+IINEPTAAAIAYGLDKK+MVNHFIAEFK+NQVAMNPTNTVFDAK+QTQTFTTYSDNQPGVLIQVYEGER+RFDDAVVQSDMK+SFYPEEVSSMVLTK+SINPDEAVAYGAAVQAAILSGDK+SQIHDIVLVGGSTR+STAGDTHLGGEDFDNR+TTPSYVAFTDTER…	0		0	0		Gene_Symbol=HSPA8 Uncharacterized protein		494	N	0	2	RFDDAVVQSDMK	http://proteomicsresource.washington.edu/tpp/cgi-bin/peptidexml_html2.pl?PepMass=1409.6609&StdPep=&MassError=0.5&xslt=xsltproc&cgi-bin=/tpp/cgi-bin/&ratioType=-1&Ref=2_RFDDAVVQSDMK&Infile=/net/yadlin/vol1/search/Nate/Hague/20130916/a1D_transfected/interact.pep.xml	0.9913	0.9989	2	0	1	a	N
60h	1	IPI00037070	http://proteomicsresource.washington.edu/tpp/cgi-bin/comet-fastadb.cgi?Ref=IPI00037070&Db=/net/yadlin/vol1/fasta/ipi.HUMAN20110912_met_fusion.for_rev.fasta&Pep=DAGTIAGLNVLR+EIAEAYLGK+FDDAVVQSDMK+FEELNADLFR+GTLDPVEK+IINEPTAAAIAYGLDK+IINEPTAAAIAYGLDKK+MVNHFIAEFK+NQVAMNPTNTVFDAK+QTQTFTTYSDNQPGVLIQVYEGER+RFDDAVVQSDMK+SFYPEEVSSMVLTK+SINPDEAVAYGAAVQAAILSGDK+SQIHDIVLVGGSTR+STAGDTHLGGEDFDNR+TTPSYVAFTDTER…	0		0	0		Gene_Symbol=HSPA8 Uncharacterized protein		494	N	0	2	TTPSYVAFTDTER	http://proteomicsresource.washington.edu/tpp/cgi-bin/peptidexml_html2.pl?PepMass=1486.6940&StdPep=&MassError=0.5&xslt=xsltproc&cgi-bin=/tpp/cgi-bin/&ratioType=-1&Ref=2_TTPSYVAFTDTER&Infile=/net/yadlin/vol1/search/Nate/Hague/20130916/a1D_transfected/interact.pep.xml	0.9913	0.9989	2	0	6		N
60h	1	IPI00037070	http://proteomicsresource.washington.edu/tpp/cgi-bin/comet-fastadb.cgi?Ref=IPI00037070&Db=/net/yadlin/vol1/fasta/ipi.HUMAN20110912_met_fusion.for_rev.fasta&Pep=DAGTIAGLNVLR+EIAEAYLGK+FDDAVVQSDMK+FEELNADLFR+GTLDPVEK+IINEPTAAAIAYGLDK+IINEPTAAAIAYGLDKK+MVNHFIAEFK+NQVAMNPTNTVFDAK+QTQTFTTYSDNQPGVLIQVYEGER+RFDDAVVQSDMK+SFYPEEVSSMVLTK+SINPDEAVAYGAAVQAAILSGDK+SQIHDIVLVGGSTR+STAGDTHLGGEDFDNR+TTPSYVAFTDTER…	0		0	0		Gene_Symbol=HSPA8 Uncharacterized protein		494	N	0	2	DAGTIAGLNVLR	http://proteomicsresource.washington.edu/tpp/cgi-bin/peptidexml_html2.pl?PepMass=1198.6670&StdPep=&MassError=0.5&xslt=xsltproc&cgi-bin=/tpp/cgi-bin/&ratioType=-1&Ref=2_DAGTIAGLNVLR&Infile=/net/yadlin/vol1/search/Nate/Hague/20130916/a1D_transfected/interact.pep.xml	0.9905	0.9988	2	0	2		N
60h	1	IPI00037070	http://proteomicsresource.washington.edu/tpp/cgi-bin/comet-fastadb.cgi?Ref=IPI00037070&Db=/net/yadlin/vol1/fasta/ipi.HUMAN20110912_met_fusion.for_rev.fasta&Pep=DAGTIAGLNVLR+EIAEAYLGK+FDDAVVQSDMK+FEELNADLFR+GTLDPVEK+IINEPTAAAIAYGLDK+IINEPTAAAIAYGLDKK+MVNHFIAEFK+NQVAMNPTNTVFDAK+QTQTFTTYSDNQPGVLIQVYEGER+RFDDAVVQSDMK+SFYPEEVSSMVLTK+SINPDEAVAYGAAVQAAILSGDK+SQIHDIVLVGGSTR+STAGDTHLGGEDFDNR+TTPSYVAFTDTER…	0		0	0		Gene_Symbol=HSPA8 Uncharacterized protein		494	N	0	2	TVTNAVVTVPAYFNDSQR	http://proteomicsresource.washington.edu/tpp/cgi-bin/peptidexml_html2.pl?PepMass=1980.9905&StdPep=&MassError=0.5&xslt=xsltproc&cgi-bin=/tpp/cgi-bin/&ratioType=-1&Ref=2_TVTNAVVTVPAYFNDSQR&Infile=/net/yadlin/vol1/search/Nate/Hague/20130916/a1D_transfected/interact.pep.xml	0.9905	0.9988	2	0	2		N
60h	1	IPI00037070	http://proteomicsresource.washington.edu/tpp/cgi-bin/comet-fastadb.cgi?Ref=IPI00037070&Db=/net/yadlin/vol1/fasta/ipi.HUMAN20110912_met_fusion.for_rev.fasta&Pep=DAGTIAGLNVLR+EIAEAYLGK+FDDAVVQSDMK+FEELNADLFR+GTLDPVEK+IINEPTAAAIAYGLDK+IINEPTAAAIAYGLDKK+MVNHFIAEFK+NQVAMNPTNTVFDAK+QTQTFTTYSDNQPGVLIQVYEGER+RFDDAVVQSDMK+SFYPEEVSSMVLTK+SINPDEAVAYGAAVQAAILSGDK+SQIHDIVLVGGSTR+STAGDTHLGGEDFDNR+TTPSYVAFTDTER…	0		0	0		Gene_Symbol=HSPA8 Uncharacterized protein		494	N	0	2	MVNHFIAEFK	http://proteomicsresource.washington.edu/tpp/cgi-bin/peptidexml_html2.pl?PepMass=1234.6168&StdPep=&MassError=0.5&xslt=xsltproc&cgi-bin=/tpp/cgi-bin/&ratioType=-1&Ref=2_MVNHFIAEFK&Infile=/net/yadlin/vol1/search/Nate/Hague/20130916/a1D_transfected/interact.pep.xml	0.9897	0.9987	2	0	1		N
60h	1	IPI00037070	http://proteomicsresource.washington.edu/tpp/cgi-bin/comet-fastadb.cgi?Ref=IPI00037070&Db=/net/yadlin/vol1/fasta/ipi.HUMAN20110912_met_fusion.for_rev.fasta&Pep=DAGTIAGLNVLR+EIAEAYLGK+FDDAVVQSDMK+FEELNADLFR+GTLDPVEK+IINEPTAAAIAYGLDK+IINEPTAAAIAYGLDKK+MVNHFIAEFK+NQVAMNPTNTVFDAK+QTQTFTTYSDNQPGVLIQVYEGER+RFDDAVVQSDMK+SFYPEEVSSMVLTK+SINPDEAVAYGAAVQAAILSGDK+SQIHDIVLVGGSTR+STAGDTHLGGEDFDNR+TTPSYVAFTDTER…	0		0	0		Gene_Symbol=HSPA8 Uncharacterized protein		494	N	0	2	EIAEAYLGK	http://proteomicsresource.washington.edu/tpp/cgi-bin/peptidexml_html2.pl?PepMass=992.5178&StdPep=&MassError=0.5&xslt=xsltproc&cgi-bin=/tpp/cgi-bin/&ratioType=-1&Ref=2_EIAEAYLGK&Infile=/net/yadlin/vol1/search/Nate/Hague/20130916/a1D_transfected/interact.pep.xml	0.9834	0.9979	2	0	2		N
60h	1	IPI00037070	http://proteomicsresource.washington.edu/tpp/cgi-bin/comet-fastadb.cgi?Ref=IPI00037070&Db=/net/yadlin/vol1/fasta/ipi.HUMAN20110912_met_fusion.for_rev.fasta&Pep=DAGTIAGLNVLR+EIAEAYLGK+FDDAVVQSDMK+FEELNADLFR+GTLDPVEK+IINEPTAAAIAYGLDK+IINEPTAAAIAYGLDKK+MVNHFIAEFK+NQVAMNPTNTVFDAK+QTQTFTTYSDNQPGVLIQVYEGER+RFDDAVVQSDMK+SFYPEEVSSMVLTK+SINPDEAVAYGAAVQAAILSGDK+SQIHDIVLVGGSTR+STAGDTHLGGEDFDNR+TTPSYVAFTDTER…	0		0	0		Gene_Symbol=HSPA8 Uncharacterized protein		494	N	0	2	GTLDPVEK	http://proteomicsresource.washington.edu/tpp/cgi-bin/peptidexml_html2.pl?PepMass=857.4494&StdPep=&MassError=0.5&xslt=xsltproc&cgi-bin=/tpp/cgi-bin/&ratioType=-1&Ref=2_GTLDPVEK&Infile=/net/yadlin/vol1/search/Nate/Hague/20130916/a1D_transfected/interact.pep.xml	0.9834	0.9979	2	0	4		N
60h	1	IPI00037070	http://proteomicsresource.washington.edu/tpp/cgi-bin/comet-fastadb.cgi?Ref=IPI00037070&Db=/net/yadlin/vol1/fasta/ipi.HUMAN20110912_met_fusion.for_rev.fasta&Pep=DAGTIAGLNVLR+EIAEAYLGK+FDDAVVQSDMK+FEELNADLFR+GTLDPVEK+IINEPTAAAIAYGLDK+IINEPTAAAIAYGLDKK+MVNHFIAEFK+NQVAMNPTNTVFDAK+QTQTFTTYSDNQPGVLIQVYEGER+RFDDAVVQSDMK+SFYPEEVSSMVLTK+SINPDEAVAYGAAVQAAILSGDK+SQIHDIVLVGGSTR+STAGDTHLGGEDFDNR+TTPSYVAFTDTER…	0		0	0		Gene_Symbol=HSPA8 Uncharacterized protein		494	N	0	2	VEIIANDQGNR	http://proteomicsresource.washington.edu/tpp/cgi-bin/peptidexml_html2.pl?PepMass=1227.6207&StdPep=&MassError=0.5&xslt=xsltproc&cgi-bin=/tpp/cgi-bin/&ratioType=-1&Ref=2_VEIIANDQGNR&Infile=/net/yadlin/vol1/search/Nate/Hague/20130916/a1D_transfected/interact.pep.xml	0.9027	0.9867	2	0	3		N
60h	1	IPI00037070	http://proteomicsresource.washington.edu/tpp/cgi-bin/comet-fastadb.cgi?Ref=IPI00037070&Db=/net/yadlin/vol1/fasta/ipi.HUMAN20110912_met_fusion.for_rev.fasta&Pep=DAGTIAGLNVLR+EIAEAYLGK+FDDAVVQSDMK+FEELNADLFR+GTLDPVEK+IINEPTAAAIAYGLDK+IINEPTAAAIAYGLDKK+MVNHFIAEFK+NQVAMNPTNTVFDAK+QTQTFTTYSDNQPGVLIQVYEGER+RFDDAVVQSDMK+SFYPEEVSSMVLTK+SINPDEAVAYGAAVQAAILSGDK+SQIHDIVLVGGSTR+STAGDTHLGGEDFDNR+TTPSYVAFTDTER…	0		0	0		Gene_Symbol=HSPA8 Uncharacterized protein		494	N	0	3	IINEPTAAAIAYGLDKK	http://proteomicsresource.washington.edu/tpp/cgi-bin/peptidexml_html2.pl?PepMass=1786.9829&StdPep=&MassError=0.5&xslt=xsltproc&cgi-bin=/tpp/cgi-bin/&ratioType=-1&Ref=3_IINEPTAAAIAYGLDKK&Infile=/net/yadlin/vol1/search/Nate/Hague/20130916/a1D_transfected/interact.pep.xml	0.4743	0.8783	2	0	2		N
60i	1	IPI00339269	http://proteomicsresource.washington.edu/tpp/cgi-bin/comet-fastadb.cgi?Ref=IPI00339269&Db=/net/yadlin/vol1/fasta/ipi.HUMAN20110912_met_fusion.for_rev.fasta&Pep=ATAGDTHLGGEDFDNR+DNNLLGR+FEELCSDLFR+FELSGIPPAPR+IINEPTAAAIAYGLDR+TTPSYVAFTDTER+VEIIANDQGNR+VEILANDQGNR	0		0	0		Gene_Symbol=HSPA6 Heat shock 70 kDa protein 6		643	N	0	2	IINEPTAAAIAYGLDR	http://proteomicsresource.washington.edu/tpp/cgi-bin/peptidexml_html2.pl?PepMass=1686.8941&StdPep=&MassError=0.5&xslt=xsltproc&cgi-bin=/tpp/cgi-bin/&ratioType=-1&Ref=2_IINEPTAAAIAYGLDR&Infile=/net/yadlin/vol1/search/Nate/Hague/20130916/a1D_transfected/interact.pep.xml	0.9921	0.999	2	0	3		N
60i	1	IPI00339269	http://proteomicsresource.washington.edu/tpp/cgi-bin/comet-fastadb.cgi?Ref=IPI00339269&Db=/net/yadlin/vol1/fasta/ipi.HUMAN20110912_met_fusion.for_rev.fasta&Pep=ATAGDTHLGGEDFDNR+DNNLLGR+FEELCSDLFR+FELSGIPPAPR+IINEPTAAAIAYGLDR+TTPSYVAFTDTER+VEIIANDQGNR+VEILANDQGNR	0		0	0		Gene_Symbol=HSPA6 Heat shock 70 kDa protein 6		643	N	0	3	ATAGDTHLGGEDFDNR	http://proteomicsresource.washington.edu/tpp/cgi-bin/peptidexml_html2.pl?PepMass=1674.7234&StdPep=&MassError=0.5&xslt=xsltproc&cgi-bin=/tpp/cgi-bin/&ratioType=-1&Ref=3_ATAGDTHLGGEDFDNR&Infile=/net/yadlin/vol1/search/Nate/Hague/20130916/a1D_transfected/interact.pep.xml	0.9921	0.999	2	0	2		N
60i	1	IPI00339269	http://proteomicsresource.washington.edu/tpp/cgi-bin/comet-fastadb.cgi?Ref=IPI00339269&Db=/net/yadlin/vol1/fasta/ipi.HUMAN20110912_met_fusion.for_rev.fasta&Pep=ATAGDTHLGGEDFDNR+DNNLLGR+FEELCSDLFR+FELSGIPPAPR+IINEPTAAAIAYGLDR+TTPSYVAFTDTER+VEIIANDQGNR+VEILANDQGNR	0		0	0		Gene_Symbol=HSPA6 Heat shock 70 kDa protein 6		643	N	0	2	FEELCSDLFR	http://proteomicsresource.washington.edu/tpp/cgi-bin/peptidexml_html2.pl?PepMass=1314.5914&StdPep=FEELCSDLFR&MassError=0.5&xslt=xsltproc&cgi-bin=/tpp/cgi-bin/&ratioType=-1&Ref=2_FEELCSDLFR&Infile=/net/yadlin/vol1/search/Nate/Hague/20130916/a1D_transfected/interact.pep.xml	0.9913	0.9989	2	0	2		N
60i	1	IPI00339269	http://proteomicsresource.washington.edu/tpp/cgi-bin/comet-fastadb.cgi?Ref=IPI00339269&Db=/net/yadlin/vol1/fasta/ipi.HUMAN20110912_met_fusion.for_rev.fasta&Pep=ATAGDTHLGGEDFDNR+DNNLLGR+FEELCSDLFR+FELSGIPPAPR+IINEPTAAAIAYGLDR+TTPSYVAFTDTER+VEIIANDQGNR+VEILANDQGNR	0		0	0		Gene_Symbol=HSPA6 Heat shock 70 kDa protein 6		643	N	0	2	TTPSYVAFTDTER	http://proteomicsresource.washington.edu/tpp/cgi-bin/peptidexml_html2.pl?PepMass=1486.6940&StdPep=&MassError=0.5&xslt=xsltproc&cgi-bin=/tpp/cgi-bin/&ratioType=-1&Ref=2_TTPSYVAFTDTER&Infile=/net/yadlin/vol1/search/Nate/Hague/20130916/a1D_transfected/interact.pep.xml	0.9913	0.9989	2	0	6		N
60i	1	IPI00339269	http://proteomicsresource.washington.edu/tpp/cgi-bin/comet-fastadb.cgi?Ref=IPI00339269&Db=/net/yadlin/vol1/fasta/ipi.HUMAN20110912_met_fusion.for_rev.fasta&Pep=ATAGDTHLGGEDFDNR+DNNLLGR+FEELCSDLFR+FELSGIPPAPR+IINEPTAAAIAYGLDR+TTPSYVAFTDTER+VEIIANDQGNR+VEILANDQGNR	0		0	0		Gene_Symbol=HSPA6 Heat shock 70 kDa protein 6		643	N	0	2	DNNLLGR	http://proteomicsresource.washington.edu/tpp/cgi-bin/peptidexml_html2.pl?PepMass=800.4140&StdPep=&MassError=0.5&xslt=xsltproc&cgi-bin=/tpp/cgi-bin/&ratioType=-1&Ref=2_DNNLLGR&Infile=/net/yadlin/vol1/search/Nate/Hague/20130916/a1D_transfected/interact.pep.xml	0.9351	0.9914	2	0	7		N
60i	1	IPI00339269	http://proteomicsresource.washington.edu/tpp/cgi-bin/comet-fastadb.cgi?Ref=IPI00339269&Db=/net/yadlin/vol1/fasta/ipi.HUMAN20110912_met_fusion.for_rev.fasta&Pep=ATAGDTHLGGEDFDNR+DNNLLGR+FEELCSDLFR+FELSGIPPAPR+IINEPTAAAIAYGLDR+TTPSYVAFTDTER+VEIIANDQGNR+VEILANDQGNR	0		0	0		Gene_Symbol=HSPA6 Heat shock 70 kDa protein 6		643	N	0	2	VEIIANDQGNR	http://proteomicsresource.washington.edu/tpp/cgi-bin/peptidexml_html2.pl?PepMass=1227.6207&StdPep=&MassError=0.5&xslt=xsltproc&cgi-bin=/tpp/cgi-bin/&ratioType=-1&Ref=2_VEIIANDQGNR&Infile=/net/yadlin/vol1/search/Nate/Hague/20130916/a1D_transfected/interact.pep.xml	0.9027	0.9867	2	0	3		N
60i	1	IPI00339269	http://proteomicsresource.washington.edu/tpp/cgi-bin/comet-fastadb.cgi?Ref=IPI00339269&Db=/net/yadlin/vol1/fasta/ipi.HUMAN20110912_met_fusion.for_rev.fasta&Pep=ATAGDTHLGGEDFDNR+DNNLLGR+FEELCSDLFR+FELSGIPPAPR+IINEPTAAAIAYGLDR+TTPSYVAFTDTER+VEIIANDQGNR+VEILANDQGNR	0		0	0		Gene_Symbol=HSPA6 Heat shock 70 kDa protein 6		643	N	0	2	FELSGIPPAPR	http://proteomicsresource.washington.edu/tpp/cgi-bin/peptidexml_html2.pl?PepMass=1182.6397&StdPep=&MassError=0.5&xslt=xsltproc&cgi-bin=/tpp/cgi-bin/&ratioType=-1&Ref=2_FELSGIPPAPR&Infile=/net/yadlin/vol1/search/Nate/Hague/20130916/a1D_transfected/interact.pep.xml	0.7615	0.9623	2	0	2		N
60j	1	IPI00643152,IPI00893099,IPI00939442	http://proteomicsresource.washington.edu/tpp/cgi-bin/comet-fastadb.cgi?Ref=IPI00643152&Db=/net/yadlin/vol1/fasta/ipi.HUMAN20110912_met_fusion.for_rev.fasta&Pep=AFYPEEISSMVLTK+ATAGDTHLGGEDFDNR+DAGVIAGLNVLR+DNNLLGR+FNDPVVQADMK+IINEPTAAAIAYGLDK+KFNDPVVQADMK+NALESYAFNMK+NAVITVPAYFNDSQR+TTPSYVAFTDTER+VEIIANDQGNR+VEILANDQGNR+YKAEDEVQR,http://proteomicsresource.washington.edu/tpp/cgi-bin/comet-fastadb.c…	0		0	0		Gene_Symbol=HSPA1L cDNA FLJ56386, highly similar to Heat shock 70 kDa protein 1L,Gene_Symbol=HSPA1L Uncharacterized protein,Gene_Symbol=HSPA1L Heat shock 70 kDa protein 1-like	;;	705;;	N	0.01	2	AFYPEEISSMVLTK	http://proteomicsresource.washington.edu/tpp/cgi-bin/peptidexml_html2.pl?PepMass=1613.8011&StdPep=&MassError=0.5&xslt=xsltproc&cgi-bin=/tpp/cgi-bin/&ratioType=-1&Ref=2_AFYPEEISSMVLTK&Infile=/net/yadlin/vol1/search/Nate/Hague/20130916/a1D_transfected/interact.pep.xml	0.9998	0.999	2	6	4		N
60j	1	IPI00643152,IPI00893099,IPI00939442	http://proteomicsresource.washington.edu/tpp/cgi-bin/comet-fastadb.cgi?Ref=IPI00643152&Db=/net/yadlin/vol1/fasta/ipi.HUMAN20110912_met_fusion.for_rev.fasta&Pep=AFYPEEISSMVLTK+ATAGDTHLGGEDFDNR+DAGVIAGLNVLR+DNNLLGR+FNDPVVQADMK+IINEPTAAAIAYGLDK+KFNDPVVQADMK+NALESYAFNMK+NAVITVPAYFNDSQR+TTPSYVAFTDTER+VEIIANDQGNR+VEILANDQGNR+YKAEDEVQR,http://proteomicsresource.washington.edu/tpp/cgi-bin/comet-fastadb.c…	0		0	0		Gene_Symbol=HSPA1L cDNA FLJ56386, highly similar to Heat shock 70 kDa protein 1L,Gene_Symbol=HSPA1L Uncharacterized protein,Gene_Symbol=HSPA1L Heat shock 70 kDa protein 1-like	;;	705;;	N	0	2	IINEPTAAAIAYGLDK	http://proteomicsresource.washington.edu/tpp/cgi-bin/peptidexml_html2.pl?PepMass=1658.8879&StdPep=&MassError=0.5&xslt=xsltproc&cgi-bin=/tpp/cgi-bin/&ratioType=-1&Ref=2_IINEPTAAAIAYGLDK&Infile=/net/yadlin/vol1/search/Nate/Hague/20130916/a1D_transfected/interact.pep.xml	0.9998	0.999	2	6	4		N
60j	1	IPI00643152,IPI00893099,IPI00939442	http://proteomicsresource.washington.edu/tpp/cgi-bin/comet-fastadb.cgi?Ref=IPI00643152&Db=/net/yadlin/vol1/fasta/ipi.HUMAN20110912_met_fusion.for_rev.fasta&Pep=AFYPEEISSMVLTK+ATAGDTHLGGEDFDNR+DAGVIAGLNVLR+DNNLLGR+FNDPVVQADMK+IINEPTAAAIAYGLDK+KFNDPVVQADMK+NALESYAFNMK+NAVITVPAYFNDSQR+TTPSYVAFTDTER+VEIIANDQGNR+VEILANDQGNR+YKAEDEVQR,http://proteomicsresource.washington.edu/tpp/cgi-bin/comet-fastadb.c…	0		0	0		Gene_Symbol=HSPA1L cDNA FLJ56386, highly similar to Heat shock 70 kDa protein 1L,Gene_Symbol=HSPA1L Uncharacterized protein,Gene_Symbol=HSPA1L Heat shock 70 kDa protein 1-like	;;	705;;	N	0	2	NALESYAFNMK	http://proteomicsresource.washington.edu/tpp/cgi-bin/peptidexml_html2.pl?PepMass=1286.5965&StdPep=&MassError=0.5&xslt=xsltproc&cgi-bin=/tpp/cgi-bin/&ratioType=-1&Ref=2_NALESYAFNMK&Infile=/net/yadlin/vol1/search/Nate/Hague/20130916/a1D_transfected/interact.pep.xml	0.9998	0.999	2	6	2		N
60j	1	IPI00643152,IPI00893099,IPI00939442	http://proteomicsresource.washington.edu/tpp/cgi-bin/comet-fastadb.cgi?Ref=IPI00643152&Db=/net/yadlin/vol1/fasta/ipi.HUMAN20110912_met_fusion.for_rev.fasta&Pep=AFYPEEISSMVLTK+ATAGDTHLGGEDFDNR+DAGVIAGLNVLR+DNNLLGR+FNDPVVQADMK+IINEPTAAAIAYGLDK+KFNDPVVQADMK+NALESYAFNMK+NAVITVPAYFNDSQR+TTPSYVAFTDTER+VEIIANDQGNR+VEILANDQGNR+YKAEDEVQR,http://proteomicsresource.washington.edu/tpp/cgi-bin/comet-fastadb.c…	0		0	0		Gene_Symbol=HSPA1L cDNA FLJ56386, highly similar to Heat shock 70 kDa protein 1L,Gene_Symbol=HSPA1L Uncharacterized protein,Gene_Symbol=HSPA1L Heat shock 70 kDa protein 1-like	;;	705;;	N	0	2	TTPSYVAFTDTER	http://proteomicsresource.washington.edu/tpp/cgi-bin/peptidexml_html2.pl?PepMass=1486.6940&StdPep=&MassError=0.5&xslt=xsltproc&cgi-bin=/tpp/cgi-bin/&ratioType=-1&Ref=2_TTPSYVAFTDTER&Infile=/net/yadlin/vol1/search/Nate/Hague/20130916/a1D_transfected/interact.pep.xml	0.9998	0.9989	2	6	6		N
60j	1	IPI00643152,IPI00893099,IPI00939442	http://proteomicsresource.washington.edu/tpp/cgi-bin/comet-fastadb.cgi?Ref=IPI00643152&Db=/net/yadlin/vol1/fasta/ipi.HUMAN20110912_met_fusion.for_rev.fasta&Pep=AFYPEEISSMVLTK+ATAGDTHLGGEDFDNR+DAGVIAGLNVLR+DNNLLGR+FNDPVVQADMK+IINEPTAAAIAYGLDK+KFNDPVVQADMK+NALESYAFNMK+NAVITVPAYFNDSQR+TTPSYVAFTDTER+VEIIANDQGNR+VEILANDQGNR+YKAEDEVQR,http://proteomicsresource.washington.edu/tpp/cgi-bin/comet-fastadb.c…	0		0	0		Gene_Symbol=HSPA1L cDNA FLJ56386, highly similar to Heat shock 70 kDa protein 1L,Gene_Symbol=HSPA1L Uncharacterized protein,Gene_Symbol=HSPA1L Heat shock 70 kDa protein 1-like	;;	705;;	N	0	3	ATAGDTHLGGEDFDNR	http://proteomicsresource.washington.edu/tpp/cgi-bin/peptidexml_html2.pl?PepMass=1674.7234&StdPep=&MassError=0.5&xslt=xsltproc&cgi-bin=/tpp/cgi-bin/&ratioType=-1&Ref=3_ATAGDTHLGGEDFDNR&Infile=/net/yadlin/vol1/search/Nate/Hague/20130916/a1D_transfected/interact.pep.xml	0.9998	0.999	2	6	2		N
60j	1	IPI00643152,IPI00893099,IPI00939442	http://proteomicsresource.washington.edu/tpp/cgi-bin/comet-fastadb.cgi?Ref=IPI00643152&Db=/net/yadlin/vol1/fasta/ipi.HUMAN20110912_met_fusion.for_rev.fasta&Pep=AFYPEEISSMVLTK+ATAGDTHLGGEDFDNR+DAGVIAGLNVLR+DNNLLGR+FNDPVVQADMK+IINEPTAAAIAYGLDK+KFNDPVVQADMK+NALESYAFNMK+NAVITVPAYFNDSQR+TTPSYVAFTDTER+VEIIANDQGNR+VEILANDQGNR+YKAEDEVQR,http://proteomicsresource.washington.edu/tpp/cgi-bin/comet-fastadb.c…	0		0	0		Gene_Symbol=HSPA1L cDNA FLJ56386, highly similar to Heat shock 70 kDa protein 1L,Gene_Symbol=HSPA1L Uncharacterized protein,Gene_Symbol=HSPA1L Heat shock 70 kDa protein 1-like	;;	705;;	N	0	2	DAGVIAGLNVLR	http://proteomicsresource.washington.edu/tpp/cgi-bin/peptidexml_html2.pl?PepMass=1196.6877&StdPep=&MassError=0.5&xslt=xsltproc&cgi-bin=/tpp/cgi-bin/&ratioType=-1&Ref=2_DAGVIAGLNVLR&Infile=/net/yadlin/vol1/search/Nate/Hague/20130916/a1D_transfected/interact.pep.xml	0.9997	0.9987	2	6	2		N
60j	1	IPI00643152,IPI00893099,IPI00939442	http://proteomicsresource.washington.edu/tpp/cgi-bin/comet-fastadb.cgi?Ref=IPI00643152&Db=/net/yadlin/vol1/fasta/ipi.HUMAN20110912_met_fusion.for_rev.fasta&Pep=AFYPEEISSMVLTK+ATAGDTHLGGEDFDNR+DAGVIAGLNVLR+DNNLLGR+FNDPVVQADMK+IINEPTAAAIAYGLDK+KFNDPVVQADMK+NALESYAFNMK+NAVITVPAYFNDSQR+TTPSYVAFTDTER+VEIIANDQGNR+VEILANDQGNR+YKAEDEVQR,http://proteomicsresource.washington.edu/tpp/cgi-bin/comet-fastadb.c…	0		0	0		Gene_Symbol=HSPA1L cDNA FLJ56386, highly similar to Heat shock 70 kDa protein 1L,Gene_Symbol=HSPA1L Uncharacterized protein,Gene_Symbol=HSPA1L Heat shock 70 kDa protein 1-like	;;	705;;	N	0.33	2	FNDPVVQADM[147]K	http://proteomicsresource.washington.edu/tpp/cgi-bin/peptidexml_html2.pl?PepMass=1278.5914&StdPep=FNDPVVQADM[147]K&MassError=0.5&xslt=xsltproc&cgi-bin=/tpp/cgi-bin/&ratioType=-1&Ref=2_FNDPVVQADMK&Infile=/net/yadlin/vol1/search/Nate/Hague/20130916/a1D_transfected/interact.pep.xml	0.9996	0.9983	2	4	2		N
60j	1	IPI00643152,IPI00893099,IPI00939442	http://proteomicsresource.washington.edu/tpp/cgi-bin/comet-fastadb.cgi?Ref=IPI00643152&Db=/net/yadlin/vol1/fasta/ipi.HUMAN20110912_met_fusion.for_rev.fasta&Pep=AFYPEEISSMVLTK+ATAGDTHLGGEDFDNR+DAGVIAGLNVLR+DNNLLGR+FNDPVVQADMK+IINEPTAAAIAYGLDK+KFNDPVVQADMK+NALESYAFNMK+NAVITVPAYFNDSQR+TTPSYVAFTDTER+VEIIANDQGNR+VEILANDQGNR+YKAEDEVQR,http://proteomicsresource.washington.edu/tpp/cgi-bin/comet-fastadb.c…	0		0	0		Gene_Symbol=HSPA1L cDNA FLJ56386, highly similar to Heat shock 70 kDa protein 1L,Gene_Symbol=HSPA1L Uncharacterized protein,Gene_Symbol=HSPA1L Heat shock 70 kDa protein 1-like	;;	705;;	N	0	2	DNNLLGR	http://proteomicsresource.washington.edu/tpp/cgi-bin/peptidexml_html2.pl?PepMass=800.4140&StdPep=&MassError=0.5&xslt=xsltproc&cgi-bin=/tpp/cgi-bin/&ratioType=-1&Ref=2_DNNLLGR&Infile=/net/yadlin/vol1/search/Nate/Hague/20130916/a1D_transfected/interact.pep.xml	0.9982	0.9914	2	6	7		N
60j	1	IPI00643152,IPI00893099,IPI00939442	http://proteomicsresource.washington.edu/tpp/cgi-bin/comet-fastadb.cgi?Ref=IPI00643152&Db=/net/yadlin/vol1/fasta/ipi.HUMAN20110912_met_fusion.for_rev.fasta&Pep=AFYPEEISSMVLTK+ATAGDTHLGGEDFDNR+DAGVIAGLNVLR+DNNLLGR+FNDPVVQADMK+IINEPTAAAIAYGLDK+KFNDPVVQADMK+NALESYAFNMK+NAVITVPAYFNDSQR+TTPSYVAFTDTER+VEIIANDQGNR+VEILANDQGNR+YKAEDEVQR,http://proteomicsresource.washington.edu/tpp/cgi-bin/comet-fastadb.c…	0		0	0		Gene_Symbol=HSPA1L cDNA FLJ56386, highly similar to Heat shock 70 kDa protein 1L,Gene_Symbol=HSPA1L Uncharacterized protein,Gene_Symbol=HSPA1L Heat shock 70 kDa protein 1-like	;;	705;;	N	0	2	VEIIANDQGNR	http://proteomicsresource.washington.edu/tpp/cgi-bin/peptidexml_html2.pl?PepMass=1227.6207&StdPep=&MassError=0.5&xslt=xsltproc&cgi-bin=/tpp/cgi-bin/&ratioType=-1&Ref=2_VEIIANDQGNR&Infile=/net/yadlin/vol1/search/Nate/Hague/20130916/a1D_transfected/interact.pep.xml	0.9972	0.9867	2	6	3		N
60j	1	IPI00643152,IPI00893099,IPI00939442	http://proteomicsresource.washington.edu/tpp/cgi-bin/comet-fastadb.cgi?Ref=IPI00643152&Db=/net/yadlin/vol1/fasta/ipi.HUMAN20110912_met_fusion.for_rev.fasta&Pep=AFYPEEISSMVLTK+ATAGDTHLGGEDFDNR+DAGVIAGLNVLR+DNNLLGR+FNDPVVQADMK+IINEPTAAAIAYGLDK+KFNDPVVQADMK+NALESYAFNMK+NAVITVPAYFNDSQR+TTPSYVAFTDTER+VEIIANDQGNR+VEILANDQGNR+YKAEDEVQR,http://proteomicsresource.washington.edu/tpp/cgi-bin/comet-fastadb.c…	0		0	0		Gene_Symbol=HSPA1L cDNA FLJ56386, highly similar to Heat shock 70 kDa protein 1L,Gene_Symbol=HSPA1L Uncharacterized protein,Gene_Symbol=HSPA1L Heat shock 70 kDa protein 1-like	;;	705;;	N	0.33	2	KFNDPVVQADM[147]K	http://proteomicsresource.washington.edu/tpp/cgi-bin/peptidexml_html2.pl?PepMass=1406.6864&StdPep=KFNDPVVQADM[147]K&MassError=0.5&xslt=xsltproc&cgi-bin=/tpp/cgi-bin/&ratioType=-1&Ref=2_KFNDPVVQADMK&Infile=/net/yadlin/vol1/search/Nate/Hague/20130916/a1D_transfected/interact.pep.xml	0.9797	0.9085	2	4	1		N
60j	1	IPI00643152,IPI00893099,IPI00939442	http://proteomicsresource.washington.edu/tpp/cgi-bin/comet-fastadb.cgi?Ref=IPI00643152&Db=/net/yadlin/vol1/fasta/ipi.HUMAN20110912_met_fusion.for_rev.fasta&Pep=AFYPEEISSMVLTK+ATAGDTHLGGEDFDNR+DAGVIAGLNVLR+DNNLLGR+FNDPVVQADMK+IINEPTAAAIAYGLDK+KFNDPVVQADMK+NALESYAFNMK+NAVITVPAYFNDSQR+TTPSYVAFTDTER+VEIIANDQGNR+VEILANDQGNR+YKAEDEVQR,http://proteomicsresource.washington.edu/tpp/cgi-bin/comet-fastadb.c…	0		0	0		Gene_Symbol=HSPA1L cDNA FLJ56386, highly similar to Heat shock 70 kDa protein 1L,Gene_Symbol=HSPA1L Uncharacterized protein,Gene_Symbol=HSPA1L Heat shock 70 kDa protein 1-like	;;	705;;	N	0	2	YKAEDEVQR	http://proteomicsresource.washington.edu/tpp/cgi-bin/peptidexml_html2.pl?PepMass=1136.5462&StdPep=&MassError=0.5&xslt=xsltproc&cgi-bin=/tpp/cgi-bin/&ratioType=-1&Ref=2_YKAEDEVQR&Infile=/net/yadlin/vol1/search/Nate/Hague/20130916/a1D_transfected/interact.pep.xml	0.8161	0.5161	2	6	2		N
60j	1	IPI00643152,IPI00893099,IPI00939442	http://proteomicsresource.washington.edu/tpp/cgi-bin/comet-fastadb.cgi?Ref=IPI00643152&Db=/net/yadlin/vol1/fasta/ipi.HUMAN20110912_met_fusion.for_rev.fasta&Pep=AFYPEEISSMVLTK+ATAGDTHLGGEDFDNR+DAGVIAGLNVLR+DNNLLGR+FNDPVVQADMK+IINEPTAAAIAYGLDK+KFNDPVVQADMK+NALESYAFNMK+NAVITVPAYFNDSQR+TTPSYVAFTDTER+VEIIANDQGNR+VEILANDQGNR+YKAEDEVQR,http://proteomicsresource.washington.edu/tpp/cgi-bin/comet-fastadb.c…	0		0	0		Gene_Symbol=HSPA1L cDNA FLJ56386, highly similar to Heat shock 70 kDa protein 1L,Gene_Symbol=HSPA1L Uncharacterized protein,Gene_Symbol=HSPA1L Heat shock 70 kDa protein 1-like	;;	705;;	N	0	2	NAVITVPAYFNDSQR	http://proteomicsresource.washington.edu/tpp/cgi-bin/peptidexml_html2.pl?PepMass=1693.8424&StdPep=&MassError=0.5&xslt=xsltproc&cgi-bin=/tpp/cgi-bin/&ratioType=-1&Ref=2_NAVITVPAYFNDSQR&Infile=/net/yadlin/vol1/search/Nate/Hague/20130916/a1D_transfected/interact.pep.xml	0	0	1	6	2		N
60k	1	IPI00830052	http://proteomicsresource.washington.edu/tpp/cgi-bin/comet-fastadb.cgi?Ref=IPI00830052&Db=/net/yadlin/vol1/fasta/ipi.HUMAN20110912_met_fusion.for_rev.fasta&Pep=ATAGDTHLGGEDFDNR+DAGVIAGLNVLR+DNNLLGR+FNDPVVQADMK+IINEPTAAAIAYGLDK+KFNDPVVQADMK+NALESYAFNMK+TTPSYVAFTDTER+VEIIANDQGNR+VEILANDQGNR+YKAEDEVQR	0		0	0		Gene_Symbol=- 64 kDa protein		586	N	0	2	IINEPTAAAIAYGLDK	http://proteomicsresource.washington.edu/tpp/cgi-bin/peptidexml_html2.pl?PepMass=1658.8879&StdPep=&MassError=0.5&xslt=xsltproc&cgi-bin=/tpp/cgi-bin/&ratioType=-1&Ref=2_IINEPTAAAIAYGLDK&Infile=/net/yadlin/vol1/search/Nate/Hague/20130916/a1D_transfected/interact.pep.xml	0.9998	0.999	2	6	4		N
60k	1	IPI00830052	http://proteomicsresource.washington.edu/tpp/cgi-bin/comet-fastadb.cgi?Ref=IPI00830052&Db=/net/yadlin/vol1/fasta/ipi.HUMAN20110912_met_fusion.for_rev.fasta&Pep=ATAGDTHLGGEDFDNR+DAGVIAGLNVLR+DNNLLGR+FNDPVVQADMK+IINEPTAAAIAYGLDK+KFNDPVVQADMK+NALESYAFNMK+TTPSYVAFTDTER+VEIIANDQGNR+VEILANDQGNR+YKAEDEVQR	0		0	0		Gene_Symbol=- 64 kDa protein		586	N	0	2	NALESYAFNMK	http://proteomicsresource.washington.edu/tpp/cgi-bin/peptidexml_html2.pl?PepMass=1286.5965&StdPep=&MassError=0.5&xslt=xsltproc&cgi-bin=/tpp/cgi-bin/&ratioType=-1&Ref=2_NALESYAFNMK&Infile=/net/yadlin/vol1/search/Nate/Hague/20130916/a1D_transfected/interact.pep.xml	0.9998	0.999	2	6	2		N
60k	1	IPI00830052	http://proteomicsresource.washington.edu/tpp/cgi-bin/comet-fastadb.cgi?Ref=IPI00830052&Db=/net/yadlin/vol1/fasta/ipi.HUMAN20110912_met_fusion.for_rev.fasta&Pep=ATAGDTHLGGEDFDNR+DAGVIAGLNVLR+DNNLLGR+FNDPVVQADMK+IINEPTAAAIAYGLDK+KFNDPVVQADMK+NALESYAFNMK+TTPSYVAFTDTER+VEIIANDQGNR+VEILANDQGNR+YKAEDEVQR	0		0	0		Gene_Symbol=- 64 kDa protein		586	N	0	2	TTPSYVAFTDTER	http://proteomicsresource.washington.edu/tpp/cgi-bin/peptidexml_html2.pl?PepMass=1486.6940&StdPep=&MassError=0.5&xslt=xsltproc&cgi-bin=/tpp/cgi-bin/&ratioType=-1&Ref=2_TTPSYVAFTDTER&Infile=/net/yadlin/vol1/search/Nate/Hague/20130916/a1D_transfected/interact.pep.xml	0.9998	0.9989	2	6	6		N
60k	1	IPI00830052	http://proteomicsresource.washington.edu/tpp/cgi-bin/comet-fastadb.cgi?Ref=IPI00830052&Db=/net/yadlin/vol1/fasta/ipi.HUMAN20110912_met_fusion.for_rev.fasta&Pep=ATAGDTHLGGEDFDNR+DAGVIAGLNVLR+DNNLLGR+FNDPVVQADMK+IINEPTAAAIAYGLDK+KFNDPVVQADMK+NALESYAFNMK+TTPSYVAFTDTER+VEIIANDQGNR+VEILANDQGNR+YKAEDEVQR	0		0	0		Gene_Symbol=- 64 kDa protein		586	N	0	3	ATAGDTHLGGEDFDNR	http://proteomicsresource.washington.edu/tpp/cgi-bin/peptidexml_html2.pl?PepMass=1674.7234&StdPep=&MassError=0.5&xslt=xsltproc&cgi-bin=/tpp/cgi-bin/&ratioType=-1&Ref=3_ATAGDTHLGGEDFDNR&Infile=/net/yadlin/vol1/search/Nate/Hague/20130916/a1D_transfected/interact.pep.xml	0.9998	0.999	2	6	2		N
60k	1	IPI00830052	http://proteomicsresource.washington.edu/tpp/cgi-bin/comet-fastadb.cgi?Ref=IPI00830052&Db=/net/yadlin/vol1/fasta/ipi.HUMAN20110912_met_fusion.for_rev.fasta&Pep=ATAGDTHLGGEDFDNR+DAGVIAGLNVLR+DNNLLGR+FNDPVVQADMK+IINEPTAAAIAYGLDK+KFNDPVVQADMK+NALESYAFNMK+TTPSYVAFTDTER+VEIIANDQGNR+VEILANDQGNR+YKAEDEVQR	0		0	0		Gene_Symbol=- 64 kDa protein		586	N	0	2	DAGVIAGLNVLR	http://proteomicsresource.washington.edu/tpp/cgi-bin/peptidexml_html2.pl?PepMass=1196.6877&StdPep=&MassError=0.5&xslt=xsltproc&cgi-bin=/tpp/cgi-bin/&ratioType=-1&Ref=2_DAGVIAGLNVLR&Infile=/net/yadlin/vol1/search/Nate/Hague/20130916/a1D_transfected/interact.pep.xml	0.9997	0.9987	2	6	2		N
60k	1	IPI00830052	http://proteomicsresource.washington.edu/tpp/cgi-bin/comet-fastadb.cgi?Ref=IPI00830052&Db=/net/yadlin/vol1/fasta/ipi.HUMAN20110912_met_fusion.for_rev.fasta&Pep=ATAGDTHLGGEDFDNR+DAGVIAGLNVLR+DNNLLGR+FNDPVVQADMK+IINEPTAAAIAYGLDK+KFNDPVVQADMK+NALESYAFNMK+TTPSYVAFTDTER+VEIIANDQGNR+VEILANDQGNR+YKAEDEVQR	0		0	0		Gene_Symbol=- 64 kDa protein		586	N	0.33	2	FNDPVVQADM[147]K	http://proteomicsresource.washington.edu/tpp/cgi-bin/peptidexml_html2.pl?PepMass=1278.5914&StdPep=FNDPVVQADM[147]K&MassError=0.5&xslt=xsltproc&cgi-bin=/tpp/cgi-bin/&ratioType=-1&Ref=2_FNDPVVQADMK&Infile=/net/yadlin/vol1/search/Nate/Hague/20130916/a1D_transfected/interact.pep.xml	0.9996	0.9983	2	4	2		N
60k	1	IPI00830052	http://proteomicsresource.washington.edu/tpp/cgi-bin/comet-fastadb.cgi?Ref=IPI00830052&Db=/net/yadlin/vol1/fasta/ipi.HUMAN20110912_met_fusion.for_rev.fasta&Pep=ATAGDTHLGGEDFDNR+DAGVIAGLNVLR+DNNLLGR+FNDPVVQADMK+IINEPTAAAIAYGLDK+KFNDPVVQADMK+NALESYAFNMK+TTPSYVAFTDTER+VEIIANDQGNR+VEILANDQGNR+YKAEDEVQR	0		0	0		Gene_Symbol=- 64 kDa protein		586	N	0	2	DNNLLGR	http://proteomicsresource.washington.edu/tpp/cgi-bin/peptidexml_html2.pl?PepMass=800.4140&StdPep=&MassError=0.5&xslt=xsltproc&cgi-bin=/tpp/cgi-bin/&ratioType=-1&Ref=2_DNNLLGR&Infile=/net/yadlin/vol1/search/Nate/Hague/20130916/a1D_transfected/interact.pep.xml	0.9982	0.9914	2	6	7		N
60k	1	IPI00830052	http://proteomicsresource.washington.edu/tpp/cgi-bin/comet-fastadb.cgi?Ref=IPI00830052&Db=/net/yadlin/vol1/fasta/ipi.HUMAN20110912_met_fusion.for_rev.fasta&Pep=ATAGDTHLGGEDFDNR+DAGVIAGLNVLR+DNNLLGR+FNDPVVQADMK+IINEPTAAAIAYGLDK+KFNDPVVQADMK+NALESYAFNMK+TTPSYVAFTDTER+VEIIANDQGNR+VEILANDQGNR+YKAEDEVQR	0		0	0		Gene_Symbol=- 64 kDa protein		586	N	0	2	VEIIANDQGNR	http://proteomicsresource.washington.edu/tpp/cgi-bin/peptidexml_html2.pl?PepMass=1227.6207&StdPep=&MassError=0.5&xslt=xsltproc&cgi-bin=/tpp/cgi-bin/&ratioType=-1&Ref=2_VEIIANDQGNR&Infile=/net/yadlin/vol1/search/Nate/Hague/20130916/a1D_transfected/interact.pep.xml	0.9972	0.9867	2	6	3		N
60k	1	IPI00830052	http://proteomicsresource.washington.edu/tpp/cgi-bin/comet-fastadb.cgi?Ref=IPI00830052&Db=/net/yadlin/vol1/fasta/ipi.HUMAN20110912_met_fusion.for_rev.fasta&Pep=ATAGDTHLGGEDFDNR+DAGVIAGLNVLR+DNNLLGR+FNDPVVQADMK+IINEPTAAAIAYGLDK+KFNDPVVQADMK+NALESYAFNMK+TTPSYVAFTDTER+VEIIANDQGNR+VEILANDQGNR+YKAEDEVQR	0		0	0		Gene_Symbol=- 64 kDa protein		586	N	0.33	2	KFNDPVVQADM[147]K	http://proteomicsresource.washington.edu/tpp/cgi-bin/peptidexml_html2.pl?PepMass=1406.6864&StdPep=KFNDPVVQADM[147]K&MassError=0.5&xslt=xsltproc&cgi-bin=/tpp/cgi-bin/&ratioType=-1&Ref=2_KFNDPVVQADMK&Infile=/net/yadlin/vol1/search/Nate/Hague/20130916/a1D_transfected/interact.pep.xml	0.9797	0.9085	2	4	1		N
60k	1	IPI00830052	http://proteomicsresource.washington.edu/tpp/cgi-bin/comet-fastadb.cgi?Ref=IPI00830052&Db=/net/yadlin/vol1/fasta/ipi.HUMAN20110912_met_fusion.for_rev.fasta&Pep=ATAGDTHLGGEDFDNR+DAGVIAGLNVLR+DNNLLGR+FNDPVVQADMK+IINEPTAAAIAYGLDK+KFNDPVVQADMK+NALESYAFNMK+TTPSYVAFTDTER+VEIIANDQGNR+VEILANDQGNR+YKAEDEVQR	0		0	0		Gene_Symbol=- 64 kDa protein		586	N	0	2	YKAEDEVQR	http://proteomicsresource.washington.edu/tpp/cgi-bin/peptidexml_html2.pl?PepMass=1136.5462&StdPep=&MassError=0.5&xslt=xsltproc&cgi-bin=/tpp/cgi-bin/&ratioType=-1&Ref=2_YKAEDEVQR&Infile=/net/yadlin/vol1/search/Nate/Hague/20130916/a1D_transfected/interact.pep.xml	0.8161	0.5161	2	6	2		N
60l	1	IPI00844513	http://proteomicsresource.washington.edu/tpp/cgi-bin/comet-fastadb.cgi?Ref=IPI00844513&Db=/net/yadlin/vol1/fasta/ipi.HUMAN20110912_met_fusion.for_rev.fasta&Pep=DAGTIAGLNVLR+EIAEAYLGK+FDDAVVQSDMK+RFDDAVVQSDMK	0		0	0		Gene_Symbol=- Similar to Chain , Heat-Shock Cognate 70kd Protein (44kd Atpase N-Terminal) (E.C.3.6.1.3) Mutant With Asp 206 Replaced By Ser		231	N	0	2	FDDAVVQSDMK	http://proteomicsresource.washington.edu/tpp/cgi-bin/peptidexml_html2.pl?PepMass=1253.5598&StdPep=&MassError=0.5&xslt=xsltproc&cgi-bin=/tpp/cgi-bin/&ratioType=-1&Ref=2_FDDAVVQSDMK&Infile=/net/yadlin/vol1/search/Nate/Hague/20130916/a1D_transfected/interact.pep.xml	0.9921	0.999	2	0	2		N
60l	1	IPI00844513	http://proteomicsresource.washington.edu/tpp/cgi-bin/comet-fastadb.cgi?Ref=IPI00844513&Db=/net/yadlin/vol1/fasta/ipi.HUMAN20110912_met_fusion.for_rev.fasta&Pep=DAGTIAGLNVLR+EIAEAYLGK+FDDAVVQSDMK+RFDDAVVQSDMK	0		0	0		Gene_Symbol=- Similar to Chain , Heat-Shock Cognate 70kd Protein (44kd Atpase N-Terminal) (E.C.3.6.1.3) Mutant With Asp 206 Replaced By Ser		231	N	0	3	RFDDAVVQSDMK	http://proteomicsresource.washington.edu/tpp/cgi-bin/peptidexml_html2.pl?PepMass=1409.6609&StdPep=&MassError=0.5&xslt=xsltproc&cgi-bin=/tpp/cgi-bin/&ratioType=-1&Ref=3_RFDDAVVQSDMK&Infile=/net/yadlin/vol1/search/Nate/Hague/20130916/a1D_transfected/interact.pep.xml	0.9921	0.999	2	0	1	a	N
60l	1	IPI00844513	http://proteomicsresource.washington.edu/tpp/cgi-bin/comet-fastadb.cgi?Ref=IPI00844513&Db=/net/yadlin/vol1/fasta/ipi.HUMAN20110912_met_fusion.for_rev.fasta&Pep=DAGTIAGLNVLR+EIAEAYLGK+FDDAVVQSDMK+RFDDAVVQSDMK	0		0	0		Gene_Symbol=- Similar to Chain , Heat-Shock Cognate 70kd Protein (44kd Atpase N-Terminal) (E.C.3.6.1.3) Mutant With Asp 206 Replaced By Ser		231	N	0	2	RFDDAVVQSDMK	http://proteomicsresource.washington.edu/tpp/cgi-bin/peptidexml_html2.pl?PepMass=1409.6609&StdPep=&MassError=0.5&xslt=xsltproc&cgi-bin=/tpp/cgi-bin/&ratioType=-1&Ref=2_RFDDAVVQSDMK&Infile=/net/yadlin/vol1/search/Nate/Hague/20130916/a1D_transfected/interact.pep.xml	0.9913	0.9989	2	0	1	a	N
60l	1	IPI00844513	http://proteomicsresource.washington.edu/tpp/cgi-bin/comet-fastadb.cgi?Ref=IPI00844513&Db=/net/yadlin/vol1/fasta/ipi.HUMAN20110912_met_fusion.for_rev.fasta&Pep=DAGTIAGLNVLR+EIAEAYLGK+FDDAVVQSDMK+RFDDAVVQSDMK	0		0	0		Gene_Symbol=- Similar to Chain , Heat-Shock Cognate 70kd Protein (44kd Atpase N-Terminal) (E.C.3.6.1.3) Mutant With Asp 206 Replaced By Ser		231	N	0	2	DAGTIAGLNVLR	http://proteomicsresource.washington.edu/tpp/cgi-bin/peptidexml_html2.pl?PepMass=1198.6670&StdPep=&MassError=0.5&xslt=xsltproc&cgi-bin=/tpp/cgi-bin/&ratioType=-1&Ref=2_DAGTIAGLNVLR&Infile=/net/yadlin/vol1/search/Nate/Hague/20130916/a1D_transfected/interact.pep.xml	0.9905	0.9988	2	0	2		N
60l	1	IPI00844513	http://proteomicsresource.washington.edu/tpp/cgi-bin/comet-fastadb.cgi?Ref=IPI00844513&Db=/net/yadlin/vol1/fasta/ipi.HUMAN20110912_met_fusion.for_rev.fasta&Pep=DAGTIAGLNVLR+EIAEAYLGK+FDDAVVQSDMK+RFDDAVVQSDMK	0		0	0		Gene_Symbol=- Similar to Chain , Heat-Shock Cognate 70kd Protein (44kd Atpase N-Terminal) (E.C.3.6.1.3) Mutant With Asp 206 Replaced By Ser		231	N	0	2	EIAEAYLGK	http://proteomicsresource.washington.edu/tpp/cgi-bin/peptidexml_html2.pl?PepMass=992.5178&StdPep=&MassError=0.5&xslt=xsltproc&cgi-bin=/tpp/cgi-bin/&ratioType=-1&Ref=2_EIAEAYLGK&Infile=/net/yadlin/vol1/search/Nate/Hague/20130916/a1D_transfected/interact.pep.xml	0.9834	0.9979	2	0	2		N
60m	1	IPI00902596	http://proteomicsresource.washington.edu/tpp/cgi-bin/comet-fastadb.cgi?Ref=IPI00902596&Db=/net/yadlin/vol1/fasta/ipi.HUMAN20110912_met_fusion.for_rev.fasta&Pep=FEELNADLFR+NALESYTYNIK+NQVAMNPTNTIFDAK+TTPSYVAFTDTER+VCNPIISK+VEIIANDQGNR+VEILANDQGNR	0		0	0		Gene_Symbol=HSPA2 cDNA FLJ40505 fis, clone TESTI2045562, highly similar to HEAT SHOCK-RELATED 70 kDa PROTEIN 2		413	N	0	2	NQVAMNPTNTIFDAK	http://proteomicsresource.washington.edu/tpp/cgi-bin/peptidexml_html2.pl?PepMass=1662.8035&StdPep=&MassError=0.5&xslt=xsltproc&cgi-bin=/tpp/cgi-bin/&ratioType=-1&Ref=2_NQVAMNPTNTIFDAK&Infile=/net/yadlin/vol1/search/Nate/Hague/20130916/a1D_transfected/interact.pep.xml	0.9921	0.999	2	0	2		N
60m	1	IPI00902596	http://proteomicsresource.washington.edu/tpp/cgi-bin/comet-fastadb.cgi?Ref=IPI00902596&Db=/net/yadlin/vol1/fasta/ipi.HUMAN20110912_met_fusion.for_rev.fasta&Pep=FEELNADLFR+NALESYTYNIK+NQVAMNPTNTIFDAK+TTPSYVAFTDTER+VCNPIISK+VEIIANDQGNR+VEILANDQGNR	0		0	0		Gene_Symbol=HSPA2 cDNA FLJ40505 fis, clone TESTI2045562, highly similar to HEAT SHOCK-RELATED 70 kDa PROTEIN 2		413	N	0	2	FEELNADLFR	http://proteomicsresource.washington.edu/tpp/cgi-bin/peptidexml_html2.pl?PepMass=1252.6088&StdPep=&MassError=0.5&xslt=xsltproc&cgi-bin=/tpp/cgi-bin/&ratioType=-1&Ref=2_FEELNADLFR&Infile=/net/yadlin/vol1/search/Nate/Hague/20130916/a1D_transfected/interact.pep.xml	0.9913	0.9989	2	0	4		N
60m	1	IPI00902596	http://proteomicsresource.washington.edu/tpp/cgi-bin/comet-fastadb.cgi?Ref=IPI00902596&Db=/net/yadlin/vol1/fasta/ipi.HUMAN20110912_met_fusion.for_rev.fasta&Pep=FEELNADLFR+NALESYTYNIK+NQVAMNPTNTIFDAK+TTPSYVAFTDTER+VCNPIISK+VEIIANDQGNR+VEILANDQGNR	0		0	0		Gene_Symbol=HSPA2 cDNA FLJ40505 fis, clone TESTI2045562, highly similar to HEAT SHOCK-RELATED 70 kDa PROTEIN 2		413	N	0	2	TTPSYVAFTDTER	http://proteomicsresource.washington.edu/tpp/cgi-bin/peptidexml_html2.pl?PepMass=1486.6940&StdPep=&MassError=0.5&xslt=xsltproc&cgi-bin=/tpp/cgi-bin/&ratioType=-1&Ref=2_TTPSYVAFTDTER&Infile=/net/yadlin/vol1/search/Nate/Hague/20130916/a1D_transfected/interact.pep.xml	0.9913	0.9989	2	0	6		N
60m	1	IPI00902596	http://proteomicsresource.washington.edu/tpp/cgi-bin/comet-fastadb.cgi?Ref=IPI00902596&Db=/net/yadlin/vol1/fasta/ipi.HUMAN20110912_met_fusion.for_rev.fasta&Pep=FEELNADLFR+NALESYTYNIK+NQVAMNPTNTIFDAK+TTPSYVAFTDTER+VCNPIISK+VEIIANDQGNR+VEILANDQGNR	0		0	0		Gene_Symbol=HSPA2 cDNA FLJ40505 fis, clone TESTI2045562, highly similar to HEAT SHOCK-RELATED 70 kDa PROTEIN 2		413	N	0	2	NALESYTYNIK	http://proteomicsresource.washington.edu/tpp/cgi-bin/peptidexml_html2.pl?PepMass=1314.6456&StdPep=&MassError=0.5&xslt=xsltproc&cgi-bin=/tpp/cgi-bin/&ratioType=-1&Ref=2_NALESYTYNIK&Infile=/net/yadlin/vol1/search/Nate/Hague/20130916/a1D_transfected/interact.pep.xml	0.9905	0.9988	2	0	1		N
60m	1	IPI00902596	http://proteomicsresource.washington.edu/tpp/cgi-bin/comet-fastadb.cgi?Ref=IPI00902596&Db=/net/yadlin/vol1/fasta/ipi.HUMAN20110912_met_fusion.for_rev.fasta&Pep=FEELNADLFR+NALESYTYNIK+NQVAMNPTNTIFDAK+TTPSYVAFTDTER+VCNPIISK+VEIIANDQGNR+VEILANDQGNR	0		0	0		Gene_Symbol=HSPA2 cDNA FLJ40505 fis, clone TESTI2045562, highly similar to HEAT SHOCK-RELATED 70 kDa PROTEIN 2		413	N	0	2	VCNPIISK	http://proteomicsresource.washington.edu/tpp/cgi-bin/peptidexml_html2.pl?PepMass=929.5004&StdPep=VCNPIISK&MassError=0.5&xslt=xsltproc&cgi-bin=/tpp/cgi-bin/&ratioType=-1&Ref=2_VCNPIISK&Infile=/net/yadlin/vol1/search/Nate/Hague/20130916/a1D_transfected/interact.pep.xml	0.9689	0.996	2	0	1		N
60m	1	IPI00902596	http://proteomicsresource.washington.edu/tpp/cgi-bin/comet-fastadb.cgi?Ref=IPI00902596&Db=/net/yadlin/vol1/fasta/ipi.HUMAN20110912_met_fusion.for_rev.fasta&Pep=FEELNADLFR+NALESYTYNIK+NQVAMNPTNTIFDAK+TTPSYVAFTDTER+VCNPIISK+VEIIANDQGNR+VEILANDQGNR	0		0	0		Gene_Symbol=HSPA2 cDNA FLJ40505 fis, clone TESTI2045562, highly similar to HEAT SHOCK-RELATED 70 kDa PROTEIN 2		413	N	0	2	VEIIANDQGNR	http://proteomicsresource.washington.edu/tpp/cgi-bin/peptidexml_html2.pl?PepMass=1227.6207&StdPep=&MassError=0.5&xslt=xsltproc&cgi-bin=/tpp/cgi-bin/&ratioType=-1&Ref=2_VEIIANDQGNR&Infile=/net/yadlin/vol1/search/Nate/Hague/20130916/a1D_transfected/interact.pep.xml	0.9027	0.9867	2	0	3		N
60n	1	IPI00909073	http://proteomicsresource.washington.edu/tpp/cgi-bin/comet-fastadb.cgi?Ref=IPI00909073&Db=/net/yadlin/vol1/fasta/ipi.HUMAN20110912_met_fusion.for_rev.fasta&Pep=CQEVISWLDANTLAEK+DNNLLGR+FELSGIPPAPR+FGDPVVQSDMK+GGSGSGPTIEEVD+KFGDPVVQSDMK+LLQDFFNGR+NALESYAFNMK+NQVALNPQNTVFDAK+TTPSYVAFTDTER+VEIIANDQGNR+VEILANDQGNR+YKAEDEVQR	0		0	0		Gene_Symbol=- cDNA FLJ53752, highly similar to Heat shock 70 kDa protein 1		417	N	0	2	CQEVISWLDANTLAEK	http://proteomicsresource.washington.edu/tpp/cgi-bin/peptidexml_html2.pl?PepMass=1875.9036&StdPep=CQEVISWLDANTLAEK&MassError=0.5&xslt=xsltproc&cgi-bin=/tpp/cgi-bin/&ratioType=-1&Ref=2_CQEVISWLDANTLAEK&Infile=/net/yadlin/vol1/search/Nate/Hague/20130916/a1D_transfected/interact.pep.xml	0.9939	0.999	2	1	2		N
60n	1	IPI00909073	http://proteomicsresource.washington.edu/tpp/cgi-bin/comet-fastadb.cgi?Ref=IPI00909073&Db=/net/yadlin/vol1/fasta/ipi.HUMAN20110912_met_fusion.for_rev.fasta&Pep=CQEVISWLDANTLAEK+DNNLLGR+FELSGIPPAPR+FGDPVVQSDMK+GGSGSGPTIEEVD+KFGDPVVQSDMK+LLQDFFNGR+NALESYAFNMK+NQVALNPQNTVFDAK+TTPSYVAFTDTER+VEIIANDQGNR+VEILANDQGNR+YKAEDEVQR	0		0	0		Gene_Symbol=- cDNA FLJ53752, highly similar to Heat shock 70 kDa protein 1		417	N	0	2	GGSGSGPTIEEVD	http://proteomicsresource.washington.edu/tpp/cgi-bin/peptidexml_html2.pl?PepMass=1203.5255&StdPep=&MassError=0.5&xslt=xsltproc&cgi-bin=/tpp/cgi-bin/&ratioType=-1&Ref=2_GGSGSGPTIEEVD&Infile=/net/yadlin/vol1/search/Nate/Hague/20130916/a1D_transfected/interact.pep.xml	0.9939	0.999	2	1	2		N
60n	1	IPI00909073	http://proteomicsresource.washington.edu/tpp/cgi-bin/comet-fastadb.cgi?Ref=IPI00909073&Db=/net/yadlin/vol1/fasta/ipi.HUMAN20110912_met_fusion.for_rev.fasta&Pep=CQEVISWLDANTLAEK+DNNLLGR+FELSGIPPAPR+FGDPVVQSDMK+GGSGSGPTIEEVD+KFGDPVVQSDMK+LLQDFFNGR+NALESYAFNMK+NQVALNPQNTVFDAK+TTPSYVAFTDTER+VEIIANDQGNR+VEILANDQGNR+YKAEDEVQR	0		0	0		Gene_Symbol=- cDNA FLJ53752, highly similar to Heat shock 70 kDa protein 1		417	N	0	2	KFGDPVVQSDMK	http://proteomicsresource.washington.edu/tpp/cgi-bin/peptidexml_html2.pl?PepMass=1349.6649&StdPep=&MassError=0.5&xslt=xsltproc&cgi-bin=/tpp/cgi-bin/&ratioType=-1&Ref=2_KFGDPVVQSDMK&Infile=/net/yadlin/vol1/search/Nate/Hague/20130916/a1D_transfected/interact.pep.xml	0.9939	0.999	2	1	2		N
60n	1	IPI00909073	http://proteomicsresource.washington.edu/tpp/cgi-bin/comet-fastadb.cgi?Ref=IPI00909073&Db=/net/yadlin/vol1/fasta/ipi.HUMAN20110912_met_fusion.for_rev.fasta&Pep=CQEVISWLDANTLAEK+DNNLLGR+FELSGIPPAPR+FGDPVVQSDMK+GGSGSGPTIEEVD+KFGDPVVQSDMK+LLQDFFNGR+NALESYAFNMK+NQVALNPQNTVFDAK+TTPSYVAFTDTER+VEIIANDQGNR+VEILANDQGNR+YKAEDEVQR	0		0	0		Gene_Symbol=- cDNA FLJ53752, highly similar to Heat shock 70 kDa protein 1		417	N	0	2	NALESYAFNMK	http://proteomicsresource.washington.edu/tpp/cgi-bin/peptidexml_html2.pl?PepMass=1286.5965&StdPep=&MassError=0.5&xslt=xsltproc&cgi-bin=/tpp/cgi-bin/&ratioType=-1&Ref=2_NALESYAFNMK&Infile=/net/yadlin/vol1/search/Nate/Hague/20130916/a1D_transfected/interact.pep.xml	0.9939	0.999	2	1	2		N
60n	1	IPI00909073	http://proteomicsresource.washington.edu/tpp/cgi-bin/comet-fastadb.cgi?Ref=IPI00909073&Db=/net/yadlin/vol1/fasta/ipi.HUMAN20110912_met_fusion.for_rev.fasta&Pep=CQEVISWLDANTLAEK+DNNLLGR+FELSGIPPAPR+FGDPVVQSDMK+GGSGSGPTIEEVD+KFGDPVVQSDMK+LLQDFFNGR+NALESYAFNMK+NQVALNPQNTVFDAK+TTPSYVAFTDTER+VEIIANDQGNR+VEILANDQGNR+YKAEDEVQR	0		0	0		Gene_Symbol=- cDNA FLJ53752, highly similar to Heat shock 70 kDa protein 1		417	N	0	2	NQVALNPQNTVFDAK	http://proteomicsresource.washington.edu/tpp/cgi-bin/peptidexml_html2.pl?PepMass=1657.8424&StdPep=&MassError=0.5&xslt=xsltproc&cgi-bin=/tpp/cgi-bin/&ratioType=-1&Ref=2_NQVALNPQNTVFDAK&Infile=/net/yadlin/vol1/search/Nate/Hague/20130916/a1D_transfected/interact.pep.xml	0.9939	0.999	2	1	6		N
60n	1	IPI00909073	http://proteomicsresource.washington.edu/tpp/cgi-bin/comet-fastadb.cgi?Ref=IPI00909073&Db=/net/yadlin/vol1/fasta/ipi.HUMAN20110912_met_fusion.for_rev.fasta&Pep=CQEVISWLDANTLAEK+DNNLLGR+FELSGIPPAPR+FGDPVVQSDMK+GGSGSGPTIEEVD+KFGDPVVQSDMK+LLQDFFNGR+NALESYAFNMK+NQVALNPQNTVFDAK+TTPSYVAFTDTER+VEIIANDQGNR+VEILANDQGNR+YKAEDEVQR	0		0	0		Gene_Symbol=- cDNA FLJ53752, highly similar to Heat shock 70 kDa protein 1		417	N	0	2	FGDPVVQSDMK	http://proteomicsresource.washington.edu/tpp/cgi-bin/peptidexml_html2.pl?PepMass=1221.5700&StdPep=&MassError=0.5&xslt=xsltproc&cgi-bin=/tpp/cgi-bin/&ratioType=-1&Ref=2_FGDPVVQSDMK&Infile=/net/yadlin/vol1/search/Nate/Hague/20130916/a1D_transfected/interact.pep.xml	0.9933	0.9989	2	1	2		N
60n	1	IPI00909073	http://proteomicsresource.washington.edu/tpp/cgi-bin/comet-fastadb.cgi?Ref=IPI00909073&Db=/net/yadlin/vol1/fasta/ipi.HUMAN20110912_met_fusion.for_rev.fasta&Pep=CQEVISWLDANTLAEK+DNNLLGR+FELSGIPPAPR+FGDPVVQSDMK+GGSGSGPTIEEVD+KFGDPVVQSDMK+LLQDFFNGR+NALESYAFNMK+NQVALNPQNTVFDAK+TTPSYVAFTDTER+VEIIANDQGNR+VEILANDQGNR+YKAEDEVQR	0		0	0		Gene_Symbol=- cDNA FLJ53752, highly similar to Heat shock 70 kDa protein 1		417	N	0	2	FGDPVVQSDM[147]K	http://proteomicsresource.washington.edu/tpp/cgi-bin/peptidexml_html2.pl?PepMass=1237.5649&StdPep=FGDPVVQSDM[147]K&MassError=0.5&xslt=xsltproc&cgi-bin=/tpp/cgi-bin/&ratioType=-1&Ref=2_FGDPVVQSDMK&Infile=/net/yadlin/vol1/search/Nate/Hague/20130916/a1D_transfected/interact.pep.xml	0.9933	0.9989	2	1	2		N
60n	1	IPI00909073	http://proteomicsresource.washington.edu/tpp/cgi-bin/comet-fastadb.cgi?Ref=IPI00909073&Db=/net/yadlin/vol1/fasta/ipi.HUMAN20110912_met_fusion.for_rev.fasta&Pep=CQEVISWLDANTLAEK+DNNLLGR+FELSGIPPAPR+FGDPVVQSDMK+GGSGSGPTIEEVD+KFGDPVVQSDMK+LLQDFFNGR+NALESYAFNMK+NQVALNPQNTVFDAK+TTPSYVAFTDTER+VEIIANDQGNR+VEILANDQGNR+YKAEDEVQR	0		0	0		Gene_Symbol=- cDNA FLJ53752, highly similar to Heat shock 70 kDa protein 1		417	N	0	2	TTPSYVAFTDTER	http://proteomicsresource.washington.edu/tpp/cgi-bin/peptidexml_html2.pl?PepMass=1486.6940&StdPep=&MassError=0.5&xslt=xsltproc&cgi-bin=/tpp/cgi-bin/&ratioType=-1&Ref=2_TTPSYVAFTDTER&Infile=/net/yadlin/vol1/search/Nate/Hague/20130916/a1D_transfected/interact.pep.xml	0.9933	0.9989	2	1	6		N
60n	1	IPI00909073	http://proteomicsresource.washington.edu/tpp/cgi-bin/comet-fastadb.cgi?Ref=IPI00909073&Db=/net/yadlin/vol1/fasta/ipi.HUMAN20110912_met_fusion.for_rev.fasta&Pep=CQEVISWLDANTLAEK+DNNLLGR+FELSGIPPAPR+FGDPVVQSDMK+GGSGSGPTIEEVD+KFGDPVVQSDMK+LLQDFFNGR+NALESYAFNMK+NQVALNPQNTVFDAK+TTPSYVAFTDTER+VEIIANDQGNR+VEILANDQGNR+YKAEDEVQR	0		0	0		Gene_Symbol=- cDNA FLJ53752, highly similar to Heat shock 70 kDa protein 1		417	N	0	2	DNNLLGR	http://proteomicsresource.washington.edu/tpp/cgi-bin/peptidexml_html2.pl?PepMass=800.4140&StdPep=&MassError=0.5&xslt=xsltproc&cgi-bin=/tpp/cgi-bin/&ratioType=-1&Ref=2_DNNLLGR&Infile=/net/yadlin/vol1/search/Nate/Hague/20130916/a1D_transfected/interact.pep.xml	0.9496	0.9914	2	1	7		N
60n	1	IPI00909073	http://proteomicsresource.washington.edu/tpp/cgi-bin/comet-fastadb.cgi?Ref=IPI00909073&Db=/net/yadlin/vol1/fasta/ipi.HUMAN20110912_met_fusion.for_rev.fasta&Pep=CQEVISWLDANTLAEK+DNNLLGR+FELSGIPPAPR+FGDPVVQSDMK+GGSGSGPTIEEVD+KFGDPVVQSDMK+LLQDFFNGR+NALESYAFNMK+NQVALNPQNTVFDAK+TTPSYVAFTDTER+VEIIANDQGNR+VEILANDQGNR+YKAEDEVQR	0		0	0		Gene_Symbol=- cDNA FLJ53752, highly similar to Heat shock 70 kDa protein 1		417	N	0	2	VEIIANDQGNR	http://proteomicsresource.washington.edu/tpp/cgi-bin/peptidexml_html2.pl?PepMass=1227.6207&StdPep=&MassError=0.5&xslt=xsltproc&cgi-bin=/tpp/cgi-bin/&ratioType=-1&Ref=2_VEIIANDQGNR&Infile=/net/yadlin/vol1/search/Nate/Hague/20130916/a1D_transfected/interact.pep.xml	0.9238	0.9867	2	1	3		N
60n	1	IPI00909073	http://proteomicsresource.washington.edu/tpp/cgi-bin/comet-fastadb.cgi?Ref=IPI00909073&Db=/net/yadlin/vol1/fasta/ipi.HUMAN20110912_met_fusion.for_rev.fasta&Pep=CQEVISWLDANTLAEK+DNNLLGR+FELSGIPPAPR+FGDPVVQSDMK+GGSGSGPTIEEVD+KFGDPVVQSDMK+LLQDFFNGR+NALESYAFNMK+NQVALNPQNTVFDAK+TTPSYVAFTDTER+VEIIANDQGNR+VEILANDQGNR+YKAEDEVQR	0		0	0		Gene_Symbol=- cDNA FLJ53752, highly similar to Heat shock 70 kDa protein 1		417	N	0	2	FELSGIPPAPR	http://proteomicsresource.washington.edu/tpp/cgi-bin/peptidexml_html2.pl?PepMass=1182.6397&StdPep=&MassError=0.5&xslt=xsltproc&cgi-bin=/tpp/cgi-bin/&ratioType=-1&Ref=2_FELSGIPPAPR&Infile=/net/yadlin/vol1/search/Nate/Hague/20130916/a1D_transfected/interact.pep.xml	0.8067	0.9623	2	1	2		N
60n	1	IPI00909073	http://proteomicsresource.washington.edu/tpp/cgi-bin/comet-fastadb.cgi?Ref=IPI00909073&Db=/net/yadlin/vol1/fasta/ipi.HUMAN20110912_met_fusion.for_rev.fasta&Pep=CQEVISWLDANTLAEK+DNNLLGR+FELSGIPPAPR+FGDPVVQSDMK+GGSGSGPTIEEVD+KFGDPVVQSDMK+LLQDFFNGR+NALESYAFNMK+NQVALNPQNTVFDAK+TTPSYVAFTDTER+VEIIANDQGNR+VEILANDQGNR+YKAEDEVQR	0		0	0		Gene_Symbol=- cDNA FLJ53752, highly similar to Heat shock 70 kDa protein 1		417	N	0.01	2	LLQDFFNGR	http://proteomicsresource.washington.edu/tpp/cgi-bin/peptidexml_html2.pl?PepMass=1108.5665&StdPep=&MassError=0.5&xslt=xsltproc&cgi-bin=/tpp/cgi-bin/&ratioType=-1&Ref=2_LLQDFFNGR&Infile=/net/yadlin/vol1/search/Nate/Hague/20130916/a1D_transfected/interact.pep.xml	0.7348	0.9568	2	0	2		N
60n	1	IPI00909073	http://proteomicsresource.washington.edu/tpp/cgi-bin/comet-fastadb.cgi?Ref=IPI00909073&Db=/net/yadlin/vol1/fasta/ipi.HUMAN20110912_met_fusion.for_rev.fasta&Pep=CQEVISWLDANTLAEK+DNNLLGR+FELSGIPPAPR+FGDPVVQSDMK+GGSGSGPTIEEVD+KFGDPVVQSDMK+LLQDFFNGR+NALESYAFNMK+NQVALNPQNTVFDAK+TTPSYVAFTDTER+VEIIANDQGNR+VEILANDQGNR+YKAEDEVQR	0		0	0		Gene_Symbol=- cDNA FLJ53752, highly similar to Heat shock 70 kDa protein 1		417	N	0	2	YKAEDEVQR	http://proteomicsresource.washington.edu/tpp/cgi-bin/peptidexml_html2.pl?PepMass=1136.5462&StdPep=&MassError=0.5&xslt=xsltproc&cgi-bin=/tpp/cgi-bin/&ratioType=-1&Ref=2_YKAEDEVQR&Infile=/net/yadlin/vol1/search/Nate/Hague/20130916/a1D_transfected/interact.pep.xml	0.1483	0.5161	2	1	2		N
60o	1	IPI00910870	http://proteomicsresource.washington.edu/tpp/cgi-bin/comet-fastadb.cgi?Ref=IPI00910870&Db=/net/yadlin/vol1/fasta/ipi.HUMAN20110912_met_fusion.for_rev.fasta&Pep=DAGTIAGLNVLR+EIAEAYLGK+FDDAVVQSDMK+IINEPTAAAIAYGLDK+IINEPTAAAIAYGLDKK+NQVAMNPTNTVFDAK+RFDDAVVQSDMK+SFYPEEVSSMVLTK+TTPSYVAFTDTER+TVTNAVVTVPAYFNDSQR+VEIIANDQGNR+VEILANDQGNR	0		0	0		Gene_Symbol=HSPA8 cDNA FLJ59163, highly similar to Heat shock cognate 71 kDa protein		210	N	0	2	FDDAVVQSDMK	http://proteomicsresource.washington.edu/tpp/cgi-bin/peptidexml_html2.pl?PepMass=1253.5598&StdPep=&MassError=0.5&xslt=xsltproc&cgi-bin=/tpp/cgi-bin/&ratioType=-1&Ref=2_FDDAVVQSDMK&Infile=/net/yadlin/vol1/search/Nate/Hague/20130916/a1D_transfected/interact.pep.xml	0.9921	0.999	2	0	2		N
60o	1	IPI00910870	http://proteomicsresource.washington.edu/tpp/cgi-bin/comet-fastadb.cgi?Ref=IPI00910870&Db=/net/yadlin/vol1/fasta/ipi.HUMAN20110912_met_fusion.for_rev.fasta&Pep=DAGTIAGLNVLR+EIAEAYLGK+FDDAVVQSDMK+IINEPTAAAIAYGLDK+IINEPTAAAIAYGLDKK+NQVAMNPTNTVFDAK+RFDDAVVQSDMK+SFYPEEVSSMVLTK+TTPSYVAFTDTER+TVTNAVVTVPAYFNDSQR+VEIIANDQGNR+VEILANDQGNR	0		0	0		Gene_Symbol=HSPA8 cDNA FLJ59163, highly similar to Heat shock cognate 71 kDa protein		210	N	0	2	IINEPTAAAIAYGLDK	http://proteomicsresource.washington.edu/tpp/cgi-bin/peptidexml_html2.pl?PepMass=1658.8879&StdPep=&MassError=0.5&xslt=xsltproc&cgi-bin=/tpp/cgi-bin/&ratioType=-1&Ref=2_IINEPTAAAIAYGLDK&Infile=/net/yadlin/vol1/search/Nate/Hague/20130916/a1D_transfected/interact.pep.xml	0.9921	0.999	2	0	4		N
60o	1	IPI00910870	http://proteomicsresource.washington.edu/tpp/cgi-bin/comet-fastadb.cgi?Ref=IPI00910870&Db=/net/yadlin/vol1/fasta/ipi.HUMAN20110912_met_fusion.for_rev.fasta&Pep=DAGTIAGLNVLR+EIAEAYLGK+FDDAVVQSDMK+IINEPTAAAIAYGLDK+IINEPTAAAIAYGLDKK+NQVAMNPTNTVFDAK+RFDDAVVQSDMK+SFYPEEVSSMVLTK+TTPSYVAFTDTER+TVTNAVVTVPAYFNDSQR+VEIIANDQGNR+VEILANDQGNR	0		0	0		Gene_Symbol=HSPA8 cDNA FLJ59163, highly similar to Heat shock cognate 71 kDa protein		210	N	0	2	NQVAMNPTNTVFDAK	http://proteomicsresource.washington.edu/tpp/cgi-bin/peptidexml_html2.pl?PepMass=1648.7879&StdPep=&MassError=0.5&xslt=xsltproc&cgi-bin=/tpp/cgi-bin/&ratioType=-1&Ref=2_NQVAMNPTNTVFDAK&Infile=/net/yadlin/vol1/search/Nate/Hague/20130916/a1D_transfected/interact.pep.xml	0.9921	0.999	2	0	4		N
60o	1	IPI00910870	http://proteomicsresource.washington.edu/tpp/cgi-bin/comet-fastadb.cgi?Ref=IPI00910870&Db=/net/yadlin/vol1/fasta/ipi.HUMAN20110912_met_fusion.for_rev.fasta&Pep=DAGTIAGLNVLR+EIAEAYLGK+FDDAVVQSDMK+IINEPTAAAIAYGLDK+IINEPTAAAIAYGLDKK+NQVAMNPTNTVFDAK+RFDDAVVQSDMK+SFYPEEVSSMVLTK+TTPSYVAFTDTER+TVTNAVVTVPAYFNDSQR+VEIIANDQGNR+VEILANDQGNR	0		0	0		Gene_Symbol=HSPA8 cDNA FLJ59163, highly similar to Heat shock cognate 71 kDa protein		210	N	0	2	NQVAM[147]NPTNTVFDAK	http://proteomicsresource.washington.edu/tpp/cgi-bin/peptidexml_html2.pl?PepMass=1664.7828&StdPep=NQVAM[147]NPTNTVFDAK&MassError=0.5&xslt=xsltproc&cgi-bin=/tpp/cgi-bin/&ratioType=-1&Ref=2_NQVAMNPTNTVFDAK&Infile=/net/yadlin/vol1/search/Nate/Hague/20130916/a1D_transfected/interact.pep.xml	0.9921	0.999	2	0	5		N
60o	1	IPI00910870	http://proteomicsresource.washington.edu/tpp/cgi-bin/comet-fastadb.cgi?Ref=IPI00910870&Db=/net/yadlin/vol1/fasta/ipi.HUMAN20110912_met_fusion.for_rev.fasta&Pep=DAGTIAGLNVLR+EIAEAYLGK+FDDAVVQSDMK+IINEPTAAAIAYGLDK+IINEPTAAAIAYGLDKK+NQVAMNPTNTVFDAK+RFDDAVVQSDMK+SFYPEEVSSMVLTK+TTPSYVAFTDTER+TVTNAVVTVPAYFNDSQR+VEIIANDQGNR+VEILANDQGNR	0		0	0		Gene_Symbol=HSPA8 cDNA FLJ59163, highly similar to Heat shock cognate 71 kDa protein		210	N	0	2	SFYPEEVSSMVLTK	http://proteomicsresource.washington.edu/tpp/cgi-bin/peptidexml_html2.pl?PepMass=1615.7803&StdPep=&MassError=0.5&xslt=xsltproc&cgi-bin=/tpp/cgi-bin/&ratioType=-1&Ref=2_SFYPEEVSSMVLTK&Infile=/net/yadlin/vol1/search/Nate/Hague/20130916/a1D_transfected/interact.pep.xml	0.9921	0.999	2	0	2		N
60o	1	IPI00910870	http://proteomicsresource.washington.edu/tpp/cgi-bin/comet-fastadb.cgi?Ref=IPI00910870&Db=/net/yadlin/vol1/fasta/ipi.HUMAN20110912_met_fusion.for_rev.fasta&Pep=DAGTIAGLNVLR+EIAEAYLGK+FDDAVVQSDMK+IINEPTAAAIAYGLDK+IINEPTAAAIAYGLDKK+NQVAMNPTNTVFDAK+RFDDAVVQSDMK+SFYPEEVSSMVLTK+TTPSYVAFTDTER+TVTNAVVTVPAYFNDSQR+VEIIANDQGNR+VEILANDQGNR	0		0	0		Gene_Symbol=HSPA8 cDNA FLJ59163, highly similar to Heat shock cognate 71 kDa protein		210	N	0	3	RFDDAVVQSDMK	http://proteomicsresource.washington.edu/tpp/cgi-bin/peptidexml_html2.pl?PepMass=1409.6609&StdPep=&MassError=0.5&xslt=xsltproc&cgi-bin=/tpp/cgi-bin/&ratioType=-1&Ref=3_RFDDAVVQSDMK&Infile=/net/yadlin/vol1/search/Nate/Hague/20130916/a1D_transfected/interact.pep.xml	0.9921	0.999	2	0	1	a	N
60o	1	IPI00910870	http://proteomicsresource.washington.edu/tpp/cgi-bin/comet-fastadb.cgi?Ref=IPI00910870&Db=/net/yadlin/vol1/fasta/ipi.HUMAN20110912_met_fusion.for_rev.fasta&Pep=DAGTIAGLNVLR+EIAEAYLGK+FDDAVVQSDMK+IINEPTAAAIAYGLDK+IINEPTAAAIAYGLDKK+NQVAMNPTNTVFDAK+RFDDAVVQSDMK+SFYPEEVSSMVLTK+TTPSYVAFTDTER+TVTNAVVTVPAYFNDSQR+VEIIANDQGNR+VEILANDQGNR	0		0	0		Gene_Symbol=HSPA8 cDNA FLJ59163, highly similar to Heat shock cognate 71 kDa protein		210	N	0	2	RFDDAVVQSDMK	http://proteomicsresource.washington.edu/tpp/cgi-bin/peptidexml_html2.pl?PepMass=1409.6609&StdPep=&MassError=0.5&xslt=xsltproc&cgi-bin=/tpp/cgi-bin/&ratioType=-1&Ref=2_RFDDAVVQSDMK&Infile=/net/yadlin/vol1/search/Nate/Hague/20130916/a1D_transfected/interact.pep.xml	0.9913	0.9989	2	0	1	a	N
60o	1	IPI00910870	http://proteomicsresource.washington.edu/tpp/cgi-bin/comet-fastadb.cgi?Ref=IPI00910870&Db=/net/yadlin/vol1/fasta/ipi.HUMAN20110912_met_fusion.for_rev.fasta&Pep=DAGTIAGLNVLR+EIAEAYLGK+FDDAVVQSDMK+IINEPTAAAIAYGLDK+IINEPTAAAIAYGLDKK+NQVAMNPTNTVFDAK+RFDDAVVQSDMK+SFYPEEVSSMVLTK+TTPSYVAFTDTER+TVTNAVVTVPAYFNDSQR+VEIIANDQGNR+VEILANDQGNR	0		0	0		Gene_Symbol=HSPA8 cDNA FLJ59163, highly similar to Heat shock cognate 71 kDa protein		210	N	0	2	TTPSYVAFTDTER	http://proteomicsresource.washington.edu/tpp/cgi-bin/peptidexml_html2.pl?PepMass=1486.6940&StdPep=&MassError=0.5&xslt=xsltproc&cgi-bin=/tpp/cgi-bin/&ratioType=-1&Ref=2_TTPSYVAFTDTER&Infile=/net/yadlin/vol1/search/Nate/Hague/20130916/a1D_transfected/interact.pep.xml	0.9913	0.9989	2	0	6		N
60o	1	IPI00910870	http://proteomicsresource.washington.edu/tpp/cgi-bin/comet-fastadb.cgi?Ref=IPI00910870&Db=/net/yadlin/vol1/fasta/ipi.HUMAN20110912_met_fusion.for_rev.fasta&Pep=DAGTIAGLNVLR+EIAEAYLGK+FDDAVVQSDMK+IINEPTAAAIAYGLDK+IINEPTAAAIAYGLDKK+NQVAMNPTNTVFDAK+RFDDAVVQSDMK+SFYPEEVSSMVLTK+TTPSYVAFTDTER+TVTNAVVTVPAYFNDSQR+VEIIANDQGNR+VEILANDQGNR	0		0	0		Gene_Symbol=HSPA8 cDNA FLJ59163, highly similar to Heat shock cognate 71 kDa protein		210	N	0	2	DAGTIAGLNVLR	http://proteomicsresource.washington.edu/tpp/cgi-bin/peptidexml_html2.pl?PepMass=1198.6670&StdPep=&MassError=0.5&xslt=xsltproc&cgi-bin=/tpp/cgi-bin/&ratioType=-1&Ref=2_DAGTIAGLNVLR&Infile=/net/yadlin/vol1/search/Nate/Hague/20130916/a1D_transfected/interact.pep.xml	0.9905	0.9988	2	0	2		N
60o	1	IPI00910870	http://proteomicsresource.washington.edu/tpp/cgi-bin/comet-fastadb.cgi?Ref=IPI00910870&Db=/net/yadlin/vol1/fasta/ipi.HUMAN20110912_met_fusion.for_rev.fasta&Pep=DAGTIAGLNVLR+EIAEAYLGK+FDDAVVQSDMK+IINEPTAAAIAYGLDK+IINEPTAAAIAYGLDKK+NQVAMNPTNTVFDAK+RFDDAVVQSDMK+SFYPEEVSSMVLTK+TTPSYVAFTDTER+TVTNAVVTVPAYFNDSQR+VEIIANDQGNR+VEILANDQGNR	0		0	0		Gene_Symbol=HSPA8 cDNA FLJ59163, highly similar to Heat shock cognate 71 kDa protein		210	N	0	2	TVTNAVVTVPAYFNDSQR	http://proteomicsresource.washington.edu/tpp/cgi-bin/peptidexml_html2.pl?PepMass=1980.9905&StdPep=&MassError=0.5&xslt=xsltproc&cgi-bin=/tpp/cgi-bin/&ratioType=-1&Ref=2_TVTNAVVTVPAYFNDSQR&Infile=/net/yadlin/vol1/search/Nate/Hague/20130916/a1D_transfected/interact.pep.xml	0.9905	0.9988	2	0	2		N
60o	1	IPI00910870	http://proteomicsresource.washington.edu/tpp/cgi-bin/comet-fastadb.cgi?Ref=IPI00910870&Db=/net/yadlin/vol1/fasta/ipi.HUMAN20110912_met_fusion.for_rev.fasta&Pep=DAGTIAGLNVLR+EIAEAYLGK+FDDAVVQSDMK+IINEPTAAAIAYGLDK+IINEPTAAAIAYGLDKK+NQVAMNPTNTVFDAK+RFDDAVVQSDMK+SFYPEEVSSMVLTK+TTPSYVAFTDTER+TVTNAVVTVPAYFNDSQR+VEIIANDQGNR+VEILANDQGNR	0		0	0		Gene_Symbol=HSPA8 cDNA FLJ59163, highly similar to Heat shock cognate 71 kDa protein		210	N	0	2	EIAEAYLGK	http://proteomicsresource.washington.edu/tpp/cgi-bin/peptidexml_html2.pl?PepMass=992.5178&StdPep=&MassError=0.5&xslt=xsltproc&cgi-bin=/tpp/cgi-bin/&ratioType=-1&Ref=2_EIAEAYLGK&Infile=/net/yadlin/vol1/search/Nate/Hague/20130916/a1D_transfected/interact.pep.xml	0.9834	0.9979	2	0	2		N
60o	1	IPI00910870	http://proteomicsresource.washington.edu/tpp/cgi-bin/comet-fastadb.cgi?Ref=IPI00910870&Db=/net/yadlin/vol1/fasta/ipi.HUMAN20110912_met_fusion.for_rev.fasta&Pep=DAGTIAGLNVLR+EIAEAYLGK+FDDAVVQSDMK+IINEPTAAAIAYGLDK+IINEPTAAAIAYGLDKK+NQVAMNPTNTVFDAK+RFDDAVVQSDMK+SFYPEEVSSMVLTK+TTPSYVAFTDTER+TVTNAVVTVPAYFNDSQR+VEIIANDQGNR+VEILANDQGNR	0		0	0		Gene_Symbol=HSPA8 cDNA FLJ59163, highly similar to Heat shock cognate 71 kDa protein		210	N	0	2	VEIIANDQGNR	http://proteomicsresource.washington.edu/tpp/cgi-bin/peptidexml_html2.pl?PepMass=1227.6207&StdPep=&MassError=0.5&xslt=xsltproc&cgi-bin=/tpp/cgi-bin/&ratioType=-1&Ref=2_VEIIANDQGNR&Infile=/net/yadlin/vol1/search/Nate/Hague/20130916/a1D_transfected/interact.pep.xml	0.9027	0.9867	2	0	3		N
60o	1	IPI00910870	http://proteomicsresource.washington.edu/tpp/cgi-bin/comet-fastadb.cgi?Ref=IPI00910870&Db=/net/yadlin/vol1/fasta/ipi.HUMAN20110912_met_fusion.for_rev.fasta&Pep=DAGTIAGLNVLR+EIAEAYLGK+FDDAVVQSDMK+IINEPTAAAIAYGLDK+IINEPTAAAIAYGLDKK+NQVAMNPTNTVFDAK+RFDDAVVQSDMK+SFYPEEVSSMVLTK+TTPSYVAFTDTER+TVTNAVVTVPAYFNDSQR+VEIIANDQGNR+VEILANDQGNR	0		0	0		Gene_Symbol=HSPA8 cDNA FLJ59163, highly similar to Heat shock cognate 71 kDa protein		210	N	0	3	IINEPTAAAIAYGLDKK	http://proteomicsresource.washington.edu/tpp/cgi-bin/peptidexml_html2.pl?PepMass=1786.9829&StdPep=&MassError=0.5&xslt=xsltproc&cgi-bin=/tpp/cgi-bin/&ratioType=-1&Ref=3_IINEPTAAAIAYGLDKK&Infile=/net/yadlin/vol1/search/Nate/Hague/20130916/a1D_transfected/interact.pep.xml	0.4743	0.8783	2	0	2		N
60p	1	IPI00939526	http://proteomicsresource.washington.edu/tpp/cgi-bin/comet-fastadb.cgi?Ref=IPI00939526&Db=/net/yadlin/vol1/fasta/ipi.HUMAN20110912_met_fusion.for_rev.fasta&Pep=ATAGDTHLGGEDFDNR+DAGVIAGLNVLR+IINEPTAAAIAYGLDR+LVNHFVEEFK+TTPSYVAFTDTER+VEIIANDQGNR+VEILANDQGNR	0		0	0		Gene_Symbol=HSPA1B;HSPA1A Uncharacterized protein		238	N	0	2	IINEPTAAAIAYGLDR	http://proteomicsresource.washington.edu/tpp/cgi-bin/peptidexml_html2.pl?PepMass=1686.8941&StdPep=&MassError=0.5&xslt=xsltproc&cgi-bin=/tpp/cgi-bin/&ratioType=-1&Ref=2_IINEPTAAAIAYGLDR&Infile=/net/yadlin/vol1/search/Nate/Hague/20130916/a1D_transfected/interact.pep.xml	0.9921	0.999	2	0	3		N
60p	1	IPI00939526	http://proteomicsresource.washington.edu/tpp/cgi-bin/comet-fastadb.cgi?Ref=IPI00939526&Db=/net/yadlin/vol1/fasta/ipi.HUMAN20110912_met_fusion.for_rev.fasta&Pep=ATAGDTHLGGEDFDNR+DAGVIAGLNVLR+IINEPTAAAIAYGLDR+LVNHFVEEFK+TTPSYVAFTDTER+VEIIANDQGNR+VEILANDQGNR	0		0	0		Gene_Symbol=HSPA1B;HSPA1A Uncharacterized protein		238	N	0	3	ATAGDTHLGGEDFDNR	http://proteomicsresource.washington.edu/tpp/cgi-bin/peptidexml_html2.pl?PepMass=1674.7234&StdPep=&MassError=0.5&xslt=xsltproc&cgi-bin=/tpp/cgi-bin/&ratioType=-1&Ref=3_ATAGDTHLGGEDFDNR&Infile=/net/yadlin/vol1/search/Nate/Hague/20130916/a1D_transfected/interact.pep.xml	0.9921	0.999	2	0	2		N
60p	1	IPI00939526	http://proteomicsresource.washington.edu/tpp/cgi-bin/comet-fastadb.cgi?Ref=IPI00939526&Db=/net/yadlin/vol1/fasta/ipi.HUMAN20110912_met_fusion.for_rev.fasta&Pep=ATAGDTHLGGEDFDNR+DAGVIAGLNVLR+IINEPTAAAIAYGLDR+LVNHFVEEFK+TTPSYVAFTDTER+VEIIANDQGNR+VEILANDQGNR	0		0	0		Gene_Symbol=HSPA1B;HSPA1A Uncharacterized protein		238	N	0	2	LVNHFVEEFK	http://proteomicsresource.washington.edu/tpp/cgi-bin/peptidexml_html2.pl?PepMass=1260.6502&StdPep=&MassError=0.5&xslt=xsltproc&cgi-bin=/tpp/cgi-bin/&ratioType=-1&Ref=2_LVNHFVEEFK&Infile=/net/yadlin/vol1/search/Nate/Hague/20130916/a1D_transfected/interact.pep.xml	0.9913	0.9989	2	0	2		N
60p	1	IPI00939526	http://proteomicsresource.washington.edu/tpp/cgi-bin/comet-fastadb.cgi?Ref=IPI00939526&Db=/net/yadlin/vol1/fasta/ipi.HUMAN20110912_met_fusion.for_rev.fasta&Pep=ATAGDTHLGGEDFDNR+DAGVIAGLNVLR+IINEPTAAAIAYGLDR+LVNHFVEEFK+TTPSYVAFTDTER+VEIIANDQGNR+VEILANDQGNR	0		0	0		Gene_Symbol=HSPA1B;HSPA1A Uncharacterized protein		238	N	0	2	TTPSYVAFTDTER	http://proteomicsresource.washington.edu/tpp/cgi-bin/peptidexml_html2.pl?PepMass=1486.6940&StdPep=&MassError=0.5&xslt=xsltproc&cgi-bin=/tpp/cgi-bin/&ratioType=-1&Ref=2_TTPSYVAFTDTER&Infile=/net/yadlin/vol1/search/Nate/Hague/20130916/a1D_transfected/interact.pep.xml	0.9913	0.9989	2	0	6		N
60p	1	IPI00939526	http://proteomicsresource.washington.edu/tpp/cgi-bin/comet-fastadb.cgi?Ref=IPI00939526&Db=/net/yadlin/vol1/fasta/ipi.HUMAN20110912_met_fusion.for_rev.fasta&Pep=ATAGDTHLGGEDFDNR+DAGVIAGLNVLR+IINEPTAAAIAYGLDR+LVNHFVEEFK+TTPSYVAFTDTER+VEIIANDQGNR+VEILANDQGNR	0		0	0		Gene_Symbol=HSPA1B;HSPA1A Uncharacterized protein		238	N	0	2	VEIIANDQGNR	http://proteomicsresource.washington.edu/tpp/cgi-bin/peptidexml_html2.pl?PepMass=1227.6207&StdPep=&MassError=0.5&xslt=xsltproc&cgi-bin=/tpp/cgi-bin/&ratioType=-1&Ref=2_VEIIANDQGNR&Infile=/net/yadlin/vol1/search/Nate/Hague/20130916/a1D_transfected/interact.pep.xml	0.9027	0.9867	2	0	3		N
60p	1	IPI00939526	http://proteomicsresource.washington.edu/tpp/cgi-bin/comet-fastadb.cgi?Ref=IPI00939526&Db=/net/yadlin/vol1/fasta/ipi.HUMAN20110912_met_fusion.for_rev.fasta&Pep=ATAGDTHLGGEDFDNR+DAGVIAGLNVLR+IINEPTAAAIAYGLDR+LVNHFVEEFK+TTPSYVAFTDTER+VEIIANDQGNR+VEILANDQGNR	0		0	0		Gene_Symbol=HSPA1B;HSPA1A Uncharacterized protein		238	N	0	2	DAGVIAGLNVLR	http://proteomicsresource.washington.edu/tpp/cgi-bin/peptidexml_html2.pl?PepMass=1196.6877&StdPep=&MassError=0.5&xslt=xsltproc&cgi-bin=/tpp/cgi-bin/&ratioType=-1&Ref=2_DAGVIAGLNVLR&Infile=/net/yadlin/vol1/search/Nate/Hague/20130916/a1D_transfected/interact.pep.xml	0	0	1	0	2		N
60q	1	IPI00940553	http://proteomicsresource.washington.edu/tpp/cgi-bin/comet-fastadb.cgi?Ref=IPI00940553&Db=/net/yadlin/vol1/fasta/ipi.HUMAN20110912_met_fusion.for_rev.fasta&Pep=ATAGDTHLGGEDFDNR+DAGVIAGLNVLR+IINEPTAAAIAYGLDK+TTPSYVAFTDTER+VEIIANDQGNR+VEILANDQGNR	0		0	0		Gene_Symbol=HSPA1L 25 kDa protein		232	N	0	2	IINEPTAAAIAYGLDK	http://proteomicsresource.washington.edu/tpp/cgi-bin/peptidexml_html2.pl?PepMass=1658.8879&StdPep=&MassError=0.5&xslt=xsltproc&cgi-bin=/tpp/cgi-bin/&ratioType=-1&Ref=2_IINEPTAAAIAYGLDK&Infile=/net/yadlin/vol1/search/Nate/Hague/20130916/a1D_transfected/interact.pep.xml	0.9921	0.999	2	0	4		N
60q	1	IPI00940553	http://proteomicsresource.washington.edu/tpp/cgi-bin/comet-fastadb.cgi?Ref=IPI00940553&Db=/net/yadlin/vol1/fasta/ipi.HUMAN20110912_met_fusion.for_rev.fasta&Pep=ATAGDTHLGGEDFDNR+DAGVIAGLNVLR+IINEPTAAAIAYGLDK+TTPSYVAFTDTER+VEIIANDQGNR+VEILANDQGNR	0		0	0		Gene_Symbol=HSPA1L 25 kDa protein		232	N	0	3	ATAGDTHLGGEDFDNR	http://proteomicsresource.washington.edu/tpp/cgi-bin/peptidexml_html2.pl?PepMass=1674.7234&StdPep=&MassError=0.5&xslt=xsltproc&cgi-bin=/tpp/cgi-bin/&ratioType=-1&Ref=3_ATAGDTHLGGEDFDNR&Infile=/net/yadlin/vol1/search/Nate/Hague/20130916/a1D_transfected/interact.pep.xml	0.9921	0.999	2	0	2		N
60q	1	IPI00940553	http://proteomicsresource.washington.edu/tpp/cgi-bin/comet-fastadb.cgi?Ref=IPI00940553&Db=/net/yadlin/vol1/fasta/ipi.HUMAN20110912_met_fusion.for_rev.fasta&Pep=ATAGDTHLGGEDFDNR+DAGVIAGLNVLR+IINEPTAAAIAYGLDK+TTPSYVAFTDTER+VEIIANDQGNR+VEILANDQGNR	0		0	0		Gene_Symbol=HSPA1L 25 kDa protein		232	N	0	2	TTPSYVAFTDTER	http://proteomicsresource.washington.edu/tpp/cgi-bin/peptidexml_html2.pl?PepMass=1486.6940&StdPep=&MassError=0.5&xslt=xsltproc&cgi-bin=/tpp/cgi-bin/&ratioType=-1&Ref=2_TTPSYVAFTDTER&Infile=/net/yadlin/vol1/search/Nate/Hague/20130916/a1D_transfected/interact.pep.xml	0.9913	0.9989	2	0	6		N
60q	1	IPI00940553	http://proteomicsresource.washington.edu/tpp/cgi-bin/comet-fastadb.cgi?Ref=IPI00940553&Db=/net/yadlin/vol1/fasta/ipi.HUMAN20110912_met_fusion.for_rev.fasta&Pep=ATAGDTHLGGEDFDNR+DAGVIAGLNVLR+IINEPTAAAIAYGLDK+TTPSYVAFTDTER+VEIIANDQGNR+VEILANDQGNR	0		0	0		Gene_Symbol=HSPA1L 25 kDa protein		232	N	0	2	VEIIANDQGNR	http://proteomicsresource.washington.edu/tpp/cgi-bin/peptidexml_html2.pl?PepMass=1227.6207&StdPep=&MassError=0.5&xslt=xsltproc&cgi-bin=/tpp/cgi-bin/&ratioType=-1&Ref=2_VEIIANDQGNR&Infile=/net/yadlin/vol1/search/Nate/Hague/20130916/a1D_transfected/interact.pep.xml	0.9027	0.9867	2	0	3		N
60q	1	IPI00940553	http://proteomicsresource.washington.edu/tpp/cgi-bin/comet-fastadb.cgi?Ref=IPI00940553&Db=/net/yadlin/vol1/fasta/ipi.HUMAN20110912_met_fusion.for_rev.fasta&Pep=ATAGDTHLGGEDFDNR+DAGVIAGLNVLR+IINEPTAAAIAYGLDK+TTPSYVAFTDTER+VEIIANDQGNR+VEILANDQGNR	0		0	0		Gene_Symbol=HSPA1L 25 kDa protein		232	N	0	2	DAGVIAGLNVLR	http://proteomicsresource.washington.edu/tpp/cgi-bin/peptidexml_html2.pl?PepMass=1196.6877&StdPep=&MassError=0.5&xslt=xsltproc&cgi-bin=/tpp/cgi-bin/&ratioType=-1&Ref=2_DAGVIAGLNVLR&Infile=/net/yadlin/vol1/search/Nate/Hague/20130916/a1D_transfected/interact.pep.xml	0	0	1	0	2		N
60r	1	IPI00976027	http://proteomicsresource.washington.edu/tpp/cgi-bin/comet-fastadb.cgi?Ref=IPI00976027&Db=/net/yadlin/vol1/fasta/ipi.HUMAN20110912_met_fusion.for_rev.fasta&Pep=AQIHDLVLVGGSTR+ATAGDTHLGGEDFDNR+CQEVISWLDANTLAEK+DNNLLGR+ELEQVCNPIISGLYQGAGGPGPGGFGAQGPK+FEELCSDLFR+FELSGIPPAPR+FGDPVVQSDMK+GGSGSGPTIEEVD+KFGDPVVQSDMK+LLQDFFNGR+LVNHFVEEFK+NALESYAFNMK+NQVALNPQNTVFDAK+VEIIANDQGNR+VEILANDQGNR+YKAEDEVQR	0		0	0		Gene_Symbol=HSPA1B;HSPA1A cDNA FLJ54407, highly similar to Heat shock 70 kDa protein 1		563	N	0	2	CQEVISWLDANTLAEK	http://proteomicsresource.washington.edu/tpp/cgi-bin/peptidexml_html2.pl?PepMass=1875.9036&StdPep=CQEVISWLDANTLAEK&MassError=0.5&xslt=xsltproc&cgi-bin=/tpp/cgi-bin/&ratioType=-1&Ref=2_CQEVISWLDANTLAEK&Infile=/net/yadlin/vol1/search/Nate/Hague/20130916/a1D_transfected/interact.pep.xml	0.9939	0.999	2	1	2		N
60r	1	IPI00976027	http://proteomicsresource.washington.edu/tpp/cgi-bin/comet-fastadb.cgi?Ref=IPI00976027&Db=/net/yadlin/vol1/fasta/ipi.HUMAN20110912_met_fusion.for_rev.fasta&Pep=AQIHDLVLVGGSTR+ATAGDTHLGGEDFDNR+CQEVISWLDANTLAEK+DNNLLGR+ELEQVCNPIISGLYQGAGGPGPGGFGAQGPK+FEELCSDLFR+FELSGIPPAPR+FGDPVVQSDMK+GGSGSGPTIEEVD+KFGDPVVQSDMK+LLQDFFNGR+LVNHFVEEFK+NALESYAFNMK+NQVALNPQNTVFDAK+VEIIANDQGNR+VEILANDQGNR+YKAEDEVQR	0		0	0		Gene_Symbol=HSPA1B;HSPA1A cDNA FLJ54407, highly similar to Heat shock 70 kDa protein 1		563	N	0	2	GGSGSGPTIEEVD	http://proteomicsresource.washington.edu/tpp/cgi-bin/peptidexml_html2.pl?PepMass=1203.5255&StdPep=&MassError=0.5&xslt=xsltproc&cgi-bin=/tpp/cgi-bin/&ratioType=-1&Ref=2_GGSGSGPTIEEVD&Infile=/net/yadlin/vol1/search/Nate/Hague/20130916/a1D_transfected/interact.pep.xml	0.9939	0.999	2	1	2		N
60r	1	IPI00976027	http://proteomicsresource.washington.edu/tpp/cgi-bin/comet-fastadb.cgi?Ref=IPI00976027&Db=/net/yadlin/vol1/fasta/ipi.HUMAN20110912_met_fusion.for_rev.fasta&Pep=AQIHDLVLVGGSTR+ATAGDTHLGGEDFDNR+CQEVISWLDANTLAEK+DNNLLGR+ELEQVCNPIISGLYQGAGGPGPGGFGAQGPK+FEELCSDLFR+FELSGIPPAPR+FGDPVVQSDMK+GGSGSGPTIEEVD+KFGDPVVQSDMK+LLQDFFNGR+LVNHFVEEFK+NALESYAFNMK+NQVALNPQNTVFDAK+VEIIANDQGNR+VEILANDQGNR+YKAEDEVQR	0		0	0		Gene_Symbol=HSPA1B;HSPA1A cDNA FLJ54407, highly similar to Heat shock 70 kDa protein 1		563	N	0	2	KFGDPVVQSDMK	http://proteomicsresource.washington.edu/tpp/cgi-bin/peptidexml_html2.pl?PepMass=1349.6649&StdPep=&MassError=0.5&xslt=xsltproc&cgi-bin=/tpp/cgi-bin/&ratioType=-1&Ref=2_KFGDPVVQSDMK&Infile=/net/yadlin/vol1/search/Nate/Hague/20130916/a1D_transfected/interact.pep.xml	0.9939	0.999	2	1	2		N
60r	1	IPI00976027	http://proteomicsresource.washington.edu/tpp/cgi-bin/comet-fastadb.cgi?Ref=IPI00976027&Db=/net/yadlin/vol1/fasta/ipi.HUMAN20110912_met_fusion.for_rev.fasta&Pep=AQIHDLVLVGGSTR+ATAGDTHLGGEDFDNR+CQEVISWLDANTLAEK+DNNLLGR+ELEQVCNPIISGLYQGAGGPGPGGFGAQGPK+FEELCSDLFR+FELSGIPPAPR+FGDPVVQSDMK+GGSGSGPTIEEVD+KFGDPVVQSDMK+LLQDFFNGR+LVNHFVEEFK+NALESYAFNMK+NQVALNPQNTVFDAK+VEIIANDQGNR+VEILANDQGNR+YKAEDEVQR	0		0	0		Gene_Symbol=HSPA1B;HSPA1A cDNA FLJ54407, highly similar to Heat shock 70 kDa protein 1		563	N	0	2	NALESYAFNMK	http://proteomicsresource.washington.edu/tpp/cgi-bin/peptidexml_html2.pl?PepMass=1286.5965&StdPep=&MassError=0.5&xslt=xsltproc&cgi-bin=/tpp/cgi-bin/&ratioType=-1&Ref=2_NALESYAFNMK&Infile=/net/yadlin/vol1/search/Nate/Hague/20130916/a1D_transfected/interact.pep.xml	0.9939	0.999	2	1	2		N
60r	1	IPI00976027	http://proteomicsresource.washington.edu/tpp/cgi-bin/comet-fastadb.cgi?Ref=IPI00976027&Db=/net/yadlin/vol1/fasta/ipi.HUMAN20110912_met_fusion.for_rev.fasta&Pep=AQIHDLVLVGGSTR+ATAGDTHLGGEDFDNR+CQEVISWLDANTLAEK+DNNLLGR+ELEQVCNPIISGLYQGAGGPGPGGFGAQGPK+FEELCSDLFR+FELSGIPPAPR+FGDPVVQSDMK+GGSGSGPTIEEVD+KFGDPVVQSDMK+LLQDFFNGR+LVNHFVEEFK+NALESYAFNMK+NQVALNPQNTVFDAK+VEIIANDQGNR+VEILANDQGNR+YKAEDEVQR	0		0	0		Gene_Symbol=HSPA1B;HSPA1A cDNA FLJ54407, highly similar to Heat shock 70 kDa protein 1		563	N	0	2	NQVALNPQNTVFDAK	http://proteomicsresource.washington.edu/tpp/cgi-bin/peptidexml_html2.pl?PepMass=1657.8424&StdPep=&MassError=0.5&xslt=xsltproc&cgi-bin=/tpp/cgi-bin/&ratioType=-1&Ref=2_NQVALNPQNTVFDAK&Infile=/net/yadlin/vol1/search/Nate/Hague/20130916/a1D_transfected/interact.pep.xml	0.9939	0.999	2	1	6		N
[truncated: 2,674 more rows]

## Sheet: HeLa
entry no.	group probability	protein	protein link	protein probability	percent coverage	num unique peps	tot indep spectra	percent share of spectrum ids	description	protein length	is nondegenerate evidence	weight	precursor ion charge	peptide sequence	peptide link	nsp adjusted probability	initial probability	n tol termini	n sibling peptides bin	n instances	peptide group designator	is evidence
[truncated: 3,700 more rows]

[truncated: 4 more sheets: A549, MCF7, A375, SW480]
