# Supplementary material for: Individual protomers of a G protein-coupled receptor dimer integrate distinct functional modules
Source: Cell Discov. 2015 Jun 16;1:15011–. doi: 10.1038/celldisc.2015.11 (PMC4658663; doi:10.1038/celldisc.2015.11)
Supplement: Supplementary Table S3 [file celldisc201511-s8.xls]

## Sheet: TOC
Table of Contents
TAP MS/MS Baits
TAP-SCRIB
TAP-SCRIB + ADRA1D
TAP-SCRIB + ADRA1D dPDZ ligand

## Sheet: SCRIB
entry no.	group probability	protein	protein link	protein probability	percent coverage	num unique peps	tot indep spectra	percent share of spectrum ids	description	protein molecular weight	protein length	is nondegenerate evidence	weight	precursor ion charge	peptide sequence	peptide link	nsp adjusted probability	initial probability	n tol termini	n sibling peptides bin	n instances	peptide group designator	is evidence
1	1	sp|P11021|GRP78_HUMAN	http://proteomicsresource.washington.edu/tpp/cgi-bin/comet-fastadb.cgi?Ref=sp|P11021|GRP78_HUMAN&Db=/net/yadlin/vol1/search/database/HUMAN_HHV5.fasta.20140213&Pep=AKFEELNMDLFR+DNHLLGTFDLTGIPPAPR+ELEEIVQPIISK+IEIESFYEGEDFSETLTR+IEWLESHQDADIEDFK+IINEPTAAAIAYGLDK+IINEPTAAAIAYGLDKR+ITITNDQNR+ITPSYVAFTPEGER+KSDIDEIVLVGGSTR+LYGSAGPPPTGEEDTAEKDEL+NELESYAYSLK+NGRVEIIANDQGNR+NQLTSNPENTVFDAK+SQIFSTASDNQPTV…	1	42.4	20	39	2.31	78 kDa glucose-regulated protein OS=Homo sapiens GN=HSPA5 PE=1 SV=2		654	Y	1	2	ELEEIVQPIISK	http://proteomicsresource.washington.edu/tpp/cgi-bin/peptidexml_html2.pl?PepMass=1396.7813&StdPep=&MassError=0.5&xslt=xsltproc&cgi-bin=/tpp/cgi-bin/&ratioType=-1&Ref=2_ELEEIVQPIISK&Infile=/net/yadlin/vol1/search/Nate/Hague/20141113_SCRIB_TAP_EXPTS/SCRIB_plus_SNAP_more_sample/interact.pep.xml	0.9999	0.999	2	6	2		Y
1	1	sp|P11021|GRP78_HUMAN	http://proteomicsresource.washington.edu/tpp/cgi-bin/comet-fastadb.cgi?Ref=sp|P11021|GRP78_HUMAN&Db=/net/yadlin/vol1/search/database/HUMAN_HHV5.fasta.20140213&Pep=AKFEELNMDLFR+DNHLLGTFDLTGIPPAPR+ELEEIVQPIISK+IEIESFYEGEDFSETLTR+IEWLESHQDADIEDFK+IINEPTAAAIAYGLDK+IINEPTAAAIAYGLDKR+ITITNDQNR+ITPSYVAFTPEGER+KSDIDEIVLVGGSTR+LYGSAGPPPTGEEDTAEKDEL+NELESYAYSLK+NGRVEIIANDQGNR+NQLTSNPENTVFDAK+SQIFSTASDNQPTV…	1	42.4	20	39	2.31	78 kDa glucose-regulated protein OS=Homo sapiens GN=HSPA5 PE=1 SV=2		654	Y	1	2	KSDIDEIVLVGGSTR	http://proteomicsresource.washington.edu/tpp/cgi-bin/peptidexml_html2.pl?PepMass=1587.8468&StdPep=&MassError=0.5&xslt=xsltproc&cgi-bin=/tpp/cgi-bin/&ratioType=-1&Ref=2_KSDIDEIVLVGGSTR&Infile=/net/yadlin/vol1/search/Nate/Hague/20141113_SCRIB_TAP_EXPTS/SCRIB_plus_SNAP_more_sample/interact.pep.xml	0.9999	0.999	2	6	2		Y
1	1	sp|P11021|GRP78_HUMAN	http://proteomicsresource.washington.edu/tpp/cgi-bin/comet-fastadb.cgi?Ref=sp|P11021|GRP78_HUMAN&Db=/net/yadlin/vol1/search/database/HUMAN_HHV5.fasta.20140213&Pep=AKFEELNMDLFR+DNHLLGTFDLTGIPPAPR+ELEEIVQPIISK+IEIESFYEGEDFSETLTR+IEWLESHQDADIEDFK+IINEPTAAAIAYGLDK+IINEPTAAAIAYGLDKR+ITITNDQNR+ITPSYVAFTPEGER+KSDIDEIVLVGGSTR+LYGSAGPPPTGEEDTAEKDEL+NELESYAYSLK+NGRVEIIANDQGNR+NQLTSNPENTVFDAK+SQIFSTASDNQPTV…	1	42.4	20	39	2.31	78 kDa glucose-regulated protein OS=Homo sapiens GN=HSPA5 PE=1 SV=2		654	Y	1	2	IEIESFYEGEDFSETLTR	http://proteomicsresource.washington.edu/tpp/cgi-bin/peptidexml_html2.pl?PepMass=2163.9848&StdPep=&MassError=0.5&xslt=xsltproc&cgi-bin=/tpp/cgi-bin/&ratioType=-1&Ref=2_IEIESFYEGEDFSETLTR&Infile=/net/yadlin/vol1/search/Nate/Hague/20141113_SCRIB_TAP_EXPTS/SCRIB_plus_SNAP_more_sample/interact.pep.xml	0.9999	0.999	2	6	2		Y
1	1	sp|P11021|GRP78_HUMAN	http://proteomicsresource.washington.edu/tpp/cgi-bin/comet-fastadb.cgi?Ref=sp|P11021|GRP78_HUMAN&Db=/net/yadlin/vol1/search/database/HUMAN_HHV5.fasta.20140213&Pep=AKFEELNMDLFR+DNHLLGTFDLTGIPPAPR+ELEEIVQPIISK+IEIESFYEGEDFSETLTR+IEWLESHQDADIEDFK+IINEPTAAAIAYGLDK+IINEPTAAAIAYGLDKR+ITITNDQNR+ITPSYVAFTPEGER+KSDIDEIVLVGGSTR+LYGSAGPPPTGEEDTAEKDEL+NELESYAYSLK+NGRVEIIANDQGNR+NQLTSNPENTVFDAK+SQIFSTASDNQPTV…	1	42.4	20	39	2.31	78 kDa glucose-regulated protein OS=Homo sapiens GN=HSPA5 PE=1 SV=2		654	Y	1	2	IEWLESHQDADIEDFK	http://proteomicsresource.washington.edu/tpp/cgi-bin/peptidexml_html2.pl?PepMass=1973.9007&StdPep=&MassError=0.5&xslt=xsltproc&cgi-bin=/tpp/cgi-bin/&ratioType=-1&Ref=2_IEWLESHQDADIEDFK&Infile=/net/yadlin/vol1/search/Nate/Hague/20141113_SCRIB_TAP_EXPTS/SCRIB_plus_SNAP_more_sample/interact.pep.xml	0.9999	0.999	2	6	2		Y
1	1	sp|P11021|GRP78_HUMAN	http://proteomicsresource.washington.edu/tpp/cgi-bin/comet-fastadb.cgi?Ref=sp|P11021|GRP78_HUMAN&Db=/net/yadlin/vol1/search/database/HUMAN_HHV5.fasta.20140213&Pep=AKFEELNMDLFR+DNHLLGTFDLTGIPPAPR+ELEEIVQPIISK+IEIESFYEGEDFSETLTR+IEWLESHQDADIEDFK+IINEPTAAAIAYGLDK+IINEPTAAAIAYGLDKR+ITITNDQNR+ITPSYVAFTPEGER+KSDIDEIVLVGGSTR+LYGSAGPPPTGEEDTAEKDEL+NELESYAYSLK+NGRVEIIANDQGNR+NQLTSNPENTVFDAK+SQIFSTASDNQPTV…	1	42.4	20	39	2.31	78 kDa glucose-regulated protein OS=Homo sapiens GN=HSPA5 PE=1 SV=2		654	N	0.25	2	IINEPTAAAIAYGLDK	http://proteomicsresource.washington.edu/tpp/cgi-bin/peptidexml_html2.pl?PepMass=1658.8879&StdPep=&MassError=0.5&xslt=xsltproc&cgi-bin=/tpp/cgi-bin/&ratioType=-1&Ref=2_IINEPTAAAIAYGLDK&Infile=/net/yadlin/vol1/search/Nate/Hague/20141113_SCRIB_TAP_EXPTS/SCRIB_plus_SNAP_more_sample/interact.pep.xml	0.9999	0.999	2	6	4		N
1	1	sp|P11021|GRP78_HUMAN	http://proteomicsresource.washington.edu/tpp/cgi-bin/comet-fastadb.cgi?Ref=sp|P11021|GRP78_HUMAN&Db=/net/yadlin/vol1/search/database/HUMAN_HHV5.fasta.20140213&Pep=AKFEELNMDLFR+DNHLLGTFDLTGIPPAPR+ELEEIVQPIISK+IEIESFYEGEDFSETLTR+IEWLESHQDADIEDFK+IINEPTAAAIAYGLDK+IINEPTAAAIAYGLDKR+ITITNDQNR+ITPSYVAFTPEGER+KSDIDEIVLVGGSTR+LYGSAGPPPTGEEDTAEKDEL+NELESYAYSLK+NGRVEIIANDQGNR+NQLTSNPENTVFDAK+SQIFSTASDNQPTV…	1	42.4	20	39	2.31	78 kDa glucose-regulated protein OS=Homo sapiens GN=HSPA5 PE=1 SV=2		654	Y	1	2	ITPSYVAFTPEGER	http://proteomicsresource.washington.edu/tpp/cgi-bin/peptidexml_html2.pl?PepMass=1565.7726&StdPep=&MassError=0.5&xslt=xsltproc&cgi-bin=/tpp/cgi-bin/&ratioType=-1&Ref=2_ITPSYVAFTPEGER&Infile=/net/yadlin/vol1/search/Nate/Hague/20141113_SCRIB_TAP_EXPTS/SCRIB_plus_SNAP_more_sample/interact.pep.xml	0.9999	0.999	2	6	2		Y
1	1	sp|P11021|GRP78_HUMAN	http://proteomicsresource.washington.edu/tpp/cgi-bin/comet-fastadb.cgi?Ref=sp|P11021|GRP78_HUMAN&Db=/net/yadlin/vol1/search/database/HUMAN_HHV5.fasta.20140213&Pep=AKFEELNMDLFR+DNHLLGTFDLTGIPPAPR+ELEEIVQPIISK+IEIESFYEGEDFSETLTR+IEWLESHQDADIEDFK+IINEPTAAAIAYGLDK+IINEPTAAAIAYGLDKR+ITITNDQNR+ITPSYVAFTPEGER+KSDIDEIVLVGGSTR+LYGSAGPPPTGEEDTAEKDEL+NELESYAYSLK+NGRVEIIANDQGNR+NQLTSNPENTVFDAK+SQIFSTASDNQPTV…	1	42.4	20	39	2.31	78 kDa glucose-regulated protein OS=Homo sapiens GN=HSPA5 PE=1 SV=2		654	Y	1	2	LYGSAGPPPTGEEDTAEKDEL	http://proteomicsresource.washington.edu/tpp/cgi-bin/peptidexml_html2.pl?PepMass=2174.9855&StdPep=&MassError=0.5&xslt=xsltproc&cgi-bin=/tpp/cgi-bin/&ratioType=-1&Ref=2_LYGSAGPPPTGEEDTAEKDEL&Infile=/net/yadlin/vol1/search/Nate/Hague/20141113_SCRIB_TAP_EXPTS/SCRIB_plus_SNAP_more_sample/interact.pep.xml	0.9999	0.999	2	6	2		Y
1	1	sp|P11021|GRP78_HUMAN	http://proteomicsresource.washington.edu/tpp/cgi-bin/comet-fastadb.cgi?Ref=sp|P11021|GRP78_HUMAN&Db=/net/yadlin/vol1/search/database/HUMAN_HHV5.fasta.20140213&Pep=AKFEELNMDLFR+DNHLLGTFDLTGIPPAPR+ELEEIVQPIISK+IEIESFYEGEDFSETLTR+IEWLESHQDADIEDFK+IINEPTAAAIAYGLDK+IINEPTAAAIAYGLDKR+ITITNDQNR+ITPSYVAFTPEGER+KSDIDEIVLVGGSTR+LYGSAGPPPTGEEDTAEKDEL+NELESYAYSLK+NGRVEIIANDQGNR+NQLTSNPENTVFDAK+SQIFSTASDNQPTV…	1	42.4	20	39	2.31	78 kDa glucose-regulated protein OS=Homo sapiens GN=HSPA5 PE=1 SV=2		654	Y	1	2	NQLTSNPENTVFDAK	http://proteomicsresource.washington.edu/tpp/cgi-bin/peptidexml_html2.pl?PepMass=1676.8006&StdPep=&MassError=0.5&xslt=xsltproc&cgi-bin=/tpp/cgi-bin/&ratioType=-1&Ref=2_NQLTSNPENTVFDAK&Infile=/net/yadlin/vol1/search/Nate/Hague/20141113_SCRIB_TAP_EXPTS/SCRIB_plus_SNAP_more_sample/interact.pep.xml	0.9999	0.999	2	6	2		Y
1	1	sp|P11021|GRP78_HUMAN	http://proteomicsresource.washington.edu/tpp/cgi-bin/comet-fastadb.cgi?Ref=sp|P11021|GRP78_HUMAN&Db=/net/yadlin/vol1/search/database/HUMAN_HHV5.fasta.20140213&Pep=AKFEELNMDLFR+DNHLLGTFDLTGIPPAPR+ELEEIVQPIISK+IEIESFYEGEDFSETLTR+IEWLESHQDADIEDFK+IINEPTAAAIAYGLDK+IINEPTAAAIAYGLDKR+ITITNDQNR+ITPSYVAFTPEGER+KSDIDEIVLVGGSTR+LYGSAGPPPTGEEDTAEKDEL+NELESYAYSLK+NGRVEIIANDQGNR+NQLTSNPENTVFDAK+SQIFSTASDNQPTV…	1	42.4	20	39	2.31	78 kDa glucose-regulated protein OS=Homo sapiens GN=HSPA5 PE=1 SV=2		654	Y	1	2	SQIFSTASDNQPTVTIK	http://proteomicsresource.washington.edu/tpp/cgi-bin/peptidexml_html2.pl?PepMass=1835.9265&StdPep=&MassError=0.5&xslt=xsltproc&cgi-bin=/tpp/cgi-bin/&ratioType=-1&Ref=2_SQIFSTASDNQPTVTIK&Infile=/net/yadlin/vol1/search/Nate/Hague/20141113_SCRIB_TAP_EXPTS/SCRIB_plus_SNAP_more_sample/interact.pep.xml	0.9999	0.999	2	6	2		Y
1	1	sp|P11021|GRP78_HUMAN	http://proteomicsresource.washington.edu/tpp/cgi-bin/comet-fastadb.cgi?Ref=sp|P11021|GRP78_HUMAN&Db=/net/yadlin/vol1/search/database/HUMAN_HHV5.fasta.20140213&Pep=AKFEELNMDLFR+DNHLLGTFDLTGIPPAPR+ELEEIVQPIISK+IEIESFYEGEDFSETLTR+IEWLESHQDADIEDFK+IINEPTAAAIAYGLDK+IINEPTAAAIAYGLDKR+ITITNDQNR+ITPSYVAFTPEGER+KSDIDEIVLVGGSTR+LYGSAGPPPTGEEDTAEKDEL+NELESYAYSLK+NGRVEIIANDQGNR+NQLTSNPENTVFDAK+SQIFSTASDNQPTV…	1	42.4	20	39	2.31	78 kDa glucose-regulated protein OS=Homo sapiens GN=HSPA5 PE=1 SV=2		654	Y	1	2	TFAPEEISAMVLTK	http://proteomicsresource.washington.edu/tpp/cgi-bin/peptidexml_html2.pl?PepMass=1535.7905&StdPep=&MassError=0.5&xslt=xsltproc&cgi-bin=/tpp/cgi-bin/&ratioType=-1&Ref=2_TFAPEEISAMVLTK&Infile=/net/yadlin/vol1/search/Nate/Hague/20141113_SCRIB_TAP_EXPTS/SCRIB_plus_SNAP_more_sample/interact.pep.xml	0.9999	0.999	2	6	2		Y
1	1	sp|P11021|GRP78_HUMAN	http://proteomicsresource.washington.edu/tpp/cgi-bin/comet-fastadb.cgi?Ref=sp|P11021|GRP78_HUMAN&Db=/net/yadlin/vol1/search/database/HUMAN_HHV5.fasta.20140213&Pep=AKFEELNMDLFR+DNHLLGTFDLTGIPPAPR+ELEEIVQPIISK+IEIESFYEGEDFSETLTR+IEWLESHQDADIEDFK+IINEPTAAAIAYGLDK+IINEPTAAAIAYGLDKR+ITITNDQNR+ITPSYVAFTPEGER+KSDIDEIVLVGGSTR+LYGSAGPPPTGEEDTAEKDEL+NELESYAYSLK+NGRVEIIANDQGNR+NQLTSNPENTVFDAK+SQIFSTASDNQPTV…	1	42.4	20	39	2.31	78 kDa glucose-regulated protein OS=Homo sapiens GN=HSPA5 PE=1 SV=2		654	Y	1	2	TKPYIQVDIGGGQTK	http://proteomicsresource.washington.edu/tpp/cgi-bin/peptidexml_html2.pl?PepMass=1603.8570&StdPep=&MassError=0.5&xslt=xsltproc&cgi-bin=/tpp/cgi-bin/&ratioType=-1&Ref=2_TKPYIQVDIGGGQTK&Infile=/net/yadlin/vol1/search/Nate/Hague/20141113_SCRIB_TAP_EXPTS/SCRIB_plus_SNAP_more_sample/interact.pep.xml	0.9999	0.999	2	6	2		Y
1	1	sp|P11021|GRP78_HUMAN	http://proteomicsresource.washington.edu/tpp/cgi-bin/comet-fastadb.cgi?Ref=sp|P11021|GRP78_HUMAN&Db=/net/yadlin/vol1/search/database/HUMAN_HHV5.fasta.20140213&Pep=AKFEELNMDLFR+DNHLLGTFDLTGIPPAPR+ELEEIVQPIISK+IEIESFYEGEDFSETLTR+IEWLESHQDADIEDFK+IINEPTAAAIAYGLDK+IINEPTAAAIAYGLDKR+ITITNDQNR+ITPSYVAFTPEGER+KSDIDEIVLVGGSTR+LYGSAGPPPTGEEDTAEKDEL+NELESYAYSLK+NGRVEIIANDQGNR+NQLTSNPENTVFDAK+SQIFSTASDNQPTV…	1	42.4	20	39	2.31	78 kDa glucose-regulated protein OS=Homo sapiens GN=HSPA5 PE=1 SV=2		654	Y	1	2	TWNDPSVQQDIK	http://proteomicsresource.washington.edu/tpp/cgi-bin/peptidexml_html2.pl?PepMass=1429.6838&StdPep=&MassError=0.5&xslt=xsltproc&cgi-bin=/tpp/cgi-bin/&ratioType=-1&Ref=2_TWNDPSVQQDIK&Infile=/net/yadlin/vol1/search/Nate/Hague/20141113_SCRIB_TAP_EXPTS/SCRIB_plus_SNAP_more_sample/interact.pep.xml	0.9999	0.999	2	6	2		Y
1	1	sp|P11021|GRP78_HUMAN	http://proteomicsresource.washington.edu/tpp/cgi-bin/comet-fastadb.cgi?Ref=sp|P11021|GRP78_HUMAN&Db=/net/yadlin/vol1/search/database/HUMAN_HHV5.fasta.20140213&Pep=AKFEELNMDLFR+DNHLLGTFDLTGIPPAPR+ELEEIVQPIISK+IEIESFYEGEDFSETLTR+IEWLESHQDADIEDFK+IINEPTAAAIAYGLDK+IINEPTAAAIAYGLDKR+ITITNDQNR+ITPSYVAFTPEGER+KSDIDEIVLVGGSTR+LYGSAGPPPTGEEDTAEKDEL+NELESYAYSLK+NGRVEIIANDQGNR+NQLTSNPENTVFDAK+SQIFSTASDNQPTV…	1	42.4	20	39	2.31	78 kDa glucose-regulated protein OS=Homo sapiens GN=HSPA5 PE=1 SV=2		654	N	0.17	2	VEIIANDQGNR	http://proteomicsresource.washington.edu/tpp/cgi-bin/peptidexml_html2.pl?PepMass=1227.6208&StdPep=&MassError=0.5&xslt=xsltproc&cgi-bin=/tpp/cgi-bin/&ratioType=-1&Ref=2_VEIIANDQGNR&Infile=/net/yadlin/vol1/search/Nate/Hague/20141113_SCRIB_TAP_EXPTS/SCRIB_plus_SNAP_more_sample/interact.pep.xml	0.9999	0.999	2	6	2		N
1	1	sp|P11021|GRP78_HUMAN	http://proteomicsresource.washington.edu/tpp/cgi-bin/comet-fastadb.cgi?Ref=sp|P11021|GRP78_HUMAN&Db=/net/yadlin/vol1/search/database/HUMAN_HHV5.fasta.20140213&Pep=AKFEELNMDLFR+DNHLLGTFDLTGIPPAPR+ELEEIVQPIISK+IEIESFYEGEDFSETLTR+IEWLESHQDADIEDFK+IINEPTAAAIAYGLDK+IINEPTAAAIAYGLDKR+ITITNDQNR+ITPSYVAFTPEGER+KSDIDEIVLVGGSTR+LYGSAGPPPTGEEDTAEKDEL+NELESYAYSLK+NGRVEIIANDQGNR+NQLTSNPENTVFDAK+SQIFSTASDNQPTV…	1	42.4	20	39	2.31	78 kDa glucose-regulated protein OS=Homo sapiens GN=HSPA5 PE=1 SV=2		654	Y	1	2	VYEGERPLTK	http://proteomicsresource.washington.edu/tpp/cgi-bin/peptidexml_html2.pl?PepMass=1190.6295&StdPep=&MassError=0.5&xslt=xsltproc&cgi-bin=/tpp/cgi-bin/&ratioType=-1&Ref=2_VYEGERPLTK&Infile=/net/yadlin/vol1/search/Nate/Hague/20141113_SCRIB_TAP_EXPTS/SCRIB_plus_SNAP_more_sample/interact.pep.xml	0.9999	0.999	2	6	1	a	Y
1	1	sp|P11021|GRP78_HUMAN	http://proteomicsresource.washington.edu/tpp/cgi-bin/comet-fastadb.cgi?Ref=sp|P11021|GRP78_HUMAN&Db=/net/yadlin/vol1/search/database/HUMAN_HHV5.fasta.20140213&Pep=AKFEELNMDLFR+DNHLLGTFDLTGIPPAPR+ELEEIVQPIISK+IEIESFYEGEDFSETLTR+IEWLESHQDADIEDFK+IINEPTAAAIAYGLDK+IINEPTAAAIAYGLDKR+ITITNDQNR+ITPSYVAFTPEGER+KSDIDEIVLVGGSTR+LYGSAGPPPTGEEDTAEKDEL+NELESYAYSLK+NGRVEIIANDQGNR+NQLTSNPENTVFDAK+SQIFSTASDNQPTV…	1	42.4	20	39	2.31	78 kDa glucose-regulated protein OS=Homo sapiens GN=HSPA5 PE=1 SV=2		654	Y	1	3	DNHLLGTFDLTGIPPAPR	http://proteomicsresource.washington.edu/tpp/cgi-bin/peptidexml_html2.pl?PepMass=1933.0058&StdPep=&MassError=0.5&xslt=xsltproc&cgi-bin=/tpp/cgi-bin/&ratioType=-1&Ref=3_DNHLLGTFDLTGIPPAPR&Infile=/net/yadlin/vol1/search/Nate/Hague/20141113_SCRIB_TAP_EXPTS/SCRIB_plus_SNAP_more_sample/interact.pep.xml	0.9999	0.999	2	6	6		Y
1	1	sp|P11021|GRP78_HUMAN	http://proteomicsresource.washington.edu/tpp/cgi-bin/comet-fastadb.cgi?Ref=sp|P11021|GRP78_HUMAN&Db=/net/yadlin/vol1/search/database/HUMAN_HHV5.fasta.20140213&Pep=AKFEELNMDLFR+DNHLLGTFDLTGIPPAPR+ELEEIVQPIISK+IEIESFYEGEDFSETLTR+IEWLESHQDADIEDFK+IINEPTAAAIAYGLDK+IINEPTAAAIAYGLDKR+ITITNDQNR+ITPSYVAFTPEGER+KSDIDEIVLVGGSTR+LYGSAGPPPTGEEDTAEKDEL+NELESYAYSLK+NGRVEIIANDQGNR+NQLTSNPENTVFDAK+SQIFSTASDNQPTV…	1	42.4	20	39	2.31	78 kDa glucose-regulated protein OS=Homo sapiens GN=HSPA5 PE=1 SV=2		654	Y	1	3	VTHAVVTVPAYFNDAQR	http://proteomicsresource.washington.edu/tpp/cgi-bin/peptidexml_html2.pl?PepMass=1886.9639&StdPep=&MassError=0.5&xslt=xsltproc&cgi-bin=/tpp/cgi-bin/&ratioType=-1&Ref=3_VTHAVVTVPAYFNDAQR&Infile=/net/yadlin/vol1/search/Nate/Hague/20141113_SCRIB_TAP_EXPTS/SCRIB_plus_SNAP_more_sample/interact.pep.xml	0.9999	0.999	2	6	2		Y
1	1	sp|P11021|GRP78_HUMAN	http://proteomicsresource.washington.edu/tpp/cgi-bin/comet-fastadb.cgi?Ref=sp|P11021|GRP78_HUMAN&Db=/net/yadlin/vol1/search/database/HUMAN_HHV5.fasta.20140213&Pep=AKFEELNMDLFR+DNHLLGTFDLTGIPPAPR+ELEEIVQPIISK+IEIESFYEGEDFSETLTR+IEWLESHQDADIEDFK+IINEPTAAAIAYGLDK+IINEPTAAAIAYGLDKR+ITITNDQNR+ITPSYVAFTPEGER+KSDIDEIVLVGGSTR+LYGSAGPPPTGEEDTAEKDEL+NELESYAYSLK+NGRVEIIANDQGNR+NQLTSNPENTVFDAK+SQIFSTASDNQPTV…	1	42.4	20	39	2.31	78 kDa glucose-regulated protein OS=Homo sapiens GN=HSPA5 PE=1 SV=2		654	Y	1	3	VYEGERPLTK	http://proteomicsresource.washington.edu/tpp/cgi-bin/peptidexml_html2.pl?PepMass=1190.6295&StdPep=&MassError=0.5&xslt=xsltproc&cgi-bin=/tpp/cgi-bin/&ratioType=-1&Ref=3_VYEGERPLTK&Infile=/net/yadlin/vol1/search/Nate/Hague/20141113_SCRIB_TAP_EXPTS/SCRIB_plus_SNAP_more_sample/interact.pep.xml	0.9999	0.9989	2	6	1	a	Y
1	1	sp|P11021|GRP78_HUMAN	http://proteomicsresource.washington.edu/tpp/cgi-bin/comet-fastadb.cgi?Ref=sp|P11021|GRP78_HUMAN&Db=/net/yadlin/vol1/search/database/HUMAN_HHV5.fasta.20140213&Pep=AKFEELNMDLFR+DNHLLGTFDLTGIPPAPR+ELEEIVQPIISK+IEIESFYEGEDFSETLTR+IEWLESHQDADIEDFK+IINEPTAAAIAYGLDK+IINEPTAAAIAYGLDKR+ITITNDQNR+ITPSYVAFTPEGER+KSDIDEIVLVGGSTR+LYGSAGPPPTGEEDTAEKDEL+NELESYAYSLK+NGRVEIIANDQGNR+NQLTSNPENTVFDAK+SQIFSTASDNQPTV…	1	42.4	20	39	2.31	78 kDa glucose-regulated protein OS=Homo sapiens GN=HSPA5 PE=1 SV=2		654	Y	1	2	AKFEELNMDLFR	http://proteomicsresource.washington.edu/tpp/cgi-bin/peptidexml_html2.pl?PepMass=1511.7442&StdPep=&MassError=0.5&xslt=xsltproc&cgi-bin=/tpp/cgi-bin/&ratioType=-1&Ref=2_AKFEELNMDLFR&Infile=/net/yadlin/vol1/search/Nate/Hague/20141113_SCRIB_TAP_EXPTS/SCRIB_plus_SNAP_more_sample/interact.pep.xml	0.9998	0.9986	2	6	2		Y
1	1	sp|P11021|GRP78_HUMAN	http://proteomicsresource.washington.edu/tpp/cgi-bin/comet-fastadb.cgi?Ref=sp|P11021|GRP78_HUMAN&Db=/net/yadlin/vol1/search/database/HUMAN_HHV5.fasta.20140213&Pep=AKFEELNMDLFR+DNHLLGTFDLTGIPPAPR+ELEEIVQPIISK+IEIESFYEGEDFSETLTR+IEWLESHQDADIEDFK+IINEPTAAAIAYGLDK+IINEPTAAAIAYGLDKR+ITITNDQNR+ITPSYVAFTPEGER+KSDIDEIVLVGGSTR+LYGSAGPPPTGEEDTAEKDEL+NELESYAYSLK+NGRVEIIANDQGNR+NQLTSNPENTVFDAK+SQIFSTASDNQPTV…	1	42.4	20	39	2.31	78 kDa glucose-regulated protein OS=Homo sapiens GN=HSPA5 PE=1 SV=2		654	Y	1	2	ITITNDQNR	http://proteomicsresource.washington.edu/tpp/cgi-bin/peptidexml_html2.pl?PepMass=1073.5465&StdPep=&MassError=0.5&xslt=xsltproc&cgi-bin=/tpp/cgi-bin/&ratioType=-1&Ref=2_ITITNDQNR&Infile=/net/yadlin/vol1/search/Nate/Hague/20141113_SCRIB_TAP_EXPTS/SCRIB_plus_SNAP_more_sample/interact.pep.xml	0.9998	0.998	2	6	1		Y
1	1	sp|P11021|GRP78_HUMAN	http://proteomicsresource.washington.edu/tpp/cgi-bin/comet-fastadb.cgi?Ref=sp|P11021|GRP78_HUMAN&Db=/net/yadlin/vol1/search/database/HUMAN_HHV5.fasta.20140213&Pep=AKFEELNMDLFR+DNHLLGTFDLTGIPPAPR+ELEEIVQPIISK+IEIESFYEGEDFSETLTR+IEWLESHQDADIEDFK+IINEPTAAAIAYGLDK+IINEPTAAAIAYGLDKR+ITITNDQNR+ITPSYVAFTPEGER+KSDIDEIVLVGGSTR+LYGSAGPPPTGEEDTAEKDEL+NELESYAYSLK+NGRVEIIANDQGNR+NQLTSNPENTVFDAK+SQIFSTASDNQPTV…	1	42.4	20	39	2.31	78 kDa glucose-regulated protein OS=Homo sapiens GN=HSPA5 PE=1 SV=2		654	Y	1	2	NELESYAYSLK	http://proteomicsresource.washington.edu/tpp/cgi-bin/peptidexml_html2.pl?PepMass=1315.6296&StdPep=&MassError=0.5&xslt=xsltproc&cgi-bin=/tpp/cgi-bin/&ratioType=-1&Ref=2_NELESYAYSLK&Infile=/net/yadlin/vol1/search/Nate/Hague/20141113_SCRIB_TAP_EXPTS/SCRIB_plus_SNAP_more_sample/interact.pep.xml	0.9998	0.9984	2	6	2		Y
1	1	sp|P11021|GRP78_HUMAN	http://proteomicsresource.washington.edu/tpp/cgi-bin/comet-fastadb.cgi?Ref=sp|P11021|GRP78_HUMAN&Db=/net/yadlin/vol1/search/database/HUMAN_HHV5.fasta.20140213&Pep=AKFEELNMDLFR+DNHLLGTFDLTGIPPAPR+ELEEIVQPIISK+IEIESFYEGEDFSETLTR+IEWLESHQDADIEDFK+IINEPTAAAIAYGLDK+IINEPTAAAIAYGLDKR+ITITNDQNR+ITPSYVAFTPEGER+KSDIDEIVLVGGSTR+LYGSAGPPPTGEEDTAEKDEL+NELESYAYSLK+NGRVEIIANDQGNR+NQLTSNPENTVFDAK+SQIFSTASDNQPTV…	1	42.4	20	39	2.31	78 kDa glucose-regulated protein OS=Homo sapiens GN=HSPA5 PE=1 SV=2		654	Y	1	2	NGRVEIIANDQGNR	http://proteomicsresource.washington.edu/tpp/cgi-bin/peptidexml_html2.pl?PepMass=1554.7863&StdPep=&MassError=0.5&xslt=xsltproc&cgi-bin=/tpp/cgi-bin/&ratioType=-1&Ref=2_NGRVEIIANDQGNR&Infile=/net/yadlin/vol1/search/Nate/Hague/20141113_SCRIB_TAP_EXPTS/SCRIB_plus_SNAP_more_sample/interact.pep.xml	0.9998	0.9983	2	6	1		Y
1	1	sp|P11021|GRP78_HUMAN	http://proteomicsresource.washington.edu/tpp/cgi-bin/comet-fastadb.cgi?Ref=sp|P11021|GRP78_HUMAN&Db=/net/yadlin/vol1/search/database/HUMAN_HHV5.fasta.20140213&Pep=AKFEELNMDLFR+DNHLLGTFDLTGIPPAPR+ELEEIVQPIISK+IEIESFYEGEDFSETLTR+IEWLESHQDADIEDFK+IINEPTAAAIAYGLDK+IINEPTAAAIAYGLDKR+ITITNDQNR+ITPSYVAFTPEGER+KSDIDEIVLVGGSTR+LYGSAGPPPTGEEDTAEKDEL+NELESYAYSLK+NGRVEIIANDQGNR+NQLTSNPENTVFDAK+SQIFSTASDNQPTV…	1	42.4	20	39	2.31	78 kDa glucose-regulated protein OS=Homo sapiens GN=HSPA5 PE=1 SV=2		654	Y	1	3	IINEPTAAAIAYGLDKR	http://proteomicsresource.washington.edu/tpp/cgi-bin/peptidexml_html2.pl?PepMass=1814.9890&StdPep=&MassError=0.5&xslt=xsltproc&cgi-bin=/tpp/cgi-bin/&ratioType=-1&Ref=3_IINEPTAAAIAYGLDKR&Infile=/net/yadlin/vol1/search/Nate/Hague/20141113_SCRIB_TAP_EXPTS/SCRIB_plus_SNAP_more_sample/interact.pep.xml	0.9905	0.918	2	6	1		Y
2	1	sp|P13645|K1C10_HUMAN	http://proteomicsresource.washington.edu/tpp/cgi-bin/comet-fastadb.cgi?Ref=sp|P13645|K1C10_HUMAN&Db=/net/yadlin/vol1/search/database/HUMAN_HHV5.fasta.20140213&Pep=ALEESNYELEGK+NQILNLTTDNANILLQIDNAR+NVQALEIELQSQLALK	1	8.4	3	5	0.29	Keratin, type I cytoskeletal 10 OS=Homo sapiens GN=KRT10 PE=1 SV=6		584	Y	1	2	ALEESNYELEGK	http://proteomicsresource.washington.edu/tpp/cgi-bin/peptidexml_html2.pl?PepMass=1380.6409&StdPep=&MassError=0.5&xslt=xsltproc&cgi-bin=/tpp/cgi-bin/&ratioType=-1&Ref=2_ALEESNYELEGK&Infile=/net/yadlin/vol1/search/Nate/Hague/20141113_SCRIB_TAP_EXPTS/SCRIB_plus_SNAP_more_sample/interact.pep.xml	0.9999	0.999	2	4	1		Y
2	1	sp|P13645|K1C10_HUMAN	http://proteomicsresource.washington.edu/tpp/cgi-bin/comet-fastadb.cgi?Ref=sp|P13645|K1C10_HUMAN&Db=/net/yadlin/vol1/search/database/HUMAN_HHV5.fasta.20140213&Pep=ALEESNYELEGK+NQILNLTTDNANILLQIDNAR+NVQALEIELQSQLALK	1	8.4	3	5	0.29	Keratin, type I cytoskeletal 10 OS=Homo sapiens GN=KRT10 PE=1 SV=6		584	Y	1	2	NQILNLTTDNANILLQIDNAR	http://proteomicsresource.washington.edu/tpp/cgi-bin/peptidexml_html2.pl?PepMass=2366.2554&StdPep=&MassError=0.5&xslt=xsltproc&cgi-bin=/tpp/cgi-bin/&ratioType=-1&Ref=2_NQILNLTTDNANILLQIDNAR&Infile=/net/yadlin/vol1/search/Nate/Hague/20141113_SCRIB_TAP_EXPTS/SCRIB_plus_SNAP_more_sample/interact.pep.xml	0.9999	0.999	2	4	2		Y
2	1	sp|P13645|K1C10_HUMAN	http://proteomicsresource.washington.edu/tpp/cgi-bin/comet-fastadb.cgi?Ref=sp|P13645|K1C10_HUMAN&Db=/net/yadlin/vol1/search/database/HUMAN_HHV5.fasta.20140213&Pep=ALEESNYELEGK+NQILNLTTDNANILLQIDNAR+NVQALEIELQSQLALK	1	8.4	3	5	0.29	Keratin, type I cytoskeletal 10 OS=Homo sapiens GN=KRT10 PE=1 SV=6		584	Y	1	2	NVQALEIELQSQLALK	http://proteomicsresource.washington.edu/tpp/cgi-bin/peptidexml_html2.pl?PepMass=1796.0044&StdPep=&MassError=0.5&xslt=xsltproc&cgi-bin=/tpp/cgi-bin/&ratioType=-1&Ref=2_NVQALEIELQSQLALK&Infile=/net/yadlin/vol1/search/Nate/Hague/20141113_SCRIB_TAP_EXPTS/SCRIB_plus_SNAP_more_sample/interact.pep.xml	0.9999	0.999	2	4	2		Y
3	1	sp|P13674-2|P4HA1_HUMAN,sp|P13674-3|P4HA1_HUMAN,sp|P13674|P4HA1_HUMAN	http://proteomicsresource.washington.edu/tpp/cgi-bin/comet-fastadb.cgi?Ref=sp|P13674-2|P4HA1_HUMAN&Db=/net/yadlin/vol1/search/database/HUMAN_HHV5.fasta.20140213&Pep=SFLTAEDCFELGK+VSVLDYLSYAVYQQGDLDK,http://proteomicsresource.washington.edu/tpp/cgi-bin/comet-fastadb.cgi?Ref=sp|P13674-3|P4HA1_HUMAN&Db=/net/yadlin/vol1/search/database/HUMAN_HHV5.fasta.20140213&Pep=SFLTAEDCFELGK+VSVLDYLSYAVYQQGDLDK,h…	1	6.2	2	3	0.15	Isoform 2 of Prolyl 4-hydroxylase subunit alpha-1 OS=Homo sapiens GN=P4HA1,Isoform 3 of Prolyl 4-hydroxylase subunit alpha-1 OS=Homo sapiens GN=P4HA1,Prolyl 4-hydroxylase subunit alpha-1 OS=Homo sapiens GN=P4HA1 PE=1 SV=2	;;	534;;	Y	1	2	SFLTAEDCFELGK	http://proteomicsresource.washington.edu/tpp/cgi-bin/peptidexml_html2.pl?PepMass=1515.6915&StdPep=SFLTAEDCFELGK&MassError=0.5&xslt=xsltproc&cgi-bin=/tpp/cgi-bin/&ratioType=-1&Ref=2_SFLTAEDCFELGK&Infile=/net/yadlin/vol1/search/Nate/Hague/20141113_SCRIB_TAP_EXPTS/SCRIB_plus_SNAP_more_sample/interact.pep.xml	0.9998	0.999	2	3	1		Y
3	1	sp|P13674-2|P4HA1_HUMAN,sp|P13674-3|P4HA1_HUMAN,sp|P13674|P4HA1_HUMAN	http://proteomicsresource.washington.edu/tpp/cgi-bin/comet-fastadb.cgi?Ref=sp|P13674-2|P4HA1_HUMAN&Db=/net/yadlin/vol1/search/database/HUMAN_HHV5.fasta.20140213&Pep=SFLTAEDCFELGK+VSVLDYLSYAVYQQGDLDK,http://proteomicsresource.washington.edu/tpp/cgi-bin/comet-fastadb.cgi?Ref=sp|P13674-3|P4HA1_HUMAN&Db=/net/yadlin/vol1/search/database/HUMAN_HHV5.fasta.20140213&Pep=SFLTAEDCFELGK+VSVLDYLSYAVYQQGDLDK,h…	1	6.2	2	3	0.15	Isoform 2 of Prolyl 4-hydroxylase subunit alpha-1 OS=Homo sapiens GN=P4HA1,Isoform 3 of Prolyl 4-hydroxylase subunit alpha-1 OS=Homo sapiens GN=P4HA1,Prolyl 4-hydroxylase subunit alpha-1 OS=Homo sapiens GN=P4HA1 PE=1 SV=2	;;	534;;	Y	1	2	VSVLDYLSYAVYQQGDLDK	http://proteomicsresource.washington.edu/tpp/cgi-bin/peptidexml_html2.pl?PepMass=2175.0736&StdPep=&MassError=0.5&xslt=xsltproc&cgi-bin=/tpp/cgi-bin/&ratioType=-1&Ref=2_VSVLDYLSYAVYQQGDLDK&Infile=/net/yadlin/vol1/search/Nate/Hague/20141113_SCRIB_TAP_EXPTS/SCRIB_plus_SNAP_more_sample/interact.pep.xml	0.9702	0.876	2	3	2		Y
4	1	sp|P27708|PYR1_HUMAN,tr|F8VPD4|F8VPD4_HUMAN	http://proteomicsresource.washington.edu/tpp/cgi-bin/comet-fastadb.cgi?Ref=sp|P27708|PYR1_HUMAN&Db=/net/yadlin/vol1/search/database/HUMAN_HHV5.fasta.20140213&Pep=TLGVDLVALATR+VLGTSPEAIDSAENR,http://proteomicsresource.washington.edu/tpp/cgi-bin/comet-fastadb.cgi?Ref=tr|F8VPD4|F8VPD4_HUMAN&Db=/net/yadlin/vol1/search/database/HUMAN_HHV5.fasta.20140213&Pep=TLGVDLVALATR+VLGTSPEAIDSAENR	1	1.2	2	4	0.23	CAD protein OS=Homo sapiens GN=CAD PE=1 SV=3,CAD protein OS=Homo sapiens GN=CAD PE=2 SV=1	;	2225;	Y	1	2	TLGVDLVALATR	http://proteomicsresource.washington.edu/tpp/cgi-bin/peptidexml_html2.pl?PepMass=1227.7187&StdPep=&MassError=0.5&xslt=xsltproc&cgi-bin=/tpp/cgi-bin/&ratioType=-1&Ref=2_TLGVDLVALATR&Infile=/net/yadlin/vol1/search/Nate/Hague/20141113_SCRIB_TAP_EXPTS/SCRIB_plus_SNAP_more_sample/interact.pep.xml	0.9998	0.999	2	3	2		Y
4	1	sp|P27708|PYR1_HUMAN,tr|F8VPD4|F8VPD4_HUMAN	http://proteomicsresource.washington.edu/tpp/cgi-bin/comet-fastadb.cgi?Ref=sp|P27708|PYR1_HUMAN&Db=/net/yadlin/vol1/search/database/HUMAN_HHV5.fasta.20140213&Pep=TLGVDLVALATR+VLGTSPEAIDSAENR,http://proteomicsresource.washington.edu/tpp/cgi-bin/comet-fastadb.cgi?Ref=tr|F8VPD4|F8VPD4_HUMAN&Db=/net/yadlin/vol1/search/database/HUMAN_HHV5.fasta.20140213&Pep=TLGVDLVALATR+VLGTSPEAIDSAENR	1	1.2	2	4	0.23	CAD protein OS=Homo sapiens GN=CAD PE=1 SV=3,CAD protein OS=Homo sapiens GN=CAD PE=2 SV=1	;	2225;	Y	1	2	VLGTSPEAIDSAENR	http://proteomicsresource.washington.edu/tpp/cgi-bin/peptidexml_html2.pl?PepMass=1557.7635&StdPep=&MassError=0.5&xslt=xsltproc&cgi-bin=/tpp/cgi-bin/&ratioType=-1&Ref=2_VLGTSPEAIDSAENR&Infile=/net/yadlin/vol1/search/Nate/Hague/20141113_SCRIB_TAP_EXPTS/SCRIB_plus_SNAP_more_sample/interact.pep.xml	0.9998	0.999	2	3	2		Y
5	1	sp|P29966|MARCS_HUMAN	http://proteomicsresource.washington.edu/tpp/cgi-bin/comet-fastadb.cgi?Ref=sp|P29966|MARCS_HUMAN&Db=/net/yadlin/vol1/search/database/HUMAN_HHV5.fasta.20140213&Pep=AEDGATPSPSNETPK+GEPAAAAAPEAGASPVEK	1	9.9	2	4	0.23	Myristoylated alanine-rich C-kinase substrate OS=Homo sapiens GN=MARCKS PE=1 SV=4		332	Y	1	2	AEDGATPSPSNETPK	http://proteomicsresource.washington.edu/tpp/cgi-bin/peptidexml_html2.pl?PepMass=1499.6740&StdPep=&MassError=0.5&xslt=xsltproc&cgi-bin=/tpp/cgi-bin/&ratioType=-1&Ref=2_AEDGATPSPSNETPK&Infile=/net/yadlin/vol1/search/Nate/Hague/20141113_SCRIB_TAP_EXPTS/SCRIB_plus_SNAP_more_sample/interact.pep.xml	0.9998	0.999	2	3	3		Y
5	1	sp|P29966|MARCS_HUMAN	http://proteomicsresource.washington.edu/tpp/cgi-bin/comet-fastadb.cgi?Ref=sp|P29966|MARCS_HUMAN&Db=/net/yadlin/vol1/search/database/HUMAN_HHV5.fasta.20140213&Pep=AEDGATPSPSNETPK+GEPAAAAAPEAGASPVEK	1	9.9	2	4	0.23	Myristoylated alanine-rich C-kinase substrate OS=Homo sapiens GN=MARCKS PE=1 SV=4		332	Y	1	2	GEPAAAAAPEAGASPVEK	http://proteomicsresource.washington.edu/tpp/cgi-bin/peptidexml_html2.pl?PepMass=1621.7948&StdPep=&MassError=0.5&xslt=xsltproc&cgi-bin=/tpp/cgi-bin/&ratioType=-1&Ref=2_GEPAAAAAPEAGASPVEK&Infile=/net/yadlin/vol1/search/Nate/Hague/20141113_SCRIB_TAP_EXPTS/SCRIB_plus_SNAP_more_sample/interact.pep.xml	0.9997	0.9984	2	3	1		Y
6	1	sp|Q07065|CKAP4_HUMAN	http://proteomicsresource.washington.edu/tpp/cgi-bin/comet-fastadb.cgi?Ref=sp|Q07065|CKAP4_HUMAN&Db=/net/yadlin/vol1/search/database/HUMAN_HHV5.fasta.20140213&Pep=IETNENNLESAK+SVGELPSTVESLQK	1	4.3	2	3	0.17	Cytoskeleton-associated protein 4 OS=Homo sapiens GN=CKAP4 PE=1 SV=2		602	Y	1	2	IETNENNLESAK	http://proteomicsresource.washington.edu/tpp/cgi-bin/peptidexml_html2.pl?PepMass=1360.6470&StdPep=&MassError=0.5&xslt=xsltproc&cgi-bin=/tpp/cgi-bin/&ratioType=-1&Ref=2_IETNENNLESAK&Infile=/net/yadlin/vol1/search/Nate/Hague/20141113_SCRIB_TAP_EXPTS/SCRIB_plus_SNAP_more_sample/interact.pep.xml	0.9998	0.999	2	3	2		Y
6	1	sp|Q07065|CKAP4_HUMAN	http://proteomicsresource.washington.edu/tpp/cgi-bin/comet-fastadb.cgi?Ref=sp|Q07065|CKAP4_HUMAN&Db=/net/yadlin/vol1/search/database/HUMAN_HHV5.fasta.20140213&Pep=IETNENNLESAK+SVGELPSTVESLQK	1	4.3	2	3	0.17	Cytoskeleton-associated protein 4 OS=Homo sapiens GN=CKAP4 PE=1 SV=2		602	Y	1	2	SVGELPSTVESLQK	http://proteomicsresource.washington.edu/tpp/cgi-bin/peptidexml_html2.pl?PepMass=1472.7722&StdPep=&MassError=0.5&xslt=xsltproc&cgi-bin=/tpp/cgi-bin/&ratioType=-1&Ref=2_SVGELPSTVESLQK&Infile=/net/yadlin/vol1/search/Nate/Hague/20141113_SCRIB_TAP_EXPTS/SCRIB_plus_SNAP_more_sample/interact.pep.xml	0.9998	0.9989	2	3	1		Y
7	1	sp|Q53QZ3|RHG15_HUMAN,tr|B8ZZK0|B8ZZK0_HUMAN	http://proteomicsresource.washington.edu/tpp/cgi-bin/comet-fastadb.cgi?Ref=sp|Q53QZ3|RHG15_HUMAN&Db=/net/yadlin/vol1/search/database/HUMAN_HHV5.fasta.20140213&Pep=QGTGAVQMR,http://proteomicsresource.washington.edu/tpp/cgi-bin/comet-fastadb.cgi?Ref=tr|B8ZZK0|B8ZZK0_HUMAN&Db=/net/yadlin/vol1/search/database/HUMAN_HHV5.fasta.20140213&Pep=QGTGAVQMR	1	6.5	2	3	0.17	Rho GTPase-activating protein 15 OS=Homo sapiens GN=ARHGAP15 PE=1 SV=2,Rho GTPase-activating protein 15 OS=Homo sapiens GN=ARHGAP15 PE=2 SV=1	;	475;	Y	1	2	QGTGAVQM[147]R	http://proteomicsresource.washington.edu/tpp/cgi-bin/peptidexml_html2.pl?PepMass=962.4603&StdPep=QGTGAVQM[147]R&MassError=0.5&xslt=xsltproc&cgi-bin=/tpp/cgi-bin/&ratioType=-1&Ref=2_QGTGAVQMR&Infile=/net/yadlin/vol1/search/Nate/Hague/20141113_SCRIB_TAP_EXPTS/SCRIB_plus_SNAP_more_sample/interact.pep.xml	0.9978	0.9899	2	3	2		Y
7	1	sp|Q53QZ3|RHG15_HUMAN,tr|B8ZZK0|B8ZZK0_HUMAN	http://proteomicsresource.washington.edu/tpp/cgi-bin/comet-fastadb.cgi?Ref=sp|Q53QZ3|RHG15_HUMAN&Db=/net/yadlin/vol1/search/database/HUMAN_HHV5.fasta.20140213&Pep=QGTGAVQMR,http://proteomicsresource.washington.edu/tpp/cgi-bin/comet-fastadb.cgi?Ref=tr|B8ZZK0|B8ZZK0_HUMAN&Db=/net/yadlin/vol1/search/database/HUMAN_HHV5.fasta.20140213&Pep=QGTGAVQMR	1	6.5	2	3	0.17	Rho GTPase-activating protein 15 OS=Homo sapiens GN=ARHGAP15 PE=1 SV=2,Rho GTPase-activating protein 15 OS=Homo sapiens GN=ARHGAP15 PE=2 SV=1	;	475;	Y	1	2	QGTGAVQMR	http://proteomicsresource.washington.edu/tpp/cgi-bin/peptidexml_html2.pl?PepMass=946.4654&StdPep=&MassError=0.5&xslt=xsltproc&cgi-bin=/tpp/cgi-bin/&ratioType=-1&Ref=2_QGTGAVQMR&Infile=/net/yadlin/vol1/search/Nate/Hague/20141113_SCRIB_TAP_EXPTS/SCRIB_plus_SNAP_more_sample/interact.pep.xml	0.9894	0.9531	2	3	1		Y
8	1	sp|Q86V81|THOC4_HUMAN,tr|E9PB61|E9PB61_HUMAN	http://proteomicsresource.washington.edu/tpp/cgi-bin/comet-fastadb.cgi?Ref=sp|Q86V81|THOC4_HUMAN&Db=/net/yadlin/vol1/search/database/HUMAN_HHV5.fasta.20140213&Pep=QQLSAEELDAQLDAYNAR+SLGTADVHFER+WQHDLFDSGFGGGAGVETGGK,http://proteomicsresource.washington.edu/tpp/cgi-bin/comet-fastadb.cgi?Ref=tr|E9PB61|E9PB61_HUMAN&Db=/net/yadlin/vol1/search/database/HUMAN_HHV5.fasta.20140213&Pep=QQLSAEELDAQLDAYNAR+…	1	19.5	3	6	0.35	THO complex subunit 4 OS=Homo sapiens GN=ALYREF PE=1 SV=3,THO complex subunit 4 OS=Homo sapiens GN=ALYREF PE=2 SV=1	;	257;	Y	1	2	QQLSAEELDAQLDAYNAR	http://proteomicsresource.washington.edu/tpp/cgi-bin/peptidexml_html2.pl?PepMass=2033.9654&StdPep=&MassError=0.5&xslt=xsltproc&cgi-bin=/tpp/cgi-bin/&ratioType=-1&Ref=2_QQLSAEELDAQLDAYNAR&Infile=/net/yadlin/vol1/search/Nate/Hague/20141113_SCRIB_TAP_EXPTS/SCRIB_plus_SNAP_more_sample/interact.pep.xml	0.9999	0.999	2	4	2		Y
8	1	sp|Q86V81|THOC4_HUMAN,tr|E9PB61|E9PB61_HUMAN	http://proteomicsresource.washington.edu/tpp/cgi-bin/comet-fastadb.cgi?Ref=sp|Q86V81|THOC4_HUMAN&Db=/net/yadlin/vol1/search/database/HUMAN_HHV5.fasta.20140213&Pep=QQLSAEELDAQLDAYNAR+SLGTADVHFER+WQHDLFDSGFGGGAGVETGGK,http://proteomicsresource.washington.edu/tpp/cgi-bin/comet-fastadb.cgi?Ref=tr|E9PB61|E9PB61_HUMAN&Db=/net/yadlin/vol1/search/database/HUMAN_HHV5.fasta.20140213&Pep=QQLSAEELDAQLDAYNAR+…	1	19.5	3	6	0.35	THO complex subunit 4 OS=Homo sapiens GN=ALYREF PE=1 SV=3,THO complex subunit 4 OS=Homo sapiens GN=ALYREF PE=2 SV=1	;	257;	Y	1	2	SLGTADVHFER	http://proteomicsresource.washington.edu/tpp/cgi-bin/peptidexml_html2.pl?PepMass=1230.5993&StdPep=&MassError=0.5&xslt=xsltproc&cgi-bin=/tpp/cgi-bin/&ratioType=-1&Ref=2_SLGTADVHFER&Infile=/net/yadlin/vol1/search/Nate/Hague/20141113_SCRIB_TAP_EXPTS/SCRIB_plus_SNAP_more_sample/interact.pep.xml	0.9999	0.999	2	4	2		Y
8	1	sp|Q86V81|THOC4_HUMAN,tr|E9PB61|E9PB61_HUMAN	http://proteomicsresource.washington.edu/tpp/cgi-bin/comet-fastadb.cgi?Ref=sp|Q86V81|THOC4_HUMAN&Db=/net/yadlin/vol1/search/database/HUMAN_HHV5.fasta.20140213&Pep=QQLSAEELDAQLDAYNAR+SLGTADVHFER+WQHDLFDSGFGGGAGVETGGK,http://proteomicsresource.washington.edu/tpp/cgi-bin/comet-fastadb.cgi?Ref=tr|E9PB61|E9PB61_HUMAN&Db=/net/yadlin/vol1/search/database/HUMAN_HHV5.fasta.20140213&Pep=QQLSAEELDAQLDAYNAR+…	1	19.5	3	6	0.35	THO complex subunit 4 OS=Homo sapiens GN=ALYREF PE=1 SV=3,THO complex subunit 4 OS=Homo sapiens GN=ALYREF PE=2 SV=1	;	257;	Y	1	3	WQHDLFDSGFGGGAGVETGGK	http://proteomicsresource.washington.edu/tpp/cgi-bin/peptidexml_html2.pl?PepMass=2120.9552&StdPep=&MassError=0.5&xslt=xsltproc&cgi-bin=/tpp/cgi-bin/&ratioType=-1&Ref=3_WQHDLFDSGFGGGAGVETGGK&Infile=/net/yadlin/vol1/search/Nate/Hague/20141113_SCRIB_TAP_EXPTS/SCRIB_plus_SNAP_more_sample/interact.pep.xml	0.9999	0.999	2	4	2		Y
9	1	sp|Q9H9A6|LRC40_HUMAN	http://proteomicsresource.washington.edu/tpp/cgi-bin/comet-fastadb.cgi?Ref=sp|Q9H9A6|LRC40_HUMAN&Db=/net/yadlin/vol1/search/database/HUMAN_HHV5.fasta.20140213&Pep=FLALEGNPLR+FLPEFPSCSLLK+IFTLETILISNNQVGSVDPQK+SVPDEIILLR	1	8.8	4	6	0.33	Leucine-rich repeat-containing protein 40 OS=Homo sapiens GN=LRRC40 PE=1 SV=1		602	Y	1	2	FLALEGNPLR	http://proteomicsresource.washington.edu/tpp/cgi-bin/peptidexml_html2.pl?PepMass=1128.6291&StdPep=&MassError=0.5&xslt=xsltproc&cgi-bin=/tpp/cgi-bin/&ratioType=-1&Ref=2_FLALEGNPLR&Infile=/net/yadlin/vol1/search/Nate/Hague/20141113_SCRIB_TAP_EXPTS/SCRIB_plus_SNAP_more_sample/interact.pep.xml	0.9999	0.999	2	4	2		Y
9	1	sp|Q9H9A6|LRC40_HUMAN	http://proteomicsresource.washington.edu/tpp/cgi-bin/comet-fastadb.cgi?Ref=sp|Q9H9A6|LRC40_HUMAN&Db=/net/yadlin/vol1/search/database/HUMAN_HHV5.fasta.20140213&Pep=FLALEGNPLR+FLPEFPSCSLLK+IFTLETILISNNQVGSVDPQK+SVPDEIILLR	1	8.8	4	6	0.33	Leucine-rich repeat-containing protein 40 OS=Homo sapiens GN=LRRC40 PE=1 SV=1		602	Y	1	2	IFTLETILISNNQVGSVDPQK	http://proteomicsresource.washington.edu/tpp/cgi-bin/peptidexml_html2.pl?PepMass=2315.2373&StdPep=&MassError=0.5&xslt=xsltproc&cgi-bin=/tpp/cgi-bin/&ratioType=-1&Ref=2_IFTLETILISNNQVGSVDPQK&Infile=/net/yadlin/vol1/search/Nate/Hague/20141113_SCRIB_TAP_EXPTS/SCRIB_plus_SNAP_more_sample/interact.pep.xml	0.9999	0.999	2	4	1		Y
9	1	sp|Q9H9A6|LRC40_HUMAN	http://proteomicsresource.washington.edu/tpp/cgi-bin/comet-fastadb.cgi?Ref=sp|Q9H9A6|LRC40_HUMAN&Db=/net/yadlin/vol1/search/database/HUMAN_HHV5.fasta.20140213&Pep=FLALEGNPLR+FLPEFPSCSLLK+IFTLETILISNNQVGSVDPQK+SVPDEIILLR	1	8.8	4	6	0.33	Leucine-rich repeat-containing protein 40 OS=Homo sapiens GN=LRRC40 PE=1 SV=1		602	Y	1	2	SVPDEIILLR	http://proteomicsresource.washington.edu/tpp/cgi-bin/peptidexml_html2.pl?PepMass=1153.6707&StdPep=&MassError=0.5&xslt=xsltproc&cgi-bin=/tpp/cgi-bin/&ratioType=-1&Ref=2_SVPDEIILLR&Infile=/net/yadlin/vol1/search/Nate/Hague/20141113_SCRIB_TAP_EXPTS/SCRIB_plus_SNAP_more_sample/interact.pep.xml	0.9999	0.9988	2	4	1		Y
9	1	sp|Q9H9A6|LRC40_HUMAN	http://proteomicsresource.washington.edu/tpp/cgi-bin/comet-fastadb.cgi?Ref=sp|Q9H9A6|LRC40_HUMAN&Db=/net/yadlin/vol1/search/database/HUMAN_HHV5.fasta.20140213&Pep=FLALEGNPLR+FLPEFPSCSLLK+IFTLETILISNNQVGSVDPQK+SVPDEIILLR	1	8.8	4	6	0.33	Leucine-rich repeat-containing protein 40 OS=Homo sapiens GN=LRRC40 PE=1 SV=1		602	Y	1	2	FLPEFPSCSLLK	http://proteomicsresource.washington.edu/tpp/cgi-bin/peptidexml_html2.pl?PepMass=1436.7374&StdPep=FLPEFPSCSLLK&MassError=0.5&xslt=xsltproc&cgi-bin=/tpp/cgi-bin/&ratioType=-1&Ref=2_FLPEFPSCSLLK&Infile=/net/yadlin/vol1/search/Nate/Hague/20141113_SCRIB_TAP_EXPTS/SCRIB_plus_SNAP_more_sample/interact.pep.xml	0.9971	0.9738	2	4	2		Y
10	1	sp|Q9Y230|RUVB2_HUMAN,tr|B3KQ59|B3KQ59_HUMAN,tr|M0R0Y3|M0R0Y3_HUMAN	http://proteomicsresource.washington.edu/tpp/cgi-bin/comet-fastadb.cgi?Ref=sp|Q9Y230|RUVB2_HUMAN&Db=/net/yadlin/vol1/search/database/HUMAN_HHV5.fasta.20140213&Pep=ALESDMAPVLIMATNR+FVQCPDGELQK+TQGFLALFSGDTGEIK,http://proteomicsresource.washington.edu/tpp/cgi-bin/comet-fastadb.cgi?Ref=tr|B3KQ59|B3KQ59_HUMAN&Db=/net/yadlin/vol1/search/database/HUMAN_HHV5.fasta.20140213&Pep=ALESDMAPVLIMATNR+FVQCPDGEL…	1	12.1	3	5	0.29	RuvB-like 2 OS=Homo sapiens GN=RUVBL2 PE=1 SV=3,RuvB-like 2 OS=Homo sapiens GN=RUVBL2 PE=2 SV=1,RuvB-like 2 OS=Homo sapiens GN=RUVBL2 PE=2 SV=1	;;	463;;	Y	1	2	ALESDMAPVLIMATNR	http://proteomicsresource.washington.edu/tpp/cgi-bin/peptidexml_html2.pl?PepMass=1730.8695&StdPep=&MassError=0.5&xslt=xsltproc&cgi-bin=/tpp/cgi-bin/&ratioType=-1&Ref=2_ALESDMAPVLIMATNR&Infile=/net/yadlin/vol1/search/Nate/Hague/20141113_SCRIB_TAP_EXPTS/SCRIB_plus_SNAP_more_sample/interact.pep.xml	0.9999	0.999	2	4	1		Y
10	1	sp|Q9Y230|RUVB2_HUMAN,tr|B3KQ59|B3KQ59_HUMAN,tr|M0R0Y3|M0R0Y3_HUMAN	http://proteomicsresource.washington.edu/tpp/cgi-bin/comet-fastadb.cgi?Ref=sp|Q9Y230|RUVB2_HUMAN&Db=/net/yadlin/vol1/search/database/HUMAN_HHV5.fasta.20140213&Pep=ALESDMAPVLIMATNR+FVQCPDGELQK+TQGFLALFSGDTGEIK,http://proteomicsresource.washington.edu/tpp/cgi-bin/comet-fastadb.cgi?Ref=tr|B3KQ59|B3KQ59_HUMAN&Db=/net/yadlin/vol1/search/database/HUMAN_HHV5.fasta.20140213&Pep=ALESDMAPVLIMATNR+FVQCPDGEL…	1	12.1	3	5	0.29	RuvB-like 2 OS=Homo sapiens GN=RUVBL2 PE=1 SV=3,RuvB-like 2 OS=Homo sapiens GN=RUVBL2 PE=2 SV=1,RuvB-like 2 OS=Homo sapiens GN=RUVBL2 PE=2 SV=1	;;	463;;	Y	1	2	FVQCPDGELQK	http://proteomicsresource.washington.edu/tpp/cgi-bin/peptidexml_html2.pl?PepMass=1319.6180&StdPep=FVQCPDGELQK&MassError=0.5&xslt=xsltproc&cgi-bin=/tpp/cgi-bin/&ratioType=-1&Ref=2_FVQCPDGELQK&Infile=/net/yadlin/vol1/search/Nate/Hague/20141113_SCRIB_TAP_EXPTS/SCRIB_plus_SNAP_more_sample/interact.pep.xml	0.9999	0.9988	2	4	2		Y
10	1	sp|Q9Y230|RUVB2_HUMAN,tr|B3KQ59|B3KQ59_HUMAN,tr|M0R0Y3|M0R0Y3_HUMAN	http://proteomicsresource.washington.edu/tpp/cgi-bin/comet-fastadb.cgi?Ref=sp|Q9Y230|RUVB2_HUMAN&Db=/net/yadlin/vol1/search/database/HUMAN_HHV5.fasta.20140213&Pep=ALESDMAPVLIMATNR+FVQCPDGELQK+TQGFLALFSGDTGEIK,http://proteomicsresource.washington.edu/tpp/cgi-bin/comet-fastadb.cgi?Ref=tr|B3KQ59|B3KQ59_HUMAN&Db=/net/yadlin/vol1/search/database/HUMAN_HHV5.fasta.20140213&Pep=ALESDMAPVLIMATNR+FVQCPDGEL…	1	12.1	3	5	0.29	RuvB-like 2 OS=Homo sapiens GN=RUVBL2 PE=1 SV=3,RuvB-like 2 OS=Homo sapiens GN=RUVBL2 PE=2 SV=1,RuvB-like 2 OS=Homo sapiens GN=RUVBL2 PE=2 SV=1	;;	463;;	Y	1	2	TQGFLALFSGDTGEIK	http://proteomicsresource.washington.edu/tpp/cgi-bin/peptidexml_html2.pl?PepMass=1682.8516&StdPep=&MassError=0.5&xslt=xsltproc&cgi-bin=/tpp/cgi-bin/&ratioType=-1&Ref=2_TQGFLALFSGDTGEIK&Infile=/net/yadlin/vol1/search/Nate/Hague/20141113_SCRIB_TAP_EXPTS/SCRIB_plus_SNAP_more_sample/interact.pep.xml	0.9999	0.999	2	4	2		Y
11	1	sp|Q9Y266|NUDC_HUMAN	http://proteomicsresource.washington.edu/tpp/cgi-bin/comet-fastadb.cgi?Ref=sp|Q9Y266|NUDC_HUMAN&Db=/net/yadlin/vol1/search/database/HUMAN_HHV5.fasta.20140213&Pep=GQPAIIDGELYNEVK+LQLEIDQK+LSDLDSETR+SMGLPTSDEQK+VEESSWLIEDGK	1	16.6	5	6	0.34	Nuclear migration protein nudC OS=Homo sapiens GN=NUDC PE=1 SV=1		331	Y	1	2	GQPAIIDGELYNEVK	http://proteomicsresource.washington.edu/tpp/cgi-bin/peptidexml_html2.pl?PepMass=1644.8359&StdPep=&MassError=0.5&xslt=xsltproc&cgi-bin=/tpp/cgi-bin/&ratioType=-1&Ref=2_GQPAIIDGELYNEVK&Infile=/net/yadlin/vol1/search/Nate/Hague/20141113_SCRIB_TAP_EXPTS/SCRIB_plus_SNAP_more_sample/interact.pep.xml	0.9999	0.999	2	5	2		Y
11	1	sp|Q9Y266|NUDC_HUMAN	http://proteomicsresource.washington.edu/tpp/cgi-bin/comet-fastadb.cgi?Ref=sp|Q9Y266|NUDC_HUMAN&Db=/net/yadlin/vol1/search/database/HUMAN_HHV5.fasta.20140213&Pep=GQPAIIDGELYNEVK+LQLEIDQK+LSDLDSETR+SMGLPTSDEQK+VEESSWLIEDGK	1	16.6	5	6	0.34	Nuclear migration protein nudC OS=Homo sapiens GN=NUDC PE=1 SV=1		331	Y	1	2	VEESSWLIEDGK	http://proteomicsresource.washington.edu/tpp/cgi-bin/peptidexml_html2.pl?PepMass=1390.6616&StdPep=&MassError=0.5&xslt=xsltproc&cgi-bin=/tpp/cgi-bin/&ratioType=-1&Ref=2_VEESSWLIEDGK&Infile=/net/yadlin/vol1/search/Nate/Hague/20141113_SCRIB_TAP_EXPTS/SCRIB_plus_SNAP_more_sample/interact.pep.xml	0.9999	0.999	2	5	1		Y
11	1	sp|Q9Y266|NUDC_HUMAN	http://proteomicsresource.washington.edu/tpp/cgi-bin/comet-fastadb.cgi?Ref=sp|Q9Y266|NUDC_HUMAN&Db=/net/yadlin/vol1/search/database/HUMAN_HHV5.fasta.20140213&Pep=GQPAIIDGELYNEVK+LQLEIDQK+LSDLDSETR+SMGLPTSDEQK+VEESSWLIEDGK	1	16.6	5	6	0.34	Nuclear migration protein nudC OS=Homo sapiens GN=NUDC PE=1 SV=1		331	Y	1	2	LSDLDSETR	http://proteomicsresource.washington.edu/tpp/cgi-bin/peptidexml_html2.pl?PepMass=1034.4880&StdPep=&MassError=0.5&xslt=xsltproc&cgi-bin=/tpp/cgi-bin/&ratioType=-1&Ref=2_LSDLDSETR&Infile=/net/yadlin/vol1/search/Nate/Hague/20141113_SCRIB_TAP_EXPTS/SCRIB_plus_SNAP_more_sample/interact.pep.xml	0.9998	0.9986	2	5	1		Y
11	1	sp|Q9Y266|NUDC_HUMAN	http://proteomicsresource.washington.edu/tpp/cgi-bin/comet-fastadb.cgi?Ref=sp|Q9Y266|NUDC_HUMAN&Db=/net/yadlin/vol1/search/database/HUMAN_HHV5.fasta.20140213&Pep=GQPAIIDGELYNEVK+LQLEIDQK+LSDLDSETR+SMGLPTSDEQK+VEESSWLIEDGK	1	16.6	5	6	0.34	Nuclear migration protein nudC OS=Homo sapiens GN=NUDC PE=1 SV=1		331	Y	1	2	SMGLPTSDEQK	http://proteomicsresource.washington.edu/tpp/cgi-bin/peptidexml_html2.pl?PepMass=1191.5442&StdPep=&MassError=0.5&xslt=xsltproc&cgi-bin=/tpp/cgi-bin/&ratioType=-1&Ref=2_SMGLPTSDEQK&Infile=/net/yadlin/vol1/search/Nate/Hague/20141113_SCRIB_TAP_EXPTS/SCRIB_plus_SNAP_more_sample/interact.pep.xml	0.9997	0.9974	2	5	1		Y
11	1	sp|Q9Y266|NUDC_HUMAN	http://proteomicsresource.washington.edu/tpp/cgi-bin/comet-fastadb.cgi?Ref=sp|Q9Y266|NUDC_HUMAN&Db=/net/yadlin/vol1/search/database/HUMAN_HHV5.fasta.20140213&Pep=GQPAIIDGELYNEVK+LQLEIDQK+LSDLDSETR+SMGLPTSDEQK+VEESSWLIEDGK	1	16.6	5	6	0.34	Nuclear migration protein nudC OS=Homo sapiens GN=NUDC PE=1 SV=1		331	Y	1	2	LQLEIDQK	http://proteomicsresource.washington.edu/tpp/cgi-bin/peptidexml_html2.pl?PepMass=985.5444&StdPep=&MassError=0.5&xslt=xsltproc&cgi-bin=/tpp/cgi-bin/&ratioType=-1&Ref=2_LQLEIDQK&Infile=/net/yadlin/vol1/search/Nate/Hague/20141113_SCRIB_TAP_EXPTS/SCRIB_plus_SNAP_more_sample/interact.pep.xml	0.9937	0.9439	2	5	1		Y
12a	1	sp|O95757|HS74L_HUMAN,tr|E7ES43|E7ES43_HUMAN	http://proteomicsresource.washington.edu/tpp/cgi-bin/comet-fastadb.cgi?Ref=sp|O95757|HS74L_HUMAN&Db=/net/yadlin/vol1/search/database/HUMAN_HHV5.fasta.20140213&Pep=AQFEQLCASLLAR+DISTTLNADEAVAR+EDISSIEIVGGATR+GCALQCAILSPAFK+LEDTENWLYEDGEDQPK+LMNETTAVALAYGIYK+LSAVLEDTENWLYEDGEDQPK+NFDEALVDYFCDEFK+QLGQDLLNSYIENEGK+SGGIETIANEYSDR+SIDLPIQSSLCR+VLATTFDPYLGGR+VNIHGIFSVASASVIEK,http://proteomicsresource.w…	1	21.3	9	15	1.08	Heat shock 70 kDa protein 4L OS=Homo sapiens GN=HSPA4L PE=1 SV=3,Heat shock 70 kDa protein 4L OS=Homo sapiens GN=HSPA4L PE=2 SV=2	;	839;	N	0.99	2	AQFEQLCASLLAR	http://proteomicsresource.washington.edu/tpp/cgi-bin/peptidexml_html2.pl?PepMass=1505.7660&StdPep=AQFEQLCASLLAR&MassError=0.5&xslt=xsltproc&cgi-bin=/tpp/cgi-bin/&ratioType=-1&Ref=2_AQFEQLCASLLAR&Infile=/net/yadlin/vol1/search/Nate/Hague/20141113_SCRIB_TAP_EXPTS/SCRIB_plus_SNAP_more_sample/interact.pep.xml	0.9999	0.999	2	5	2		Y
12a	1	sp|O95757|HS74L_HUMAN,tr|E7ES43|E7ES43_HUMAN	http://proteomicsresource.washington.edu/tpp/cgi-bin/comet-fastadb.cgi?Ref=sp|O95757|HS74L_HUMAN&Db=/net/yadlin/vol1/search/database/HUMAN_HHV5.fasta.20140213&Pep=AQFEQLCASLLAR+DISTTLNADEAVAR+EDISSIEIVGGATR+GCALQCAILSPAFK+LEDTENWLYEDGEDQPK+LMNETTAVALAYGIYK+LSAVLEDTENWLYEDGEDQPK+NFDEALVDYFCDEFK+QLGQDLLNSYIENEGK+SGGIETIANEYSDR+SIDLPIQSSLCR+VLATTFDPYLGGR+VNIHGIFSVASASVIEK,http://proteomicsresource.w…	1	21.3	9	15	1.08	Heat shock 70 kDa protein 4L OS=Homo sapiens GN=HSPA4L PE=1 SV=3,Heat shock 70 kDa protein 4L OS=Homo sapiens GN=HSPA4L PE=2 SV=2	;	839;	N	0.49	2	DISTTLNADEAVAR	http://proteomicsresource.washington.edu/tpp/cgi-bin/peptidexml_html2.pl?PepMass=1474.7264&StdPep=&MassError=0.5&xslt=xsltproc&cgi-bin=/tpp/cgi-bin/&ratioType=-1&Ref=2_DISTTLNADEAVAR&Infile=/net/yadlin/vol1/search/Nate/Hague/20141113_SCRIB_TAP_EXPTS/SCRIB_plus_SNAP_more_sample/interact.pep.xml	0.9999	0.999	2	6	2		N
12a	1	sp|O95757|HS74L_HUMAN,tr|E7ES43|E7ES43_HUMAN	http://proteomicsresource.washington.edu/tpp/cgi-bin/comet-fastadb.cgi?Ref=sp|O95757|HS74L_HUMAN&Db=/net/yadlin/vol1/search/database/HUMAN_HHV5.fasta.20140213&Pep=AQFEQLCASLLAR+DISTTLNADEAVAR+EDISSIEIVGGATR+GCALQCAILSPAFK+LEDTENWLYEDGEDQPK+LMNETTAVALAYGIYK+LSAVLEDTENWLYEDGEDQPK+NFDEALVDYFCDEFK+QLGQDLLNSYIENEGK+SGGIETIANEYSDR+SIDLPIQSSLCR+VLATTFDPYLGGR+VNIHGIFSVASASVIEK,http://proteomicsresource.w…	1	21.3	9	15	1.08	Heat shock 70 kDa protein 4L OS=Homo sapiens GN=HSPA4L PE=1 SV=3,Heat shock 70 kDa protein 4L OS=Homo sapiens GN=HSPA4L PE=2 SV=2	;	839;	N	0.99	2	EDISSIEIVGGATR	http://proteomicsresource.washington.edu/tpp/cgi-bin/peptidexml_html2.pl?PepMass=1445.7362&StdPep=&MassError=0.5&xslt=xsltproc&cgi-bin=/tpp/cgi-bin/&ratioType=-1&Ref=2_EDISSIEIVGGATR&Infile=/net/yadlin/vol1/search/Nate/Hague/20141113_SCRIB_TAP_EXPTS/SCRIB_plus_SNAP_more_sample/interact.pep.xml	0.9999	0.999	2	5	2		Y
12a	1	sp|O95757|HS74L_HUMAN,tr|E7ES43|E7ES43_HUMAN	http://proteomicsresource.washington.edu/tpp/cgi-bin/comet-fastadb.cgi?Ref=sp|O95757|HS74L_HUMAN&Db=/net/yadlin/vol1/search/database/HUMAN_HHV5.fasta.20140213&Pep=AQFEQLCASLLAR+DISTTLNADEAVAR+EDISSIEIVGGATR+GCALQCAILSPAFK+LEDTENWLYEDGEDQPK+LMNETTAVALAYGIYK+LSAVLEDTENWLYEDGEDQPK+NFDEALVDYFCDEFK+QLGQDLLNSYIENEGK+SGGIETIANEYSDR+SIDLPIQSSLCR+VLATTFDPYLGGR+VNIHGIFSVASASVIEK,http://proteomicsresource.w…	1	21.3	9	15	1.08	Heat shock 70 kDa protein 4L OS=Homo sapiens GN=HSPA4L PE=1 SV=3,Heat shock 70 kDa protein 4L OS=Homo sapiens GN=HSPA4L PE=2 SV=2	;	839;	N	0.33	2	GCALQCAILSPAFK	http://proteomicsresource.washington.edu/tpp/cgi-bin/peptidexml_html2.pl?PepMass=1534.7636&StdPep=GCALQCAILSPAFK&MassError=0.5&xslt=xsltproc&cgi-bin=/tpp/cgi-bin/&ratioType=-1&Ref=2_GCALQCAILSPAFK&Infile=/net/yadlin/vol1/search/Nate/Hague/20141113_SCRIB_TAP_EXPTS/SCRIB_plus_SNAP_more_sample/interact.pep.xml	0.9999	0.999	2	6	3		N
12a	1	sp|O95757|HS74L_HUMAN,tr|E7ES43|E7ES43_HUMAN	http://proteomicsresource.washington.edu/tpp/cgi-bin/comet-fastadb.cgi?Ref=sp|O95757|HS74L_HUMAN&Db=/net/yadlin/vol1/search/database/HUMAN_HHV5.fasta.20140213&Pep=AQFEQLCASLLAR+DISTTLNADEAVAR+EDISSIEIVGGATR+GCALQCAILSPAFK+LEDTENWLYEDGEDQPK+LMNETTAVALAYGIYK+LSAVLEDTENWLYEDGEDQPK+NFDEALVDYFCDEFK+QLGQDLLNSYIENEGK+SGGIETIANEYSDR+SIDLPIQSSLCR+VLATTFDPYLGGR+VNIHGIFSVASASVIEK,http://proteomicsresource.w…	1	21.3	9	15	1.08	Heat shock 70 kDa protein 4L OS=Homo sapiens GN=HSPA4L PE=1 SV=3,Heat shock 70 kDa protein 4L OS=Homo sapiens GN=HSPA4L PE=2 SV=2	;	839;	N	0.5	2	LEDTENWLYEDGEDQPK	http://proteomicsresource.washington.edu/tpp/cgi-bin/peptidexml_html2.pl?PepMass=2079.8909&StdPep=&MassError=0.5&xslt=xsltproc&cgi-bin=/tpp/cgi-bin/&ratioType=-1&Ref=2_LEDTENWLYEDGEDQPK&Infile=/net/yadlin/vol1/search/Nate/Hague/20141113_SCRIB_TAP_EXPTS/SCRIB_plus_SNAP_more_sample/interact.pep.xml	0.9999	0.999	1	6	2		N
12a	1	sp|O95757|HS74L_HUMAN,tr|E7ES43|E7ES43_HUMAN	http://proteomicsresource.washington.edu/tpp/cgi-bin/comet-fastadb.cgi?Ref=sp|O95757|HS74L_HUMAN&Db=/net/yadlin/vol1/search/database/HUMAN_HHV5.fasta.20140213&Pep=AQFEQLCASLLAR+DISTTLNADEAVAR+EDISSIEIVGGATR+GCALQCAILSPAFK+LEDTENWLYEDGEDQPK+LMNETTAVALAYGIYK+LSAVLEDTENWLYEDGEDQPK+NFDEALVDYFCDEFK+QLGQDLLNSYIENEGK+SGGIETIANEYSDR+SIDLPIQSSLCR+VLATTFDPYLGGR+VNIHGIFSVASASVIEK,http://proteomicsresource.w…	1	21.3	9	15	1.08	Heat shock 70 kDa protein 4L OS=Homo sapiens GN=HSPA4L PE=1 SV=3,Heat shock 70 kDa protein 4L OS=Homo sapiens GN=HSPA4L PE=2 SV=2	;	839;	N	0.5	2	LMNETTAVALAYGIYK	http://proteomicsresource.washington.edu/tpp/cgi-bin/peptidexml_html2.pl?PepMass=1756.9070&StdPep=&MassError=0.5&xslt=xsltproc&cgi-bin=/tpp/cgi-bin/&ratioType=-1&Ref=2_LMNETTAVALAYGIYK&Infile=/net/yadlin/vol1/search/Nate/Hague/20141113_SCRIB_TAP_EXPTS/SCRIB_plus_SNAP_more_sample/interact.pep.xml	0.9999	0.999	2	6	2		N
12a	1	sp|O95757|HS74L_HUMAN,tr|E7ES43|E7ES43_HUMAN	http://proteomicsresource.washington.edu/tpp/cgi-bin/comet-fastadb.cgi?Ref=sp|O95757|HS74L_HUMAN&Db=/net/yadlin/vol1/search/database/HUMAN_HHV5.fasta.20140213&Pep=AQFEQLCASLLAR+DISTTLNADEAVAR+EDISSIEIVGGATR+GCALQCAILSPAFK+LEDTENWLYEDGEDQPK+LMNETTAVALAYGIYK+LSAVLEDTENWLYEDGEDQPK+NFDEALVDYFCDEFK+QLGQDLLNSYIENEGK+SGGIETIANEYSDR+SIDLPIQSSLCR+VLATTFDPYLGGR+VNIHGIFSVASASVIEK,http://proteomicsresource.w…	1	21.3	9	15	1.08	Heat shock 70 kDa protein 4L OS=Homo sapiens GN=HSPA4L PE=1 SV=3,Heat shock 70 kDa protein 4L OS=Homo sapiens GN=HSPA4L PE=2 SV=2	;	839;	N	0.99	2	LSAVLEDTENWLYEDGEDQPK	http://proteomicsresource.washington.edu/tpp/cgi-bin/peptidexml_html2.pl?PepMass=2450.1125&StdPep=&MassError=0.5&xslt=xsltproc&cgi-bin=/tpp/cgi-bin/&ratioType=-1&Ref=2_LSAVLEDTENWLYEDGEDQPK&Infile=/net/yadlin/vol1/search/Nate/Hague/20141113_SCRIB_TAP_EXPTS/SCRIB_plus_SNAP_more_sample/interact.pep.xml	0.9999	0.999	2	5	2		Y
12a	1	sp|O95757|HS74L_HUMAN,tr|E7ES43|E7ES43_HUMAN	http://proteomicsresource.washington.edu/tpp/cgi-bin/comet-fastadb.cgi?Ref=sp|O95757|HS74L_HUMAN&Db=/net/yadlin/vol1/search/database/HUMAN_HHV5.fasta.20140213&Pep=AQFEQLCASLLAR+DISTTLNADEAVAR+EDISSIEIVGGATR+GCALQCAILSPAFK+LEDTENWLYEDGEDQPK+LMNETTAVALAYGIYK+LSAVLEDTENWLYEDGEDQPK+NFDEALVDYFCDEFK+QLGQDLLNSYIENEGK+SGGIETIANEYSDR+SIDLPIQSSLCR+VLATTFDPYLGGR+VNIHGIFSVASASVIEK,http://proteomicsresource.w…	1	21.3	9	15	1.08	Heat shock 70 kDa protein 4L OS=Homo sapiens GN=HSPA4L PE=1 SV=3,Heat shock 70 kDa protein 4L OS=Homo sapiens GN=HSPA4L PE=2 SV=2	;	839;	N	0.99	2	NFDEALVDYFCDEFK	http://proteomicsresource.washington.edu/tpp/cgi-bin/peptidexml_html2.pl?PepMass=1910.8033&StdPep=NFDEALVDYFCDEFK&MassError=0.5&xslt=xsltproc&cgi-bin=/tpp/cgi-bin/&ratioType=-1&Ref=2_NFDEALVDYFCDEFK&Infile=/net/yadlin/vol1/search/Nate/Hague/20141113_SCRIB_TAP_EXPTS/SCRIB_plus_SNAP_more_sample/interact.pep.xml	0.9999	0.999	2	5	2		Y
12a	1	sp|O95757|HS74L_HUMAN,tr|E7ES43|E7ES43_HUMAN	http://proteomicsresource.washington.edu/tpp/cgi-bin/comet-fastadb.cgi?Ref=sp|O95757|HS74L_HUMAN&Db=/net/yadlin/vol1/search/database/HUMAN_HHV5.fasta.20140213&Pep=AQFEQLCASLLAR+DISTTLNADEAVAR+EDISSIEIVGGATR+GCALQCAILSPAFK+LEDTENWLYEDGEDQPK+LMNETTAVALAYGIYK+LSAVLEDTENWLYEDGEDQPK+NFDEALVDYFCDEFK+QLGQDLLNSYIENEGK+SGGIETIANEYSDR+SIDLPIQSSLCR+VLATTFDPYLGGR+VNIHGIFSVASASVIEK,http://proteomicsresource.w…	1	21.3	9	15	1.08	Heat shock 70 kDa protein 4L OS=Homo sapiens GN=HSPA4L PE=1 SV=3,Heat shock 70 kDa protein 4L OS=Homo sapiens GN=HSPA4L PE=2 SV=2	;	839;	N	0.99	2	QLGQDLLNSYIENEGK	http://proteomicsresource.washington.edu/tpp/cgi-bin/peptidexml_html2.pl?PepMass=1819.8952&StdPep=&MassError=0.5&xslt=xsltproc&cgi-bin=/tpp/cgi-bin/&ratioType=-1&Ref=2_QLGQDLLNSYIENEGK&Infile=/net/yadlin/vol1/search/Nate/Hague/20141113_SCRIB_TAP_EXPTS/SCRIB_plus_SNAP_more_sample/interact.pep.xml	0.9999	0.999	2	5	1		Y
12a	1	sp|O95757|HS74L_HUMAN,tr|E7ES43|E7ES43_HUMAN	http://proteomicsresource.washington.edu/tpp/cgi-bin/comet-fastadb.cgi?Ref=sp|O95757|HS74L_HUMAN&Db=/net/yadlin/vol1/search/database/HUMAN_HHV5.fasta.20140213&Pep=AQFEQLCASLLAR+DISTTLNADEAVAR+EDISSIEIVGGATR+GCALQCAILSPAFK+LEDTENWLYEDGEDQPK+LMNETTAVALAYGIYK+LSAVLEDTENWLYEDGEDQPK+NFDEALVDYFCDEFK+QLGQDLLNSYIENEGK+SGGIETIANEYSDR+SIDLPIQSSLCR+VLATTFDPYLGGR+VNIHGIFSVASASVIEK,http://proteomicsresource.w…	1	21.3	9	15	1.08	Heat shock 70 kDa protein 4L OS=Homo sapiens GN=HSPA4L PE=1 SV=3,Heat shock 70 kDa protein 4L OS=Homo sapiens GN=HSPA4L PE=2 SV=2	;	839;	N	0.99	2	SIDLPIQSSLCR	http://proteomicsresource.washington.edu/tpp/cgi-bin/peptidexml_html2.pl?PepMass=1387.7130&StdPep=SIDLPIQSSLCR&MassError=0.5&xslt=xsltproc&cgi-bin=/tpp/cgi-bin/&ratioType=-1&Ref=2_SIDLPIQSSLCR&Infile=/net/yadlin/vol1/search/Nate/Hague/20141113_SCRIB_TAP_EXPTS/SCRIB_plus_SNAP_more_sample/interact.pep.xml	0.9999	0.999	2	5	1		Y
12a	1	sp|O95757|HS74L_HUMAN,tr|E7ES43|E7ES43_HUMAN	http://proteomicsresource.washington.edu/tpp/cgi-bin/comet-fastadb.cgi?Ref=sp|O95757|HS74L_HUMAN&Db=/net/yadlin/vol1/search/database/HUMAN_HHV5.fasta.20140213&Pep=AQFEQLCASLLAR+DISTTLNADEAVAR+EDISSIEIVGGATR+GCALQCAILSPAFK+LEDTENWLYEDGEDQPK+LMNETTAVALAYGIYK+LSAVLEDTENWLYEDGEDQPK+NFDEALVDYFCDEFK+QLGQDLLNSYIENEGK+SGGIETIANEYSDR+SIDLPIQSSLCR+VLATTFDPYLGGR+VNIHGIFSVASASVIEK,http://proteomicsresource.w…	1	21.3	9	15	1.08	Heat shock 70 kDa protein 4L OS=Homo sapiens GN=HSPA4L PE=1 SV=3,Heat shock 70 kDa protein 4L OS=Homo sapiens GN=HSPA4L PE=2 SV=2	;	839;	N	0.99	2	VLATTFDPYLGGR	http://proteomicsresource.washington.edu/tpp/cgi-bin/peptidexml_html2.pl?PepMass=1408.7351&StdPep=&MassError=0.5&xslt=xsltproc&cgi-bin=/tpp/cgi-bin/&ratioType=-1&Ref=2_VLATTFDPYLGGR&Infile=/net/yadlin/vol1/search/Nate/Hague/20141113_SCRIB_TAP_EXPTS/SCRIB_plus_SNAP_more_sample/interact.pep.xml	0.9999	0.999	2	5	2		Y
12a	1	sp|O95757|HS74L_HUMAN,tr|E7ES43|E7ES43_HUMAN	http://proteomicsresource.washington.edu/tpp/cgi-bin/comet-fastadb.cgi?Ref=sp|O95757|HS74L_HUMAN&Db=/net/yadlin/vol1/search/database/HUMAN_HHV5.fasta.20140213&Pep=AQFEQLCASLLAR+DISTTLNADEAVAR+EDISSIEIVGGATR+GCALQCAILSPAFK+LEDTENWLYEDGEDQPK+LMNETTAVALAYGIYK+LSAVLEDTENWLYEDGEDQPK+NFDEALVDYFCDEFK+QLGQDLLNSYIENEGK+SGGIETIANEYSDR+SIDLPIQSSLCR+VLATTFDPYLGGR+VNIHGIFSVASASVIEK,http://proteomicsresource.w…	1	21.3	9	15	1.08	Heat shock 70 kDa protein 4L OS=Homo sapiens GN=HSPA4L PE=1 SV=3,Heat shock 70 kDa protein 4L OS=Homo sapiens GN=HSPA4L PE=2 SV=2	;	839;	N	0.99	3	VNIHGIFSVASASVIEK	http://proteomicsresource.washington.edu/tpp/cgi-bin/peptidexml_html2.pl?PepMass=1769.9676&StdPep=&MassError=0.5&xslt=xsltproc&cgi-bin=/tpp/cgi-bin/&ratioType=-1&Ref=3_VNIHGIFSVASASVIEK&Infile=/net/yadlin/vol1/search/Nate/Hague/20141113_SCRIB_TAP_EXPTS/SCRIB_plus_SNAP_more_sample/interact.pep.xml	0.9999	0.9989	2	5	2		Y
12a	1	sp|O95757|HS74L_HUMAN,tr|E7ES43|E7ES43_HUMAN	http://proteomicsresource.washington.edu/tpp/cgi-bin/comet-fastadb.cgi?Ref=sp|O95757|HS74L_HUMAN&Db=/net/yadlin/vol1/search/database/HUMAN_HHV5.fasta.20140213&Pep=AQFEQLCASLLAR+DISTTLNADEAVAR+EDISSIEIVGGATR+GCALQCAILSPAFK+LEDTENWLYEDGEDQPK+LMNETTAVALAYGIYK+LSAVLEDTENWLYEDGEDQPK+NFDEALVDYFCDEFK+QLGQDLLNSYIENEGK+SGGIETIANEYSDR+SIDLPIQSSLCR+VLATTFDPYLGGR+VNIHGIFSVASASVIEK,http://proteomicsresource.w…	1	21.3	9	15	1.08	Heat shock 70 kDa protein 4L OS=Homo sapiens GN=HSPA4L PE=1 SV=3,Heat shock 70 kDa protein 4L OS=Homo sapiens GN=HSPA4L PE=2 SV=2	;	839;	N	0.99	2	SGGIETIANEYSDR	http://proteomicsresource.washington.edu/tpp/cgi-bin/peptidexml_html2.pl?PepMass=1510.6900&StdPep=&MassError=0.5&xslt=xsltproc&cgi-bin=/tpp/cgi-bin/&ratioType=-1&Ref=2_SGGIETIANEYSDR&Infile=/net/yadlin/vol1/search/Nate/Hague/20141113_SCRIB_TAP_EXPTS/SCRIB_plus_SNAP_more_sample/interact.pep.xml	0.9998	0.9986	2	5	1		Y
12b	1	sp|Q92598-2|HS105_HUMAN,sp|Q92598|HS105_HUMAN	http://proteomicsresource.washington.edu/tpp/cgi-bin/comet-fastadb.cgi?Ref=sp|Q92598-2|HS105_HUMAN&Db=/net/yadlin/vol1/search/database/HUMAN_HHV5.fasta.20140213&Pep=AGGIETIANEFSDR+DISTTLNADEAVAR+GCALQCAILSPAFK+IESPKLER+KPVTDCVISVPSFFTDAER+NQQITHANNTVSNFK+SVLDAAQIVGLNCLR+VEDVSAVEIVGGATR+VLGTAFDPFLGGK,http://proteomicsresource.washington.edu/tpp/cgi-bin/comet-fastadb.cgi?Ref=sp|Q92598|HS105_HUMAN&D…	1	15.6	6	15	0.97	Isoform Beta of Heat shock protein 105 kDa OS=Homo sapiens GN=HSPH1,Heat shock protein 105 kDa OS=Homo sapiens GN=HSPH1 PE=1 SV=1	;	814;	N	0.99	2	AGGIETIANEFSDR	http://proteomicsresource.washington.edu/tpp/cgi-bin/peptidexml_html2.pl?PepMass=1478.7001&StdPep=&MassError=0.5&xslt=xsltproc&cgi-bin=/tpp/cgi-bin/&ratioType=-1&Ref=2_AGGIETIANEFSDR&Infile=/net/yadlin/vol1/search/Nate/Hague/20141113_SCRIB_TAP_EXPTS/SCRIB_plus_SNAP_more_sample/interact.pep.xml	0.9999	0.999	2	5	2		Y
12b	1	sp|Q92598-2|HS105_HUMAN,sp|Q92598|HS105_HUMAN	http://proteomicsresource.washington.edu/tpp/cgi-bin/comet-fastadb.cgi?Ref=sp|Q92598-2|HS105_HUMAN&Db=/net/yadlin/vol1/search/database/HUMAN_HHV5.fasta.20140213&Pep=AGGIETIANEFSDR+DISTTLNADEAVAR+GCALQCAILSPAFK+IESPKLER+KPVTDCVISVPSFFTDAER+NQQITHANNTVSNFK+SVLDAAQIVGLNCLR+VEDVSAVEIVGGATR+VLGTAFDPFLGGK,http://proteomicsresource.washington.edu/tpp/cgi-bin/comet-fastadb.cgi?Ref=sp|Q92598|HS105_HUMAN&D…	1	15.6	6	15	0.97	Isoform Beta of Heat shock protein 105 kDa OS=Homo sapiens GN=HSPH1,Heat shock protein 105 kDa OS=Homo sapiens GN=HSPH1 PE=1 SV=1	;	814;	N	0.49	2	DISTTLNADEAVAR	http://proteomicsresource.washington.edu/tpp/cgi-bin/peptidexml_html2.pl?PepMass=1474.7264&StdPep=&MassError=0.5&xslt=xsltproc&cgi-bin=/tpp/cgi-bin/&ratioType=-1&Ref=2_DISTTLNADEAVAR&Infile=/net/yadlin/vol1/search/Nate/Hague/20141113_SCRIB_TAP_EXPTS/SCRIB_plus_SNAP_more_sample/interact.pep.xml	0.9999	0.999	2	5	2		N
12b	1	sp|Q92598-2|HS105_HUMAN,sp|Q92598|HS105_HUMAN	http://proteomicsresource.washington.edu/tpp/cgi-bin/comet-fastadb.cgi?Ref=sp|Q92598-2|HS105_HUMAN&Db=/net/yadlin/vol1/search/database/HUMAN_HHV5.fasta.20140213&Pep=AGGIETIANEFSDR+DISTTLNADEAVAR+GCALQCAILSPAFK+IESPKLER+KPVTDCVISVPSFFTDAER+NQQITHANNTVSNFK+SVLDAAQIVGLNCLR+VEDVSAVEIVGGATR+VLGTAFDPFLGGK,http://proteomicsresource.washington.edu/tpp/cgi-bin/comet-fastadb.cgi?Ref=sp|Q92598|HS105_HUMAN&D…	1	15.6	6	15	0.97	Isoform Beta of Heat shock protein 105 kDa OS=Homo sapiens GN=HSPH1,Heat shock protein 105 kDa OS=Homo sapiens GN=HSPH1 PE=1 SV=1	;	814;	N	0.33	2	GCALQCAILSPAFK	http://proteomicsresource.washington.edu/tpp/cgi-bin/peptidexml_html2.pl?PepMass=1534.7636&StdPep=GCALQCAILSPAFK&MassError=0.5&xslt=xsltproc&cgi-bin=/tpp/cgi-bin/&ratioType=-1&Ref=2_GCALQCAILSPAFK&Infile=/net/yadlin/vol1/search/Nate/Hague/20141113_SCRIB_TAP_EXPTS/SCRIB_plus_SNAP_more_sample/interact.pep.xml	0.9999	0.999	2	5	3		N
12b	1	sp|Q92598-2|HS105_HUMAN,sp|Q92598|HS105_HUMAN	http://proteomicsresource.washington.edu/tpp/cgi-bin/comet-fastadb.cgi?Ref=sp|Q92598-2|HS105_HUMAN&Db=/net/yadlin/vol1/search/database/HUMAN_HHV5.fasta.20140213&Pep=AGGIETIANEFSDR+DISTTLNADEAVAR+GCALQCAILSPAFK+IESPKLER+KPVTDCVISVPSFFTDAER+NQQITHANNTVSNFK+SVLDAAQIVGLNCLR+VEDVSAVEIVGGATR+VLGTAFDPFLGGK,http://proteomicsresource.washington.edu/tpp/cgi-bin/comet-fastadb.cgi?Ref=sp|Q92598|HS105_HUMAN&D…	1	15.6	6	15	0.97	Isoform Beta of Heat shock protein 105 kDa OS=Homo sapiens GN=HSPH1,Heat shock protein 105 kDa OS=Homo sapiens GN=HSPH1 PE=1 SV=1	;	814;	N	0.99	2	NQQITHANNTVSNFK	http://proteomicsresource.washington.edu/tpp/cgi-bin/peptidexml_html2.pl?PepMass=1714.8387&StdPep=&MassError=0.5&xslt=xsltproc&cgi-bin=/tpp/cgi-bin/&ratioType=-1&Ref=2_NQQITHANNTVSNFK&Infile=/net/yadlin/vol1/search/Nate/Hague/20141113_SCRIB_TAP_EXPTS/SCRIB_plus_SNAP_more_sample/interact.pep.xml	0.9999	0.999	2	5	1		Y
12b	1	sp|Q92598-2|HS105_HUMAN,sp|Q92598|HS105_HUMAN	http://proteomicsresource.washington.edu/tpp/cgi-bin/comet-fastadb.cgi?Ref=sp|Q92598-2|HS105_HUMAN&Db=/net/yadlin/vol1/search/database/HUMAN_HHV5.fasta.20140213&Pep=AGGIETIANEFSDR+DISTTLNADEAVAR+GCALQCAILSPAFK+IESPKLER+KPVTDCVISVPSFFTDAER+NQQITHANNTVSNFK+SVLDAAQIVGLNCLR+VEDVSAVEIVGGATR+VLGTAFDPFLGGK,http://proteomicsresource.washington.edu/tpp/cgi-bin/comet-fastadb.cgi?Ref=sp|Q92598|HS105_HUMAN&D…	1	15.6	6	15	0.97	Isoform Beta of Heat shock protein 105 kDa OS=Homo sapiens GN=HSPH1,Heat shock protein 105 kDa OS=Homo sapiens GN=HSPH1 PE=1 SV=1	;	814;	N	0.99	2	SVLDAAQIVGLNCLR	http://proteomicsresource.washington.edu/tpp/cgi-bin/peptidexml_html2.pl?PepMass=1627.8716&StdPep=SVLDAAQIVGLNCLR&MassError=0.5&xslt=xsltproc&cgi-bin=/tpp/cgi-bin/&ratioType=-1&Ref=2_SVLDAAQIVGLNCLR&Infile=/net/yadlin/vol1/search/Nate/Hague/20141113_SCRIB_TAP_EXPTS/SCRIB_plus_SNAP_more_sample/interact.pep.xml	0.9999	0.999	2	5	2		Y
12b	1	sp|Q92598-2|HS105_HUMAN,sp|Q92598|HS105_HUMAN	http://proteomicsresource.washington.edu/tpp/cgi-bin/comet-fastadb.cgi?Ref=sp|Q92598-2|HS105_HUMAN&Db=/net/yadlin/vol1/search/database/HUMAN_HHV5.fasta.20140213&Pep=AGGIETIANEFSDR+DISTTLNADEAVAR+GCALQCAILSPAFK+IESPKLER+KPVTDCVISVPSFFTDAER+NQQITHANNTVSNFK+SVLDAAQIVGLNCLR+VEDVSAVEIVGGATR+VLGTAFDPFLGGK,http://proteomicsresource.washington.edu/tpp/cgi-bin/comet-fastadb.cgi?Ref=sp|Q92598|HS105_HUMAN&D…	1	15.6	6	15	0.97	Isoform Beta of Heat shock protein 105 kDa OS=Homo sapiens GN=HSPH1,Heat shock protein 105 kDa OS=Homo sapiens GN=HSPH1 PE=1 SV=1	;	814;	N	0.99	2	VEDVSAVEIVGGATR	http://proteomicsresource.washington.edu/tpp/cgi-bin/peptidexml_html2.pl?PepMass=1500.7784&StdPep=&MassError=0.5&xslt=xsltproc&cgi-bin=/tpp/cgi-bin/&ratioType=-1&Ref=2_VEDVSAVEIVGGATR&Infile=/net/yadlin/vol1/search/Nate/Hague/20141113_SCRIB_TAP_EXPTS/SCRIB_plus_SNAP_more_sample/interact.pep.xml	0.9999	0.999	2	5	1		Y
12b	1	sp|Q92598-2|HS105_HUMAN,sp|Q92598|HS105_HUMAN	http://proteomicsresource.washington.edu/tpp/cgi-bin/comet-fastadb.cgi?Ref=sp|Q92598-2|HS105_HUMAN&Db=/net/yadlin/vol1/search/database/HUMAN_HHV5.fasta.20140213&Pep=AGGIETIANEFSDR+DISTTLNADEAVAR+GCALQCAILSPAFK+IESPKLER+KPVTDCVISVPSFFTDAER+NQQITHANNTVSNFK+SVLDAAQIVGLNCLR+VEDVSAVEIVGGATR+VLGTAFDPFLGGK,http://proteomicsresource.washington.edu/tpp/cgi-bin/comet-fastadb.cgi?Ref=sp|Q92598|HS105_HUMAN&D…	1	15.6	6	15	0.97	Isoform Beta of Heat shock protein 105 kDa OS=Homo sapiens GN=HSPH1,Heat shock protein 105 kDa OS=Homo sapiens GN=HSPH1 PE=1 SV=1	;	814;	N	0.99	2	VLGTAFDPFLGGK	http://proteomicsresource.washington.edu/tpp/cgi-bin/peptidexml_html2.pl?PepMass=1320.7078&StdPep=&MassError=0.5&xslt=xsltproc&cgi-bin=/tpp/cgi-bin/&ratioType=-1&Ref=2_VLGTAFDPFLGGK&Infile=/net/yadlin/vol1/search/Nate/Hague/20141113_SCRIB_TAP_EXPTS/SCRIB_plus_SNAP_more_sample/interact.pep.xml	0.9999	0.999	2	5	3		Y
12b	1	sp|Q92598-2|HS105_HUMAN,sp|Q92598|HS105_HUMAN	http://proteomicsresource.washington.edu/tpp/cgi-bin/comet-fastadb.cgi?Ref=sp|Q92598-2|HS105_HUMAN&Db=/net/yadlin/vol1/search/database/HUMAN_HHV5.fasta.20140213&Pep=AGGIETIANEFSDR+DISTTLNADEAVAR+GCALQCAILSPAFK+IESPKLER+KPVTDCVISVPSFFTDAER+NQQITHANNTVSNFK+SVLDAAQIVGLNCLR+VEDVSAVEIVGGATR+VLGTAFDPFLGGK,http://proteomicsresource.washington.edu/tpp/cgi-bin/comet-fastadb.cgi?Ref=sp|Q92598|HS105_HUMAN&D…	1	15.6	6	15	0.97	Isoform Beta of Heat shock protein 105 kDa OS=Homo sapiens GN=HSPH1,Heat shock protein 105 kDa OS=Homo sapiens GN=HSPH1 PE=1 SV=1	;	814;	N	0.99	3	KPVTDCVISVPSFFTDAER	http://proteomicsresource.washington.edu/tpp/cgi-bin/peptidexml_html2.pl?PepMass=2167.0620&StdPep=KPVTDCVISVPSFFTDAER&MassError=0.5&xslt=xsltproc&cgi-bin=/tpp/cgi-bin/&ratioType=-1&Ref=3_KPVTDCVISVPSFFTDAER&Infile=/net/yadlin/vol1/search/Nate/Hague/20141113_SCRIB_TAP_EXPTS/SCRIB_plus_SNAP_more_sample/interact.pep.xml	0.9999	0.999	2	5	6		Y
12b	1	sp|Q92598-2|HS105_HUMAN,sp|Q92598|HS105_HUMAN	http://proteomicsresource.washington.edu/tpp/cgi-bin/comet-fastadb.cgi?Ref=sp|Q92598-2|HS105_HUMAN&Db=/net/yadlin/vol1/search/database/HUMAN_HHV5.fasta.20140213&Pep=AGGIETIANEFSDR+DISTTLNADEAVAR+GCALQCAILSPAFK+IESPKLER+KPVTDCVISVPSFFTDAER+NQQITHANNTVSNFK+SVLDAAQIVGLNCLR+VEDVSAVEIVGGATR+VLGTAFDPFLGGK,http://proteomicsresource.washington.edu/tpp/cgi-bin/comet-fastadb.cgi?Ref=sp|Q92598|HS105_HUMAN&D…	1	15.6	6	15	0.97	Isoform Beta of Heat shock protein 105 kDa OS=Homo sapiens GN=HSPH1,Heat shock protein 105 kDa OS=Homo sapiens GN=HSPH1 PE=1 SV=1	;	814;	N	0.98	2	IES[167]PKLER	http://proteomicsresource.washington.edu/tpp/cgi-bin/peptidexml_html2.pl?PepMass=1050.5111&StdPep=IES[167]PKLER&MassError=0.5&xslt=xsltproc&cgi-bin=/tpp/cgi-bin/&ratioType=-1&Ref=2_IESPKLER&Infile=/net/yadlin/vol1/search/Nate/Hague/20141113_SCRIB_TAP_EXPTS/SCRIB_plus_SNAP_more_sample/interact.pep.xml	0.0672	0.0672	2	5	1		N
12c	1	sp|Q92598-3|HS105_HUMAN	http://proteomicsresource.washington.edu/tpp/cgi-bin/comet-fastadb.cgi?Ref=sp|Q92598-3|HS105_HUMAN&Db=/net/yadlin/vol1/search/database/HUMAN_HHV5.fasta.20140213&Pep=AGGIETIANEFSDR+DISTTLNADEAVAR+GCALQCAILSPAFK+IESPKLER+NQQITHANNTVSNFK+SVLDAAQIVGLNCLR+VEDVSAVEIVGGATR+VLGTAFDPFLGGK	0		0	0		Isoform 3 of Heat shock protein 105 kDa OS=Homo sapiens GN=HSPH1		817	N	0.01	2	AGGIETIANEFSDR	http://proteomicsresource.washington.edu/tpp/cgi-bin/peptidexml_html2.pl?PepMass=1478.7001&StdPep=&MassError=0.5&xslt=xsltproc&cgi-bin=/tpp/cgi-bin/&ratioType=-1&Ref=2_AGGIETIANEFSDR&Infile=/net/yadlin/vol1/search/Nate/Hague/20141113_SCRIB_TAP_EXPTS/SCRIB_plus_SNAP_more_sample/interact.pep.xml	0.9947	0.999	2	1	2		N
12c	1	sp|Q92598-3|HS105_HUMAN	http://proteomicsresource.washington.edu/tpp/cgi-bin/comet-fastadb.cgi?Ref=sp|Q92598-3|HS105_HUMAN&Db=/net/yadlin/vol1/search/database/HUMAN_HHV5.fasta.20140213&Pep=AGGIETIANEFSDR+DISTTLNADEAVAR+GCALQCAILSPAFK+IESPKLER+NQQITHANNTVSNFK+SVLDAAQIVGLNCLR+VEDVSAVEIVGGATR+VLGTAFDPFLGGK	0		0	0		Isoform 3 of Heat shock protein 105 kDa OS=Homo sapiens GN=HSPH1		817	N	0	2	DISTTLNADEAVAR	http://proteomicsresource.washington.edu/tpp/cgi-bin/peptidexml_html2.pl?PepMass=1474.7264&StdPep=&MassError=0.5&xslt=xsltproc&cgi-bin=/tpp/cgi-bin/&ratioType=-1&Ref=2_DISTTLNADEAVAR&Infile=/net/yadlin/vol1/search/Nate/Hague/20141113_SCRIB_TAP_EXPTS/SCRIB_plus_SNAP_more_sample/interact.pep.xml	0.9947	0.999	2	1	2		N
12c	1	sp|Q92598-3|HS105_HUMAN	http://proteomicsresource.washington.edu/tpp/cgi-bin/comet-fastadb.cgi?Ref=sp|Q92598-3|HS105_HUMAN&Db=/net/yadlin/vol1/search/database/HUMAN_HHV5.fasta.20140213&Pep=AGGIETIANEFSDR+DISTTLNADEAVAR+GCALQCAILSPAFK+IESPKLER+NQQITHANNTVSNFK+SVLDAAQIVGLNCLR+VEDVSAVEIVGGATR+VLGTAFDPFLGGK	0		0	0		Isoform 3 of Heat shock protein 105 kDa OS=Homo sapiens GN=HSPH1		817	N	0	2	GCALQCAILSPAFK	http://proteomicsresource.washington.edu/tpp/cgi-bin/peptidexml_html2.pl?PepMass=1534.7636&StdPep=GCALQCAILSPAFK&MassError=0.5&xslt=xsltproc&cgi-bin=/tpp/cgi-bin/&ratioType=-1&Ref=2_GCALQCAILSPAFK&Infile=/net/yadlin/vol1/search/Nate/Hague/20141113_SCRIB_TAP_EXPTS/SCRIB_plus_SNAP_more_sample/interact.pep.xml	0.9947	0.999	2	1	3		N
12c	1	sp|Q92598-3|HS105_HUMAN	http://proteomicsresource.washington.edu/tpp/cgi-bin/comet-fastadb.cgi?Ref=sp|Q92598-3|HS105_HUMAN&Db=/net/yadlin/vol1/search/database/HUMAN_HHV5.fasta.20140213&Pep=AGGIETIANEFSDR+DISTTLNADEAVAR+GCALQCAILSPAFK+IESPKLER+NQQITHANNTVSNFK+SVLDAAQIVGLNCLR+VEDVSAVEIVGGATR+VLGTAFDPFLGGK	0		0	0		Isoform 3 of Heat shock protein 105 kDa OS=Homo sapiens GN=HSPH1		817	N	0.01	2	NQQITHANNTVSNFK	http://proteomicsresource.washington.edu/tpp/cgi-bin/peptidexml_html2.pl?PepMass=1714.8387&StdPep=&MassError=0.5&xslt=xsltproc&cgi-bin=/tpp/cgi-bin/&ratioType=-1&Ref=2_NQQITHANNTVSNFK&Infile=/net/yadlin/vol1/search/Nate/Hague/20141113_SCRIB_TAP_EXPTS/SCRIB_plus_SNAP_more_sample/interact.pep.xml	0.9947	0.999	2	1	1		N
12c	1	sp|Q92598-3|HS105_HUMAN	http://proteomicsresource.washington.edu/tpp/cgi-bin/comet-fastadb.cgi?Ref=sp|Q92598-3|HS105_HUMAN&Db=/net/yadlin/vol1/search/database/HUMAN_HHV5.fasta.20140213&Pep=AGGIETIANEFSDR+DISTTLNADEAVAR+GCALQCAILSPAFK+IESPKLER+NQQITHANNTVSNFK+SVLDAAQIVGLNCLR+VEDVSAVEIVGGATR+VLGTAFDPFLGGK	0		0	0		Isoform 3 of Heat shock protein 105 kDa OS=Homo sapiens GN=HSPH1		817	N	0.01	2	SVLDAAQIVGLNCLR	http://proteomicsresource.washington.edu/tpp/cgi-bin/peptidexml_html2.pl?PepMass=1627.8716&StdPep=SVLDAAQIVGLNCLR&MassError=0.5&xslt=xsltproc&cgi-bin=/tpp/cgi-bin/&ratioType=-1&Ref=2_SVLDAAQIVGLNCLR&Infile=/net/yadlin/vol1/search/Nate/Hague/20141113_SCRIB_TAP_EXPTS/SCRIB_plus_SNAP_more_sample/interact.pep.xml	0.9947	0.999	2	1	2		N
12c	1	sp|Q92598-3|HS105_HUMAN	http://proteomicsresource.washington.edu/tpp/cgi-bin/comet-fastadb.cgi?Ref=sp|Q92598-3|HS105_HUMAN&Db=/net/yadlin/vol1/search/database/HUMAN_HHV5.fasta.20140213&Pep=AGGIETIANEFSDR+DISTTLNADEAVAR+GCALQCAILSPAFK+IESPKLER+NQQITHANNTVSNFK+SVLDAAQIVGLNCLR+VEDVSAVEIVGGATR+VLGTAFDPFLGGK	0		0	0		Isoform 3 of Heat shock protein 105 kDa OS=Homo sapiens GN=HSPH1		817	N	0.01	2	VEDVSAVEIVGGATR	http://proteomicsresource.washington.edu/tpp/cgi-bin/peptidexml_html2.pl?PepMass=1500.7784&StdPep=&MassError=0.5&xslt=xsltproc&cgi-bin=/tpp/cgi-bin/&ratioType=-1&Ref=2_VEDVSAVEIVGGATR&Infile=/net/yadlin/vol1/search/Nate/Hague/20141113_SCRIB_TAP_EXPTS/SCRIB_plus_SNAP_more_sample/interact.pep.xml	0.9947	0.999	2	1	1		N
12c	1	sp|Q92598-3|HS105_HUMAN	http://proteomicsresource.washington.edu/tpp/cgi-bin/comet-fastadb.cgi?Ref=sp|Q92598-3|HS105_HUMAN&Db=/net/yadlin/vol1/search/database/HUMAN_HHV5.fasta.20140213&Pep=AGGIETIANEFSDR+DISTTLNADEAVAR+GCALQCAILSPAFK+IESPKLER+NQQITHANNTVSNFK+SVLDAAQIVGLNCLR+VEDVSAVEIVGGATR+VLGTAFDPFLGGK	0		0	0		Isoform 3 of Heat shock protein 105 kDa OS=Homo sapiens GN=HSPH1		817	N	0.01	2	VLGTAFDPFLGGK	http://proteomicsresource.washington.edu/tpp/cgi-bin/peptidexml_html2.pl?PepMass=1320.7078&StdPep=&MassError=0.5&xslt=xsltproc&cgi-bin=/tpp/cgi-bin/&ratioType=-1&Ref=2_VLGTAFDPFLGGK&Infile=/net/yadlin/vol1/search/Nate/Hague/20141113_SCRIB_TAP_EXPTS/SCRIB_plus_SNAP_more_sample/interact.pep.xml	0.9947	0.999	2	1	3		N
12c	1	sp|Q92598-3|HS105_HUMAN	http://proteomicsresource.washington.edu/tpp/cgi-bin/comet-fastadb.cgi?Ref=sp|Q92598-3|HS105_HUMAN&Db=/net/yadlin/vol1/search/database/HUMAN_HHV5.fasta.20140213&Pep=AGGIETIANEFSDR+DISTTLNADEAVAR+GCALQCAILSPAFK+IESPKLER+NQQITHANNTVSNFK+SVLDAAQIVGLNCLR+VEDVSAVEIVGGATR+VLGTAFDPFLGGK	0		0	0		Isoform 3 of Heat shock protein 105 kDa OS=Homo sapiens GN=HSPH1		817	N	0.01	2	IES[167]PKLER	http://proteomicsresource.washington.edu/tpp/cgi-bin/peptidexml_html2.pl?PepMass=1050.5111&StdPep=IES[167]PKLER&MassError=0.5&xslt=xsltproc&cgi-bin=/tpp/cgi-bin/&ratioType=-1&Ref=2_IESPKLER&Infile=/net/yadlin/vol1/search/Nate/Hague/20141113_SCRIB_TAP_EXPTS/SCRIB_plus_SNAP_more_sample/interact.pep.xml	0.0133	0.0672	2	1	1		N
12d	1	tr|B4DY72|B4DY72_HUMAN	http://proteomicsresource.washington.edu/tpp/cgi-bin/comet-fastadb.cgi?Ref=tr|B4DY72|B4DY72_HUMAN&Db=/net/yadlin/vol1/search/database/HUMAN_HHV5.fasta.20140213&Pep=DISTTLNADEAVAR+GCALQCAILSPAFK+IESPKLER+VEDVSAVEIVGGATR+VLGTAFDPFLGGK	0		0	0		Heat shock protein 105 kDa OS=Homo sapiens GN=HSPH1 PE=2 SV=1		677	N	0	2	DISTTLNADEAVAR	http://proteomicsresource.washington.edu/tpp/cgi-bin/peptidexml_html2.pl?PepMass=1474.7264&StdPep=&MassError=0.5&xslt=xsltproc&cgi-bin=/tpp/cgi-bin/&ratioType=-1&Ref=2_DISTTLNADEAVAR&Infile=/net/yadlin/vol1/search/Nate/Hague/20141113_SCRIB_TAP_EXPTS/SCRIB_plus_SNAP_more_sample/interact.pep.xml	0.9947	0.999	2	1	2		N
12d	1	tr|B4DY72|B4DY72_HUMAN	http://proteomicsresource.washington.edu/tpp/cgi-bin/comet-fastadb.cgi?Ref=tr|B4DY72|B4DY72_HUMAN&Db=/net/yadlin/vol1/search/database/HUMAN_HHV5.fasta.20140213&Pep=DISTTLNADEAVAR+GCALQCAILSPAFK+IESPKLER+VEDVSAVEIVGGATR+VLGTAFDPFLGGK	0		0	0		Heat shock protein 105 kDa OS=Homo sapiens GN=HSPH1 PE=2 SV=1		677	N	0	2	GCALQCAILSPAFK	http://proteomicsresource.washington.edu/tpp/cgi-bin/peptidexml_html2.pl?PepMass=1534.7636&StdPep=GCALQCAILSPAFK&MassError=0.5&xslt=xsltproc&cgi-bin=/tpp/cgi-bin/&ratioType=-1&Ref=2_GCALQCAILSPAFK&Infile=/net/yadlin/vol1/search/Nate/Hague/20141113_SCRIB_TAP_EXPTS/SCRIB_plus_SNAP_more_sample/interact.pep.xml	0.9947	0.999	2	1	3		N
12d	1	tr|B4DY72|B4DY72_HUMAN	http://proteomicsresource.washington.edu/tpp/cgi-bin/comet-fastadb.cgi?Ref=tr|B4DY72|B4DY72_HUMAN&Db=/net/yadlin/vol1/search/database/HUMAN_HHV5.fasta.20140213&Pep=DISTTLNADEAVAR+GCALQCAILSPAFK+IESPKLER+VEDVSAVEIVGGATR+VLGTAFDPFLGGK	0		0	0		Heat shock protein 105 kDa OS=Homo sapiens GN=HSPH1 PE=2 SV=1		677	N	0.01	2	VEDVSAVEIVGGATR	http://proteomicsresource.washington.edu/tpp/cgi-bin/peptidexml_html2.pl?PepMass=1500.7784&StdPep=&MassError=0.5&xslt=xsltproc&cgi-bin=/tpp/cgi-bin/&ratioType=-1&Ref=2_VEDVSAVEIVGGATR&Infile=/net/yadlin/vol1/search/Nate/Hague/20141113_SCRIB_TAP_EXPTS/SCRIB_plus_SNAP_more_sample/interact.pep.xml	0.9947	0.999	2	1	1		N
12d	1	tr|B4DY72|B4DY72_HUMAN	http://proteomicsresource.washington.edu/tpp/cgi-bin/comet-fastadb.cgi?Ref=tr|B4DY72|B4DY72_HUMAN&Db=/net/yadlin/vol1/search/database/HUMAN_HHV5.fasta.20140213&Pep=DISTTLNADEAVAR+GCALQCAILSPAFK+IESPKLER+VEDVSAVEIVGGATR+VLGTAFDPFLGGK	0		0	0		Heat shock protein 105 kDa OS=Homo sapiens GN=HSPH1 PE=2 SV=1		677	N	0.01	2	VLGTAFDPFLGGK	http://proteomicsresource.washington.edu/tpp/cgi-bin/peptidexml_html2.pl?PepMass=1320.7078&StdPep=&MassError=0.5&xslt=xsltproc&cgi-bin=/tpp/cgi-bin/&ratioType=-1&Ref=2_VLGTAFDPFLGGK&Infile=/net/yadlin/vol1/search/Nate/Hague/20141113_SCRIB_TAP_EXPTS/SCRIB_plus_SNAP_more_sample/interact.pep.xml	0.9894	0.998	1	1	3		N
12d	1	tr|B4DY72|B4DY72_HUMAN	http://proteomicsresource.washington.edu/tpp/cgi-bin/comet-fastadb.cgi?Ref=tr|B4DY72|B4DY72_HUMAN&Db=/net/yadlin/vol1/search/database/HUMAN_HHV5.fasta.20140213&Pep=DISTTLNADEAVAR+GCALQCAILSPAFK+IESPKLER+VEDVSAVEIVGGATR+VLGTAFDPFLGGK	0		0	0		Heat shock protein 105 kDa OS=Homo sapiens GN=HSPH1 PE=2 SV=1		677	N	0.01	2	IES[167]PKLER	http://proteomicsresource.washington.edu/tpp/cgi-bin/peptidexml_html2.pl?PepMass=1050.5111&StdPep=IES[167]PKLER&MassError=0.5&xslt=xsltproc&cgi-bin=/tpp/cgi-bin/&ratioType=-1&Ref=2_IESPKLER&Infile=/net/yadlin/vol1/search/Nate/Hague/20141113_SCRIB_TAP_EXPTS/SCRIB_plus_SNAP_more_sample/interact.pep.xml	0.0133	0.0672	2	1	1		N
12e	1	tr|B4DYH1|B4DYH1_HUMAN	http://proteomicsresource.washington.edu/tpp/cgi-bin/comet-fastadb.cgi?Ref=tr|B4DYH1|B4DYH1_HUMAN&Db=/net/yadlin/vol1/search/database/HUMAN_HHV5.fasta.20140213&Pep=DISTTLNADEAVAR+GCALQCAILSPAFK+IESPKLER+KPVTDCVISVPSFFTDAER+NQQITHANNTVSNFK+SVLDAAQIVGLNCLR+VEDVSAVEIVGGATR+VLGTAFDPFLGGK	0		0	0		Heat shock 105kDa/110kDa protein 1, isoform CRA_b OS=Homo sapiens GN=HSPH1 PE=2 SV=1		860	N	0	2	DISTTLNADEAVAR	http://proteomicsresource.washington.edu/tpp/cgi-bin/peptidexml_html2.pl?PepMass=1474.7264&StdPep=&MassError=0.5&xslt=xsltproc&cgi-bin=/tpp/cgi-bin/&ratioType=-1&Ref=2_DISTTLNADEAVAR&Infile=/net/yadlin/vol1/search/Nate/Hague/20141113_SCRIB_TAP_EXPTS/SCRIB_plus_SNAP_more_sample/interact.pep.xml	0.9947	0.999	2	1	2		N
12e	1	tr|B4DYH1|B4DYH1_HUMAN	http://proteomicsresource.washington.edu/tpp/cgi-bin/comet-fastadb.cgi?Ref=tr|B4DYH1|B4DYH1_HUMAN&Db=/net/yadlin/vol1/search/database/HUMAN_HHV5.fasta.20140213&Pep=DISTTLNADEAVAR+GCALQCAILSPAFK+IESPKLER+KPVTDCVISVPSFFTDAER+NQQITHANNTVSNFK+SVLDAAQIVGLNCLR+VEDVSAVEIVGGATR+VLGTAFDPFLGGK	0		0	0		Heat shock 105kDa/110kDa protein 1, isoform CRA_b OS=Homo sapiens GN=HSPH1 PE=2 SV=1		860	N	0	2	GCALQCAILSPAFK	http://proteomicsresource.washington.edu/tpp/cgi-bin/peptidexml_html2.pl?PepMass=1534.7636&StdPep=GCALQCAILSPAFK&MassError=0.5&xslt=xsltproc&cgi-bin=/tpp/cgi-bin/&ratioType=-1&Ref=2_GCALQCAILSPAFK&Infile=/net/yadlin/vol1/search/Nate/Hague/20141113_SCRIB_TAP_EXPTS/SCRIB_plus_SNAP_more_sample/interact.pep.xml	0.9947	0.999	2	1	3		N
12e	1	tr|B4DYH1|B4DYH1_HUMAN	http://proteomicsresource.washington.edu/tpp/cgi-bin/comet-fastadb.cgi?Ref=tr|B4DYH1|B4DYH1_HUMAN&Db=/net/yadlin/vol1/search/database/HUMAN_HHV5.fasta.20140213&Pep=DISTTLNADEAVAR+GCALQCAILSPAFK+IESPKLER+KPVTDCVISVPSFFTDAER+NQQITHANNTVSNFK+SVLDAAQIVGLNCLR+VEDVSAVEIVGGATR+VLGTAFDPFLGGK	0		0	0		Heat shock 105kDa/110kDa protein 1, isoform CRA_b OS=Homo sapiens GN=HSPH1 PE=2 SV=1		860	N	0.01	2	NQQITHANNTVSNFK	http://proteomicsresource.washington.edu/tpp/cgi-bin/peptidexml_html2.pl?PepMass=1714.8387&StdPep=&MassError=0.5&xslt=xsltproc&cgi-bin=/tpp/cgi-bin/&ratioType=-1&Ref=2_NQQITHANNTVSNFK&Infile=/net/yadlin/vol1/search/Nate/Hague/20141113_SCRIB_TAP_EXPTS/SCRIB_plus_SNAP_more_sample/interact.pep.xml	0.9947	0.999	2	1	1		N
12e	1	tr|B4DYH1|B4DYH1_HUMAN	http://proteomicsresource.washington.edu/tpp/cgi-bin/comet-fastadb.cgi?Ref=tr|B4DYH1|B4DYH1_HUMAN&Db=/net/yadlin/vol1/search/database/HUMAN_HHV5.fasta.20140213&Pep=DISTTLNADEAVAR+GCALQCAILSPAFK+IESPKLER+KPVTDCVISVPSFFTDAER+NQQITHANNTVSNFK+SVLDAAQIVGLNCLR+VEDVSAVEIVGGATR+VLGTAFDPFLGGK	0		0	0		Heat shock 105kDa/110kDa protein 1, isoform CRA_b OS=Homo sapiens GN=HSPH1 PE=2 SV=1		860	N	0.01	2	SVLDAAQIVGLNCLR	http://proteomicsresource.washington.edu/tpp/cgi-bin/peptidexml_html2.pl?PepMass=1627.8716&StdPep=SVLDAAQIVGLNCLR&MassError=0.5&xslt=xsltproc&cgi-bin=/tpp/cgi-bin/&ratioType=-1&Ref=2_SVLDAAQIVGLNCLR&Infile=/net/yadlin/vol1/search/Nate/Hague/20141113_SCRIB_TAP_EXPTS/SCRIB_plus_SNAP_more_sample/interact.pep.xml	0.9947	0.999	2	1	2		N
12e	1	tr|B4DYH1|B4DYH1_HUMAN	http://proteomicsresource.washington.edu/tpp/cgi-bin/comet-fastadb.cgi?Ref=tr|B4DYH1|B4DYH1_HUMAN&Db=/net/yadlin/vol1/search/database/HUMAN_HHV5.fasta.20140213&Pep=DISTTLNADEAVAR+GCALQCAILSPAFK+IESPKLER+KPVTDCVISVPSFFTDAER+NQQITHANNTVSNFK+SVLDAAQIVGLNCLR+VEDVSAVEIVGGATR+VLGTAFDPFLGGK	0		0	0		Heat shock 105kDa/110kDa protein 1, isoform CRA_b OS=Homo sapiens GN=HSPH1 PE=2 SV=1		860	N	0.01	2	VEDVSAVEIVGGATR	http://proteomicsresource.washington.edu/tpp/cgi-bin/peptidexml_html2.pl?PepMass=1500.7784&StdPep=&MassError=0.5&xslt=xsltproc&cgi-bin=/tpp/cgi-bin/&ratioType=-1&Ref=2_VEDVSAVEIVGGATR&Infile=/net/yadlin/vol1/search/Nate/Hague/20141113_SCRIB_TAP_EXPTS/SCRIB_plus_SNAP_more_sample/interact.pep.xml	0.9947	0.999	2	1	1		N
12e	1	tr|B4DYH1|B4DYH1_HUMAN	http://proteomicsresource.washington.edu/tpp/cgi-bin/comet-fastadb.cgi?Ref=tr|B4DYH1|B4DYH1_HUMAN&Db=/net/yadlin/vol1/search/database/HUMAN_HHV5.fasta.20140213&Pep=DISTTLNADEAVAR+GCALQCAILSPAFK+IESPKLER+KPVTDCVISVPSFFTDAER+NQQITHANNTVSNFK+SVLDAAQIVGLNCLR+VEDVSAVEIVGGATR+VLGTAFDPFLGGK	0		0	0		Heat shock 105kDa/110kDa protein 1, isoform CRA_b OS=Homo sapiens GN=HSPH1 PE=2 SV=1		860	N	0.01	2	VLGTAFDPFLGGK	http://proteomicsresource.washington.edu/tpp/cgi-bin/peptidexml_html2.pl?PepMass=1320.7078&StdPep=&MassError=0.5&xslt=xsltproc&cgi-bin=/tpp/cgi-bin/&ratioType=-1&Ref=2_VLGTAFDPFLGGK&Infile=/net/yadlin/vol1/search/Nate/Hague/20141113_SCRIB_TAP_EXPTS/SCRIB_plus_SNAP_more_sample/interact.pep.xml	0.9947	0.999	2	1	3		N
12e	1	tr|B4DYH1|B4DYH1_HUMAN	http://proteomicsresource.washington.edu/tpp/cgi-bin/comet-fastadb.cgi?Ref=tr|B4DYH1|B4DYH1_HUMAN&Db=/net/yadlin/vol1/search/database/HUMAN_HHV5.fasta.20140213&Pep=DISTTLNADEAVAR+GCALQCAILSPAFK+IESPKLER+KPVTDCVISVPSFFTDAER+NQQITHANNTVSNFK+SVLDAAQIVGLNCLR+VEDVSAVEIVGGATR+VLGTAFDPFLGGK	0		0	0		Heat shock 105kDa/110kDa protein 1, isoform CRA_b OS=Homo sapiens GN=HSPH1 PE=2 SV=1		860	N	0.01	3	KPVTDCVISVPSFFTDAER	http://proteomicsresource.washington.edu/tpp/cgi-bin/peptidexml_html2.pl?PepMass=2167.0620&StdPep=KPVTDCVISVPSFFTDAER&MassError=0.5&xslt=xsltproc&cgi-bin=/tpp/cgi-bin/&ratioType=-1&Ref=3_KPVTDCVISVPSFFTDAER&Infile=/net/yadlin/vol1/search/Nate/Hague/20141113_SCRIB_TAP_EXPTS/SCRIB_plus_SNAP_more_sample/interact.pep.xml	0.9947	0.999	2	1	6		N
12e	1	tr|B4DYH1|B4DYH1_HUMAN	http://proteomicsresource.washington.edu/tpp/cgi-bin/comet-fastadb.cgi?Ref=tr|B4DYH1|B4DYH1_HUMAN&Db=/net/yadlin/vol1/search/database/HUMAN_HHV5.fasta.20140213&Pep=DISTTLNADEAVAR+GCALQCAILSPAFK+IESPKLER+KPVTDCVISVPSFFTDAER+NQQITHANNTVSNFK+SVLDAAQIVGLNCLR+VEDVSAVEIVGGATR+VLGTAFDPFLGGK	0		0	0		Heat shock 105kDa/110kDa protein 1, isoform CRA_b OS=Homo sapiens GN=HSPH1 PE=2 SV=1		860	N	0.01	2	IES[167]PKLER	http://proteomicsresource.washington.edu/tpp/cgi-bin/peptidexml_html2.pl?PepMass=1050.5111&StdPep=IES[167]PKLER&MassError=0.5&xslt=xsltproc&cgi-bin=/tpp/cgi-bin/&ratioType=-1&Ref=2_IESPKLER&Infile=/net/yadlin/vol1/search/Nate/Hague/20141113_SCRIB_TAP_EXPTS/SCRIB_plus_SNAP_more_sample/interact.pep.xml	0.0133	0.0672	2	1	1		N
12f	1	tr|D6RJ96|D6RJ96_HUMAN	http://proteomicsresource.washington.edu/tpp/cgi-bin/comet-fastadb.cgi?Ref=tr|D6RJ96|D6RJ96_HUMAN&Db=/net/yadlin/vol1/search/database/HUMAN_HHV5.fasta.20140213&Pep=AQFEQLCASLLAR+DISTTLNADEAVAR+EDISSIEIVGGATR+GCALQCAILSPAFK+LMNETTAVALAYGIYK+NFDEALVDYFCDEFK+SGGIETIANEYSDR+VLATTFDPYLGGR+VNIHGIFSVASASVIEK	0		0	0		Heat shock 70 kDa protein 4L (Fragment) OS=Homo sapiens GN=HSPA4L PE=2 SV=1		531	N	0.01	2	AQFEQLCASLLAR	http://proteomicsresource.washington.edu/tpp/cgi-bin/peptidexml_html2.pl?PepMass=1505.7660&StdPep=AQFEQLCASLLAR&MassError=0.5&xslt=xsltproc&cgi-bin=/tpp/cgi-bin/&ratioType=-1&Ref=2_AQFEQLCASLLAR&Infile=/net/yadlin/vol1/search/Nate/Hague/20141113_SCRIB_TAP_EXPTS/SCRIB_plus_SNAP_more_sample/interact.pep.xml	0.9947	0.999	2	1	2		N
12f	1	tr|D6RJ96|D6RJ96_HUMAN	http://proteomicsresource.washington.edu/tpp/cgi-bin/comet-fastadb.cgi?Ref=tr|D6RJ96|D6RJ96_HUMAN&Db=/net/yadlin/vol1/search/database/HUMAN_HHV5.fasta.20140213&Pep=AQFEQLCASLLAR+DISTTLNADEAVAR+EDISSIEIVGGATR+GCALQCAILSPAFK+LMNETTAVALAYGIYK+NFDEALVDYFCDEFK+SGGIETIANEYSDR+VLATTFDPYLGGR+VNIHGIFSVASASVIEK	0		0	0		Heat shock 70 kDa protein 4L (Fragment) OS=Homo sapiens GN=HSPA4L PE=2 SV=1		531	N	0	2	DISTTLNADEAVAR	http://proteomicsresource.washington.edu/tpp/cgi-bin/peptidexml_html2.pl?PepMass=1474.7264&StdPep=&MassError=0.5&xslt=xsltproc&cgi-bin=/tpp/cgi-bin/&ratioType=-1&Ref=2_DISTTLNADEAVAR&Infile=/net/yadlin/vol1/search/Nate/Hague/20141113_SCRIB_TAP_EXPTS/SCRIB_plus_SNAP_more_sample/interact.pep.xml	0.9947	0.999	2	1	2		N
12f	1	tr|D6RJ96|D6RJ96_HUMAN	http://proteomicsresource.washington.edu/tpp/cgi-bin/comet-fastadb.cgi?Ref=tr|D6RJ96|D6RJ96_HUMAN&Db=/net/yadlin/vol1/search/database/HUMAN_HHV5.fasta.20140213&Pep=AQFEQLCASLLAR+DISTTLNADEAVAR+EDISSIEIVGGATR+GCALQCAILSPAFK+LMNETTAVALAYGIYK+NFDEALVDYFCDEFK+SGGIETIANEYSDR+VLATTFDPYLGGR+VNIHGIFSVASASVIEK	0		0	0		Heat shock 70 kDa protein 4L (Fragment) OS=Homo sapiens GN=HSPA4L PE=2 SV=1		531	N	0.01	2	EDISSIEIVGGATR	http://proteomicsresource.washington.edu/tpp/cgi-bin/peptidexml_html2.pl?PepMass=1445.7362&StdPep=&MassError=0.5&xslt=xsltproc&cgi-bin=/tpp/cgi-bin/&ratioType=-1&Ref=2_EDISSIEIVGGATR&Infile=/net/yadlin/vol1/search/Nate/Hague/20141113_SCRIB_TAP_EXPTS/SCRIB_plus_SNAP_more_sample/interact.pep.xml	0.9947	0.999	2	1	2		N
12f	1	tr|D6RJ96|D6RJ96_HUMAN	http://proteomicsresource.washington.edu/tpp/cgi-bin/comet-fastadb.cgi?Ref=tr|D6RJ96|D6RJ96_HUMAN&Db=/net/yadlin/vol1/search/database/HUMAN_HHV5.fasta.20140213&Pep=AQFEQLCASLLAR+DISTTLNADEAVAR+EDISSIEIVGGATR+GCALQCAILSPAFK+LMNETTAVALAYGIYK+NFDEALVDYFCDEFK+SGGIETIANEYSDR+VLATTFDPYLGGR+VNIHGIFSVASASVIEK	0		0	0		Heat shock 70 kDa protein 4L (Fragment) OS=Homo sapiens GN=HSPA4L PE=2 SV=1		531	N	0	2	GCALQCAILSPAFK	http://proteomicsresource.washington.edu/tpp/cgi-bin/peptidexml_html2.pl?PepMass=1534.7636&StdPep=GCALQCAILSPAFK&MassError=0.5&xslt=xsltproc&cgi-bin=/tpp/cgi-bin/&ratioType=-1&Ref=2_GCALQCAILSPAFK&Infile=/net/yadlin/vol1/search/Nate/Hague/20141113_SCRIB_TAP_EXPTS/SCRIB_plus_SNAP_more_sample/interact.pep.xml	0.9947	0.999	2	1	3		N
12f	1	tr|D6RJ96|D6RJ96_HUMAN	http://proteomicsresource.washington.edu/tpp/cgi-bin/comet-fastadb.cgi?Ref=tr|D6RJ96|D6RJ96_HUMAN&Db=/net/yadlin/vol1/search/database/HUMAN_HHV5.fasta.20140213&Pep=AQFEQLCASLLAR+DISTTLNADEAVAR+EDISSIEIVGGATR+GCALQCAILSPAFK+LMNETTAVALAYGIYK+NFDEALVDYFCDEFK+SGGIETIANEYSDR+VLATTFDPYLGGR+VNIHGIFSVASASVIEK	0		0	0		Heat shock 70 kDa protein 4L (Fragment) OS=Homo sapiens GN=HSPA4L PE=2 SV=1		531	N	0	2	LMNETTAVALAYGIYK	http://proteomicsresource.washington.edu/tpp/cgi-bin/peptidexml_html2.pl?PepMass=1756.9070&StdPep=&MassError=0.5&xslt=xsltproc&cgi-bin=/tpp/cgi-bin/&ratioType=-1&Ref=2_LMNETTAVALAYGIYK&Infile=/net/yadlin/vol1/search/Nate/Hague/20141113_SCRIB_TAP_EXPTS/SCRIB_plus_SNAP_more_sample/interact.pep.xml	0.9947	0.999	2	1	2		N
12f	1	tr|D6RJ96|D6RJ96_HUMAN	http://proteomicsresource.washington.edu/tpp/cgi-bin/comet-fastadb.cgi?Ref=tr|D6RJ96|D6RJ96_HUMAN&Db=/net/yadlin/vol1/search/database/HUMAN_HHV5.fasta.20140213&Pep=AQFEQLCASLLAR+DISTTLNADEAVAR+EDISSIEIVGGATR+GCALQCAILSPAFK+LMNETTAVALAYGIYK+NFDEALVDYFCDEFK+SGGIETIANEYSDR+VLATTFDPYLGGR+VNIHGIFSVASASVIEK	0		0	0		Heat shock 70 kDa protein 4L (Fragment) OS=Homo sapiens GN=HSPA4L PE=2 SV=1		531	N	0.01	2	NFDEALVDYFCDEFK	http://proteomicsresource.washington.edu/tpp/cgi-bin/peptidexml_html2.pl?PepMass=1910.8033&StdPep=NFDEALVDYFCDEFK&MassError=0.5&xslt=xsltproc&cgi-bin=/tpp/cgi-bin/&ratioType=-1&Ref=2_NFDEALVDYFCDEFK&Infile=/net/yadlin/vol1/search/Nate/Hague/20141113_SCRIB_TAP_EXPTS/SCRIB_plus_SNAP_more_sample/interact.pep.xml	0.9947	0.999	2	1	2		N
12f	1	tr|D6RJ96|D6RJ96_HUMAN	http://proteomicsresource.washington.edu/tpp/cgi-bin/comet-fastadb.cgi?Ref=tr|D6RJ96|D6RJ96_HUMAN&Db=/net/yadlin/vol1/search/database/HUMAN_HHV5.fasta.20140213&Pep=AQFEQLCASLLAR+DISTTLNADEAVAR+EDISSIEIVGGATR+GCALQCAILSPAFK+LMNETTAVALAYGIYK+NFDEALVDYFCDEFK+SGGIETIANEYSDR+VLATTFDPYLGGR+VNIHGIFSVASASVIEK	0		0	0		Heat shock 70 kDa protein 4L (Fragment) OS=Homo sapiens GN=HSPA4L PE=2 SV=1		531	N	0.01	2	VLATTFDPYLGGR	http://proteomicsresource.washington.edu/tpp/cgi-bin/peptidexml_html2.pl?PepMass=1408.7351&StdPep=&MassError=0.5&xslt=xsltproc&cgi-bin=/tpp/cgi-bin/&ratioType=-1&Ref=2_VLATTFDPYLGGR&Infile=/net/yadlin/vol1/search/Nate/Hague/20141113_SCRIB_TAP_EXPTS/SCRIB_plus_SNAP_more_sample/interact.pep.xml	0.9947	0.999	2	1	2		N
12f	1	tr|D6RJ96|D6RJ96_HUMAN	http://proteomicsresource.washington.edu/tpp/cgi-bin/comet-fastadb.cgi?Ref=tr|D6RJ96|D6RJ96_HUMAN&Db=/net/yadlin/vol1/search/database/HUMAN_HHV5.fasta.20140213&Pep=AQFEQLCASLLAR+DISTTLNADEAVAR+EDISSIEIVGGATR+GCALQCAILSPAFK+LMNETTAVALAYGIYK+NFDEALVDYFCDEFK+SGGIETIANEYSDR+VLATTFDPYLGGR+VNIHGIFSVASASVIEK	0		0	0		Heat shock 70 kDa protein 4L (Fragment) OS=Homo sapiens GN=HSPA4L PE=2 SV=1		531	N	0.01	3	VNIHGIFSVASASVIEK	http://proteomicsresource.washington.edu/tpp/cgi-bin/peptidexml_html2.pl?PepMass=1769.9676&StdPep=&MassError=0.5&xslt=xsltproc&cgi-bin=/tpp/cgi-bin/&ratioType=-1&Ref=3_VNIHGIFSVASASVIEK&Infile=/net/yadlin/vol1/search/Nate/Hague/20141113_SCRIB_TAP_EXPTS/SCRIB_plus_SNAP_more_sample/interact.pep.xml	0.9942	0.9989	2	1	2		N
12f	1	tr|D6RJ96|D6RJ96_HUMAN	http://proteomicsresource.washington.edu/tpp/cgi-bin/comet-fastadb.cgi?Ref=tr|D6RJ96|D6RJ96_HUMAN&Db=/net/yadlin/vol1/search/database/HUMAN_HHV5.fasta.20140213&Pep=AQFEQLCASLLAR+DISTTLNADEAVAR+EDISSIEIVGGATR+GCALQCAILSPAFK+LMNETTAVALAYGIYK+NFDEALVDYFCDEFK+SGGIETIANEYSDR+VLATTFDPYLGGR+VNIHGIFSVASASVIEK	0		0	0		Heat shock 70 kDa protein 4L (Fragment) OS=Homo sapiens GN=HSPA4L PE=2 SV=1		531	N	0.01	2	SGGIETIANEYSDR	http://proteomicsresource.washington.edu/tpp/cgi-bin/peptidexml_html2.pl?PepMass=1510.6900&StdPep=&MassError=0.5&xslt=xsltproc&cgi-bin=/tpp/cgi-bin/&ratioType=-1&Ref=2_SGGIETIANEYSDR&Infile=/net/yadlin/vol1/search/Nate/Hague/20141113_SCRIB_TAP_EXPTS/SCRIB_plus_SNAP_more_sample/interact.pep.xml	0.9926	0.9986	2	1	1		N
12g	1	tr|E9PDE8|E9PDE8_HUMAN	http://proteomicsresource.washington.edu/tpp/cgi-bin/comet-fastadb.cgi?Ref=tr|E9PDE8|E9PDE8_HUMAN&Db=/net/yadlin/vol1/search/database/HUMAN_HHV5.fasta.20140213&Pep=AQFEQLCASLLAR+DISTTLNADEAVAR+EDISSIEIVGGATR+GCALQCAILSPAFK+LEDTENWLYEDGEDQPK+LMNETTAVALAYGIYK+LSAVLEDTENWLYEDGEDQPK+NFDEALVDYFCDEFK+QLGQDLLNSYIENEGK+SIDLPIQSSLCR+VLATTFDPYLGGR+VNIHGIFSVASASVIEK	0		0	0		Heat shock 70 kDa protein 4L OS=Homo sapiens GN=HSPA4L PE=2 SV=1		813	N	0.01	2	AQFEQLCASLLAR	http://proteomicsresource.washington.edu/tpp/cgi-bin/peptidexml_html2.pl?PepMass=1505.7660&StdPep=AQFEQLCASLLAR&MassError=0.5&xslt=xsltproc&cgi-bin=/tpp/cgi-bin/&ratioType=-1&Ref=2_AQFEQLCASLLAR&Infile=/net/yadlin/vol1/search/Nate/Hague/20141113_SCRIB_TAP_EXPTS/SCRIB_plus_SNAP_more_sample/interact.pep.xml	0.9947	0.999	2	1	2		N
12g	1	tr|E9PDE8|E9PDE8_HUMAN	http://proteomicsresource.washington.edu/tpp/cgi-bin/comet-fastadb.cgi?Ref=tr|E9PDE8|E9PDE8_HUMAN&Db=/net/yadlin/vol1/search/database/HUMAN_HHV5.fasta.20140213&Pep=AQFEQLCASLLAR+DISTTLNADEAVAR+EDISSIEIVGGATR+GCALQCAILSPAFK+LEDTENWLYEDGEDQPK+LMNETTAVALAYGIYK+LSAVLEDTENWLYEDGEDQPK+NFDEALVDYFCDEFK+QLGQDLLNSYIENEGK+SIDLPIQSSLCR+VLATTFDPYLGGR+VNIHGIFSVASASVIEK	0		0	0		Heat shock 70 kDa protein 4L OS=Homo sapiens GN=HSPA4L PE=2 SV=1		813	N	0	2	DISTTLNADEAVAR	http://proteomicsresource.washington.edu/tpp/cgi-bin/peptidexml_html2.pl?PepMass=1474.7264&StdPep=&MassError=0.5&xslt=xsltproc&cgi-bin=/tpp/cgi-bin/&ratioType=-1&Ref=2_DISTTLNADEAVAR&Infile=/net/yadlin/vol1/search/Nate/Hague/20141113_SCRIB_TAP_EXPTS/SCRIB_plus_SNAP_more_sample/interact.pep.xml	0.9947	0.999	2	1	2		N
12g	1	tr|E9PDE8|E9PDE8_HUMAN	http://proteomicsresource.washington.edu/tpp/cgi-bin/comet-fastadb.cgi?Ref=tr|E9PDE8|E9PDE8_HUMAN&Db=/net/yadlin/vol1/search/database/HUMAN_HHV5.fasta.20140213&Pep=AQFEQLCASLLAR+DISTTLNADEAVAR+EDISSIEIVGGATR+GCALQCAILSPAFK+LEDTENWLYEDGEDQPK+LMNETTAVALAYGIYK+LSAVLEDTENWLYEDGEDQPK+NFDEALVDYFCDEFK+QLGQDLLNSYIENEGK+SIDLPIQSSLCR+VLATTFDPYLGGR+VNIHGIFSVASASVIEK	0		0	0		Heat shock 70 kDa protein 4L OS=Homo sapiens GN=HSPA4L PE=2 SV=1		813	N	0.01	2	EDISSIEIVGGATR	http://proteomicsresource.washington.edu/tpp/cgi-bin/peptidexml_html2.pl?PepMass=1445.7362&StdPep=&MassError=0.5&xslt=xsltproc&cgi-bin=/tpp/cgi-bin/&ratioType=-1&Ref=2_EDISSIEIVGGATR&Infile=/net/yadlin/vol1/search/Nate/Hague/20141113_SCRIB_TAP_EXPTS/SCRIB_plus_SNAP_more_sample/interact.pep.xml	0.9947	0.999	2	1	2		N
12g	1	tr|E9PDE8|E9PDE8_HUMAN	http://proteomicsresource.washington.edu/tpp/cgi-bin/comet-fastadb.cgi?Ref=tr|E9PDE8|E9PDE8_HUMAN&Db=/net/yadlin/vol1/search/database/HUMAN_HHV5.fasta.20140213&Pep=AQFEQLCASLLAR+DISTTLNADEAVAR+EDISSIEIVGGATR+GCALQCAILSPAFK+LEDTENWLYEDGEDQPK+LMNETTAVALAYGIYK+LSAVLEDTENWLYEDGEDQPK+NFDEALVDYFCDEFK+QLGQDLLNSYIENEGK+SIDLPIQSSLCR+VLATTFDPYLGGR+VNIHGIFSVASASVIEK	0		0	0		Heat shock 70 kDa protein 4L OS=Homo sapiens GN=HSPA4L PE=2 SV=1		813	N	0	2	GCALQCAILSPAFK	http://proteomicsresource.washington.edu/tpp/cgi-bin/peptidexml_html2.pl?PepMass=1534.7636&StdPep=GCALQCAILSPAFK&MassError=0.5&xslt=xsltproc&cgi-bin=/tpp/cgi-bin/&ratioType=-1&Ref=2_GCALQCAILSPAFK&Infile=/net/yadlin/vol1/search/Nate/Hague/20141113_SCRIB_TAP_EXPTS/SCRIB_plus_SNAP_more_sample/interact.pep.xml	0.9947	0.999	2	1	3		N
12g	1	tr|E9PDE8|E9PDE8_HUMAN	http://proteomicsresource.washington.edu/tpp/cgi-bin/comet-fastadb.cgi?Ref=tr|E9PDE8|E9PDE8_HUMAN&Db=/net/yadlin/vol1/search/database/HUMAN_HHV5.fasta.20140213&Pep=AQFEQLCASLLAR+DISTTLNADEAVAR+EDISSIEIVGGATR+GCALQCAILSPAFK+LEDTENWLYEDGEDQPK+LMNETTAVALAYGIYK+LSAVLEDTENWLYEDGEDQPK+NFDEALVDYFCDEFK+QLGQDLLNSYIENEGK+SIDLPIQSSLCR+VLATTFDPYLGGR+VNIHGIFSVASASVIEK	0		0	0		Heat shock 70 kDa protein 4L OS=Homo sapiens GN=HSPA4L PE=2 SV=1		813	N	0	2	LEDTENWLYEDGEDQPK	http://proteomicsresource.washington.edu/tpp/cgi-bin/peptidexml_html2.pl?PepMass=2079.8909&StdPep=&MassError=0.5&xslt=xsltproc&cgi-bin=/tpp/cgi-bin/&ratioType=-1&Ref=2_LEDTENWLYEDGEDQPK&Infile=/net/yadlin/vol1/search/Nate/Hague/20141113_SCRIB_TAP_EXPTS/SCRIB_plus_SNAP_more_sample/interact.pep.xml	0.9947	0.999	1	1	2		N
12g	1	tr|E9PDE8|E9PDE8_HUMAN	http://proteomicsresource.washington.edu/tpp/cgi-bin/comet-fastadb.cgi?Ref=tr|E9PDE8|E9PDE8_HUMAN&Db=/net/yadlin/vol1/search/database/HUMAN_HHV5.fasta.20140213&Pep=AQFEQLCASLLAR+DISTTLNADEAVAR+EDISSIEIVGGATR+GCALQCAILSPAFK+LEDTENWLYEDGEDQPK+LMNETTAVALAYGIYK+LSAVLEDTENWLYEDGEDQPK+NFDEALVDYFCDEFK+QLGQDLLNSYIENEGK+SIDLPIQSSLCR+VLATTFDPYLGGR+VNIHGIFSVASASVIEK	0		0	0		Heat shock 70 kDa protein 4L OS=Homo sapiens GN=HSPA4L PE=2 SV=1		813	N	0	2	LMNETTAVALAYGIYK	http://proteomicsresource.washington.edu/tpp/cgi-bin/peptidexml_html2.pl?PepMass=1756.9070&StdPep=&MassError=0.5&xslt=xsltproc&cgi-bin=/tpp/cgi-bin/&ratioType=-1&Ref=2_LMNETTAVALAYGIYK&Infile=/net/yadlin/vol1/search/Nate/Hague/20141113_SCRIB_TAP_EXPTS/SCRIB_plus_SNAP_more_sample/interact.pep.xml	0.9947	0.999	2	1	2		N
12g	1	tr|E9PDE8|E9PDE8_HUMAN	http://proteomicsresource.washington.edu/tpp/cgi-bin/comet-fastadb.cgi?Ref=tr|E9PDE8|E9PDE8_HUMAN&Db=/net/yadlin/vol1/search/database/HUMAN_HHV5.fasta.20140213&Pep=AQFEQLCASLLAR+DISTTLNADEAVAR+EDISSIEIVGGATR+GCALQCAILSPAFK+LEDTENWLYEDGEDQPK+LMNETTAVALAYGIYK+LSAVLEDTENWLYEDGEDQPK+NFDEALVDYFCDEFK+QLGQDLLNSYIENEGK+SIDLPIQSSLCR+VLATTFDPYLGGR+VNIHGIFSVASASVIEK	0		0	0		Heat shock 70 kDa protein 4L OS=Homo sapiens GN=HSPA4L PE=2 SV=1		813	N	0.01	2	LSAVLEDTENWLYEDGEDQPK	http://proteomicsresource.washington.edu/tpp/cgi-bin/peptidexml_html2.pl?PepMass=2450.1125&StdPep=&MassError=0.5&xslt=xsltproc&cgi-bin=/tpp/cgi-bin/&ratioType=-1&Ref=2_LSAVLEDTENWLYEDGEDQPK&Infile=/net/yadlin/vol1/search/Nate/Hague/20141113_SCRIB_TAP_EXPTS/SCRIB_plus_SNAP_more_sample/interact.pep.xml	0.9947	0.999	2	1	2		N
12g	1	tr|E9PDE8|E9PDE8_HUMAN	http://proteomicsresource.washington.edu/tpp/cgi-bin/comet-fastadb.cgi?Ref=tr|E9PDE8|E9PDE8_HUMAN&Db=/net/yadlin/vol1/search/database/HUMAN_HHV5.fasta.20140213&Pep=AQFEQLCASLLAR+DISTTLNADEAVAR+EDISSIEIVGGATR+GCALQCAILSPAFK+LEDTENWLYEDGEDQPK+LMNETTAVALAYGIYK+LSAVLEDTENWLYEDGEDQPK+NFDEALVDYFCDEFK+QLGQDLLNSYIENEGK+SIDLPIQSSLCR+VLATTFDPYLGGR+VNIHGIFSVASASVIEK	0		0	0		Heat shock 70 kDa protein 4L OS=Homo sapiens GN=HSPA4L PE=2 SV=1		813	N	0.01	2	NFDEALVDYFCDEFK	http://proteomicsresource.washington.edu/tpp/cgi-bin/peptidexml_html2.pl?PepMass=1910.8033&StdPep=NFDEALVDYFCDEFK&MassError=0.5&xslt=xsltproc&cgi-bin=/tpp/cgi-bin/&ratioType=-1&Ref=2_NFDEALVDYFCDEFK&Infile=/net/yadlin/vol1/search/Nate/Hague/20141113_SCRIB_TAP_EXPTS/SCRIB_plus_SNAP_more_sample/interact.pep.xml	0.9947	0.999	2	1	2		N
12g	1	tr|E9PDE8|E9PDE8_HUMAN	http://proteomicsresource.washington.edu/tpp/cgi-bin/comet-fastadb.cgi?Ref=tr|E9PDE8|E9PDE8_HUMAN&Db=/net/yadlin/vol1/search/database/HUMAN_HHV5.fasta.20140213&Pep=AQFEQLCASLLAR+DISTTLNADEAVAR+EDISSIEIVGGATR+GCALQCAILSPAFK+LEDTENWLYEDGEDQPK+LMNETTAVALAYGIYK+LSAVLEDTENWLYEDGEDQPK+NFDEALVDYFCDEFK+QLGQDLLNSYIENEGK+SIDLPIQSSLCR+VLATTFDPYLGGR+VNIHGIFSVASASVIEK	0		0	0		Heat shock 70 kDa protein 4L OS=Homo sapiens GN=HSPA4L PE=2 SV=1		813	N	0.01	2	QLGQDLLNSYIENEGK	http://proteomicsresource.washington.edu/tpp/cgi-bin/peptidexml_html2.pl?PepMass=1819.8952&StdPep=&MassError=0.5&xslt=xsltproc&cgi-bin=/tpp/cgi-bin/&ratioType=-1&Ref=2_QLGQDLLNSYIENEGK&Infile=/net/yadlin/vol1/search/Nate/Hague/20141113_SCRIB_TAP_EXPTS/SCRIB_plus_SNAP_more_sample/interact.pep.xml	0.9947	0.999	2	1	1		N
12g	1	tr|E9PDE8|E9PDE8_HUMAN	http://proteomicsresource.washington.edu/tpp/cgi-bin/comet-fastadb.cgi?Ref=tr|E9PDE8|E9PDE8_HUMAN&Db=/net/yadlin/vol1/search/database/HUMAN_HHV5.fasta.20140213&Pep=AQFEQLCASLLAR+DISTTLNADEAVAR+EDISSIEIVGGATR+GCALQCAILSPAFK+LEDTENWLYEDGEDQPK+LMNETTAVALAYGIYK+LSAVLEDTENWLYEDGEDQPK+NFDEALVDYFCDEFK+QLGQDLLNSYIENEGK+SIDLPIQSSLCR+VLATTFDPYLGGR+VNIHGIFSVASASVIEK	0		0	0		Heat shock 70 kDa protein 4L OS=Homo sapiens GN=HSPA4L PE=2 SV=1		813	N	0.01	2	SIDLPIQSSLCR	http://proteomicsresource.washington.edu/tpp/cgi-bin/peptidexml_html2.pl?PepMass=1387.7130&StdPep=SIDLPIQSSLCR&MassError=0.5&xslt=xsltproc&cgi-bin=/tpp/cgi-bin/&ratioType=-1&Ref=2_SIDLPIQSSLCR&Infile=/net/yadlin/vol1/search/Nate/Hague/20141113_SCRIB_TAP_EXPTS/SCRIB_plus_SNAP_more_sample/interact.pep.xml	0.9947	0.999	2	1	1		N
12g	1	tr|E9PDE8|E9PDE8_HUMAN	http://proteomicsresource.washington.edu/tpp/cgi-bin/comet-fastadb.cgi?Ref=tr|E9PDE8|E9PDE8_HUMAN&Db=/net/yadlin/vol1/search/database/HUMAN_HHV5.fasta.20140213&Pep=AQFEQLCASLLAR+DISTTLNADEAVAR+EDISSIEIVGGATR+GCALQCAILSPAFK+LEDTENWLYEDGEDQPK+LMNETTAVALAYGIYK+LSAVLEDTENWLYEDGEDQPK+NFDEALVDYFCDEFK+QLGQDLLNSYIENEGK+SIDLPIQSSLCR+VLATTFDPYLGGR+VNIHGIFSVASASVIEK	0		0	0		Heat shock 70 kDa protein 4L OS=Homo sapiens GN=HSPA4L PE=2 SV=1		813	N	0.01	2	VLATTFDPYLGGR	http://proteomicsresource.washington.edu/tpp/cgi-bin/peptidexml_html2.pl?PepMass=1408.7351&StdPep=&MassError=0.5&xslt=xsltproc&cgi-bin=/tpp/cgi-bin/&ratioType=-1&Ref=2_VLATTFDPYLGGR&Infile=/net/yadlin/vol1/search/Nate/Hague/20141113_SCRIB_TAP_EXPTS/SCRIB_plus_SNAP_more_sample/interact.pep.xml	0.9947	0.999	2	1	2		N
12g	1	tr|E9PDE8|E9PDE8_HUMAN	http://proteomicsresource.washington.edu/tpp/cgi-bin/comet-fastadb.cgi?Ref=tr|E9PDE8|E9PDE8_HUMAN&Db=/net/yadlin/vol1/search/database/HUMAN_HHV5.fasta.20140213&Pep=AQFEQLCASLLAR+DISTTLNADEAVAR+EDISSIEIVGGATR+GCALQCAILSPAFK+LEDTENWLYEDGEDQPK+LMNETTAVALAYGIYK+LSAVLEDTENWLYEDGEDQPK+NFDEALVDYFCDEFK+QLGQDLLNSYIENEGK+SIDLPIQSSLCR+VLATTFDPYLGGR+VNIHGIFSVASASVIEK	0		0	0		Heat shock 70 kDa protein 4L OS=Homo sapiens GN=HSPA4L PE=2 SV=1		813	N	0.01	3	VNIHGIFSVASASVIEK	http://proteomicsresource.washington.edu/tpp/cgi-bin/peptidexml_html2.pl?PepMass=1769.9676&StdPep=&MassError=0.5&xslt=xsltproc&cgi-bin=/tpp/cgi-bin/&ratioType=-1&Ref=3_VNIHGIFSVASASVIEK&Infile=/net/yadlin/vol1/search/Nate/Hague/20141113_SCRIB_TAP_EXPTS/SCRIB_plus_SNAP_more_sample/interact.pep.xml	0.9942	0.9989	2	1	2		N
12h	1	tr|Q5TBM3|Q5TBM3_HUMAN	http://proteomicsresource.washington.edu/tpp/cgi-bin/comet-fastadb.cgi?Ref=tr|Q5TBM3|Q5TBM3_HUMAN&Db=/net/yadlin/vol1/search/database/HUMAN_HHV5.fasta.20140213&Pep=IESPKLER	0		0	0		Heat shock protein 105 kDa (Fragment) OS=Homo sapiens GN=HSPH1 PE=2 SV=1		115	N	0.01	2	IES[167]PKLER	http://proteomicsresource.washington.edu/tpp/cgi-bin/peptidexml_html2.pl?PepMass=1050.5111&StdPep=IES[167]PKLER&MassError=0.5&xslt=xsltproc&cgi-bin=/tpp/cgi-bin/&ratioType=-1&Ref=2_IESPKLER&Infile=/net/yadlin/vol1/search/Nate/Hague/20141113_SCRIB_TAP_EXPTS/SCRIB_plus_SNAP_more_sample/interact.pep.xml	0.0061	0.0672	2	0	1		N
12i	1	tr|R4GN69|R4GN69_HUMAN	http://proteomicsresource.washington.edu/tpp/cgi-bin/comet-fastadb.cgi?Ref=tr|R4GN69|R4GN69_HUMAN&Db=/net/yadlin/vol1/search/database/HUMAN_HHV5.fasta.20140213&Pep=AGGIETIANEFSDR+NQQITHANNTVSNFK	0		0	0		Heat shock protein 105 kDa OS=Homo sapiens GN=HSPH1 PE=4 SV=1		115	N	0.01	2	AGGIETIANEFSDR	http://proteomicsresource.washington.edu/tpp/cgi-bin/peptidexml_html2.pl?PepMass=1478.7001&StdPep=&MassError=0.5&xslt=xsltproc&cgi-bin=/tpp/cgi-bin/&ratioType=-1&Ref=2_AGGIETIANEFSDR&Infile=/net/yadlin/vol1/search/Nate/Hague/20141113_SCRIB_TAP_EXPTS/SCRIB_plus_SNAP_more_sample/interact.pep.xml	0.9947	0.999	2	1	2		N
12i	1	tr|R4GN69|R4GN69_HUMAN	http://proteomicsresource.washington.edu/tpp/cgi-bin/comet-fastadb.cgi?Ref=tr|R4GN69|R4GN69_HUMAN&Db=/net/yadlin/vol1/search/database/HUMAN_HHV5.fasta.20140213&Pep=AGGIETIANEFSDR+NQQITHANNTVSNFK	0		0	0		Heat shock protein 105 kDa OS=Homo sapiens GN=HSPH1 PE=4 SV=1		115	N	0.01	2	NQQITHANNTVSNFK	http://proteomicsresource.washington.edu/tpp/cgi-bin/peptidexml_html2.pl?PepMass=1714.8387&StdPep=&MassError=0.5&xslt=xsltproc&cgi-bin=/tpp/cgi-bin/&ratioType=-1&Ref=2_NQQITHANNTVSNFK&Infile=/net/yadlin/vol1/search/Nate/Hague/20141113_SCRIB_TAP_EXPTS/SCRIB_plus_SNAP_more_sample/interact.pep.xml	0.9947	0.999	2	1	1		N
13a	1	sp|P07437|TBB5_HUMAN	http://proteomicsresource.washington.edu/tpp/cgi-bin/comet-fastadb.cgi?Ref=sp|P07437|TBB5_HUMAN&Db=/net/yadlin/vol1/search/database/HUMAN_HHV5.fasta.20140213&Pep=AILVDLEPGTMDSVR+ALTVPELTQQVFDAK+EAESCDCLQGFQLTHSLGGGTGSGMGTLLISK+EIVHIQAGQCGNQIGAK+EIVHLQAGQCGNQIGAK+EVDEQMLNVQNK+FPGQLNADLR+FWEVISDEHGIDPTGTYHGDSDLQLDR+ISEQFTAMFR+LAVNMVPFPR+MAVTFIGNSTAIQELFK+NMMAACDPR+TAVCDIPPR+YLTVAAVFR	1	43.2	3	10	0.97	Tubulin beta chain OS=Homo sapiens GN=TUBB PE=1 SV=2		444	N	0.5	2	AILVDLEPGTMDSVR	http://proteomicsresource.washington.edu/tpp/cgi-bin/peptidexml_html2.pl?PepMass=1614.8287&StdPep=&MassError=0.5&xslt=xsltproc&cgi-bin=/tpp/cgi-bin/&ratioType=-1&Ref=2_AILVDLEPGTMDSVR&Infile=/net/yadlin/vol1/search/Nate/Hague/20141113_SCRIB_TAP_EXPTS/SCRIB_plus_SNAP_more_sample/interact.pep.xml	0.9999	0.999	2	5	1		N
13a	1	sp|P07437|TBB5_HUMAN	http://proteomicsresource.washington.edu/tpp/cgi-bin/comet-fastadb.cgi?Ref=sp|P07437|TBB5_HUMAN&Db=/net/yadlin/vol1/search/database/HUMAN_HHV5.fasta.20140213&Pep=AILVDLEPGTMDSVR+ALTVPELTQQVFDAK+EAESCDCLQGFQLTHSLGGGTGSGMGTLLISK+EIVHIQAGQCGNQIGAK+EIVHLQAGQCGNQIGAK+EVDEQMLNVQNK+FPGQLNADLR+FWEVISDEHGIDPTGTYHGDSDLQLDR+ISEQFTAMFR+LAVNMVPFPR+MAVTFIGNSTAIQELFK+NMMAACDPR+TAVCDIPPR+YLTVAAVFR	1	43.2	3	10	0.97	Tubulin beta chain OS=Homo sapiens GN=TUBB PE=1 SV=2		444	N	0.99	2	ALTVPELTQQVFDAK	http://proteomicsresource.washington.edu/tpp/cgi-bin/peptidexml_html2.pl?PepMass=1658.8879&StdPep=&MassError=0.5&xslt=xsltproc&cgi-bin=/tpp/cgi-bin/&ratioType=-1&Ref=2_ALTVPELTQQVFDAK&Infile=/net/yadlin/vol1/search/Nate/Hague/20141113_SCRIB_TAP_EXPTS/SCRIB_plus_SNAP_more_sample/interact.pep.xml	0.9999	0.999	2	5	3		Y
13a	1	sp|P07437|TBB5_HUMAN	http://proteomicsresource.washington.edu/tpp/cgi-bin/comet-fastadb.cgi?Ref=sp|P07437|TBB5_HUMAN&Db=/net/yadlin/vol1/search/database/HUMAN_HHV5.fasta.20140213&Pep=AILVDLEPGTMDSVR+ALTVPELTQQVFDAK+EAESCDCLQGFQLTHSLGGGTGSGMGTLLISK+EIVHIQAGQCGNQIGAK+EIVHLQAGQCGNQIGAK+EVDEQMLNVQNK+FPGQLNADLR+FWEVISDEHGIDPTGTYHGDSDLQLDR+ISEQFTAMFR+LAVNMVPFPR+MAVTFIGNSTAIQELFK+NMMAACDPR+TAVCDIPPR+YLTVAAVFR	1	43.2	3	10	0.97	Tubulin beta chain OS=Homo sapiens GN=TUBB PE=1 SV=2		444	N	0.5	2	EVDEQMLNVQNK	http://proteomicsresource.washington.edu/tpp/cgi-bin/peptidexml_html2.pl?PepMass=1445.6820&StdPep=&MassError=0.5&xslt=xsltproc&cgi-bin=/tpp/cgi-bin/&ratioType=-1&Ref=2_EVDEQMLNVQNK&Infile=/net/yadlin/vol1/search/Nate/Hague/20141113_SCRIB_TAP_EXPTS/SCRIB_plus_SNAP_more_sample/interact.pep.xml	0.9999	0.999	2	5	2		N
13a	1	sp|P07437|TBB5_HUMAN	http://proteomicsresource.washington.edu/tpp/cgi-bin/comet-fastadb.cgi?Ref=sp|P07437|TBB5_HUMAN&Db=/net/yadlin/vol1/search/database/HUMAN_HHV5.fasta.20140213&Pep=AILVDLEPGTMDSVR+ALTVPELTQQVFDAK+EAESCDCLQGFQLTHSLGGGTGSGMGTLLISK+EIVHIQAGQCGNQIGAK+EIVHLQAGQCGNQIGAK+EVDEQMLNVQNK+FPGQLNADLR+FWEVISDEHGIDPTGTYHGDSDLQLDR+ISEQFTAMFR+LAVNMVPFPR+MAVTFIGNSTAIQELFK+NMMAACDPR+TAVCDIPPR+YLTVAAVFR	1	43.2	3	10	0.97	Tubulin beta chain OS=Homo sapiens GN=TUBB PE=1 SV=2		444	N	0.33	2	LAVNMVPFPR	http://proteomicsresource.washington.edu/tpp/cgi-bin/peptidexml_html2.pl?PepMass=1142.6270&StdPep=&MassError=0.5&xslt=xsltproc&cgi-bin=/tpp/cgi-bin/&ratioType=-1&Ref=2_LAVNMVPFPR&Infile=/net/yadlin/vol1/search/Nate/Hague/20141113_SCRIB_TAP_EXPTS/SCRIB_plus_SNAP_more_sample/interact.pep.xml	0.9999	0.999	2	5	2		N
13a	1	sp|P07437|TBB5_HUMAN	http://proteomicsresource.washington.edu/tpp/cgi-bin/comet-fastadb.cgi?Ref=sp|P07437|TBB5_HUMAN&Db=/net/yadlin/vol1/search/database/HUMAN_HHV5.fasta.20140213&Pep=AILVDLEPGTMDSVR+ALTVPELTQQVFDAK+EAESCDCLQGFQLTHSLGGGTGSGMGTLLISK+EIVHIQAGQCGNQIGAK+EIVHLQAGQCGNQIGAK+EVDEQMLNVQNK+FPGQLNADLR+FWEVISDEHGIDPTGTYHGDSDLQLDR+ISEQFTAMFR+LAVNMVPFPR+MAVTFIGNSTAIQELFK+NMMAACDPR+TAVCDIPPR+YLTVAAVFR	1	43.2	3	10	0.97	Tubulin beta chain OS=Homo sapiens GN=TUBB PE=1 SV=2		444	N	0.33	2	ISEQFTAMFR	http://proteomicsresource.washington.edu/tpp/cgi-bin/peptidexml_html2.pl?PepMass=1228.5910&StdPep=&MassError=0.5&xslt=xsltproc&cgi-bin=/tpp/cgi-bin/&ratioType=-1&Ref=2_ISEQFTAMFR&Infile=/net/yadlin/vol1/search/Nate/Hague/20141113_SCRIB_TAP_EXPTS/SCRIB_plus_SNAP_more_sample/interact.pep.xml	0.9999	0.999	2	5	2		N
13a	1	sp|P07437|TBB5_HUMAN	http://proteomicsresource.washington.edu/tpp/cgi-bin/comet-fastadb.cgi?Ref=sp|P07437|TBB5_HUMAN&Db=/net/yadlin/vol1/search/database/HUMAN_HHV5.fasta.20140213&Pep=AILVDLEPGTMDSVR+ALTVPELTQQVFDAK+EAESCDCLQGFQLTHSLGGGTGSGMGTLLISK+EIVHIQAGQCGNQIGAK+EIVHLQAGQCGNQIGAK+EVDEQMLNVQNK+FPGQLNADLR+FWEVISDEHGIDPTGTYHGDSDLQLDR+ISEQFTAMFR+LAVNMVPFPR+MAVTFIGNSTAIQELFK+NMMAACDPR+TAVCDIPPR+YLTVAAVFR	1	43.2	3	10	0.97	Tubulin beta chain OS=Homo sapiens GN=TUBB PE=1 SV=2		444	N	0.99	2	M[147]AVTFIGNSTAIQELFK	http://proteomicsresource.washington.edu/tpp/cgi-bin/peptidexml_html2.pl?PepMass=1884.9655&StdPep=M[147]AVTFIGNSTAIQELFK&MassError=0.5&xslt=xsltproc&cgi-bin=/tpp/cgi-bin/&ratioType=-1&Ref=2_MAVTFIGNSTAIQELFK&Infile=/net/yadlin/vol1/search/Nate/Hague/20141113_SCRIB_TAP_EXPTS/SCRIB_plus_SNAP_more_sample/interact.pep.xml	0.9999	0.999	2	5	2		Y
13a	1	sp|P07437|TBB5_HUMAN	http://proteomicsresource.washington.edu/tpp/cgi-bin/comet-fastadb.cgi?Ref=sp|P07437|TBB5_HUMAN&Db=/net/yadlin/vol1/search/database/HUMAN_HHV5.fasta.20140213&Pep=AILVDLEPGTMDSVR+ALTVPELTQQVFDAK+EAESCDCLQGFQLTHSLGGGTGSGMGTLLISK+EIVHIQAGQCGNQIGAK+EIVHLQAGQCGNQIGAK+EVDEQMLNVQNK+FPGQLNADLR+FWEVISDEHGIDPTGTYHGDSDLQLDR+ISEQFTAMFR+LAVNMVPFPR+MAVTFIGNSTAIQELFK+NMMAACDPR+TAVCDIPPR+YLTVAAVFR	1	43.2	3	10	0.97	Tubulin beta chain OS=Homo sapiens GN=TUBB PE=1 SV=2		444	N	0.33	2	NMMAACDPR	http://proteomicsresource.washington.edu/tpp/cgi-bin/peptidexml_html2.pl?PepMass=1064.4202&StdPep=NMMAACDPR&MassError=0.5&xslt=xsltproc&cgi-bin=/tpp/cgi-bin/&ratioType=-1&Ref=2_NMMAACDPR&Infile=/net/yadlin/vol1/search/Nate/Hague/20141113_SCRIB_TAP_EXPTS/SCRIB_plus_SNAP_more_sample/interact.pep.xml	0.9999	0.999	2	5	2		N
13a	1	sp|P07437|TBB5_HUMAN	http://proteomicsresource.washington.edu/tpp/cgi-bin/comet-fastadb.cgi?Ref=sp|P07437|TBB5_HUMAN&Db=/net/yadlin/vol1/search/database/HUMAN_HHV5.fasta.20140213&Pep=AILVDLEPGTMDSVR+ALTVPELTQQVFDAK+EAESCDCLQGFQLTHSLGGGTGSGMGTLLISK+EIVHIQAGQCGNQIGAK+EIVHLQAGQCGNQIGAK+EVDEQMLNVQNK+FPGQLNADLR+FWEVISDEHGIDPTGTYHGDSDLQLDR+ISEQFTAMFR+LAVNMVPFPR+MAVTFIGNSTAIQELFK+NMMAACDPR+TAVCDIPPR+YLTVAAVFR	1	43.2	3	10	0.97	Tubulin beta chain OS=Homo sapiens GN=TUBB PE=1 SV=2		444	N	0.5	2	YLTVAAVFR	http://proteomicsresource.washington.edu/tpp/cgi-bin/peptidexml_html2.pl?PepMass=1038.5862&StdPep=&MassError=0.5&xslt=xsltproc&cgi-bin=/tpp/cgi-bin/&ratioType=-1&Ref=2_YLTVAAVFR&Infile=/net/yadlin/vol1/search/Nate/Hague/20141113_SCRIB_TAP_EXPTS/SCRIB_plus_SNAP_more_sample/interact.pep.xml	0.9999	0.999	2	5	2		N
13a	1	sp|P07437|TBB5_HUMAN	http://proteomicsresource.washington.edu/tpp/cgi-bin/comet-fastadb.cgi?Ref=sp|P07437|TBB5_HUMAN&Db=/net/yadlin/vol1/search/database/HUMAN_HHV5.fasta.20140213&Pep=AILVDLEPGTMDSVR+ALTVPELTQQVFDAK+EAESCDCLQGFQLTHSLGGGTGSGMGTLLISK+EIVHIQAGQCGNQIGAK+EIVHLQAGQCGNQIGAK+EVDEQMLNVQNK+FPGQLNADLR+FWEVISDEHGIDPTGTYHGDSDLQLDR+ISEQFTAMFR+LAVNMVPFPR+MAVTFIGNSTAIQELFK+NMMAACDPR+TAVCDIPPR+YLTVAAVFR	1	43.2	3	10	0.97	Tubulin beta chain OS=Homo sapiens GN=TUBB PE=1 SV=2		444	N	0.49	3	EAESCDCLQGFQLTHSLGGGTGSGMGTLLISK	http://proteomicsresource.washington.edu/tpp/cgi-bin/peptidexml_html2.pl?PepMass=3310.5268&StdPep=EAESCDCLQGFQLTHSLGGGTGSGMGTLLISK&MassError=0.5&xslt=xsltproc&cgi-bin=/tpp/cgi-bin/&ratioType=-1&Ref=3_EAESCDCLQGFQLTHSLGGGTGSGMGTLLISK&Infile=/net/yadlin/vol1/search/Nate/Hague/20141113_SCRIB_TAP_EXPTS/SCRIB_plus_SNAP_more_sample/interact.pep.xml	0.9999	0.999	2	5	2		N
13a	1	sp|P07437|TBB5_HUMAN	http://proteomicsresource.washington.edu/tpp/cgi-bin/comet-fastadb.cgi?Ref=sp|P07437|TBB5_HUMAN&Db=/net/yadlin/vol1/search/database/HUMAN_HHV5.fasta.20140213&Pep=AILVDLEPGTMDSVR+ALTVPELTQQVFDAK+EAESCDCLQGFQLTHSLGGGTGSGMGTLLISK+EIVHIQAGQCGNQIGAK+EIVHLQAGQCGNQIGAK+EVDEQMLNVQNK+FPGQLNADLR+FWEVISDEHGIDPTGTYHGDSDLQLDR+ISEQFTAMFR+LAVNMVPFPR+MAVTFIGNSTAIQELFK+NMMAACDPR+TAVCDIPPR+YLTVAAVFR	1	43.2	3	10	0.97	Tubulin beta chain OS=Homo sapiens GN=TUBB PE=1 SV=2		444	N	0.33	3	EIVHIQAGQCGNQIGAK	http://proteomicsresource.washington.edu/tpp/cgi-bin/peptidexml_html2.pl?PepMass=1821.9156&StdPep=EIVHIQAGQCGNQIGAK&MassError=0.5&xslt=xsltproc&cgi-bin=/tpp/cgi-bin/&ratioType=-1&Ref=3_EIVHIQAGQCGNQIGAK&Infile=/net/yadlin/vol1/search/Nate/Hague/20141113_SCRIB_TAP_EXPTS/SCRIB_plus_SNAP_more_sample/interact.pep.xml	0.9999	0.999	2	5	2		N
13a	1	sp|P07437|TBB5_HUMAN	http://proteomicsresource.washington.edu/tpp/cgi-bin/comet-fastadb.cgi?Ref=sp|P07437|TBB5_HUMAN&Db=/net/yadlin/vol1/search/database/HUMAN_HHV5.fasta.20140213&Pep=AILVDLEPGTMDSVR+ALTVPELTQQVFDAK+EAESCDCLQGFQLTHSLGGGTGSGMGTLLISK+EIVHIQAGQCGNQIGAK+EIVHLQAGQCGNQIGAK+EVDEQMLNVQNK+FPGQLNADLR+FWEVISDEHGIDPTGTYHGDSDLQLDR+ISEQFTAMFR+LAVNMVPFPR+MAVTFIGNSTAIQELFK+NMMAACDPR+TAVCDIPPR+YLTVAAVFR	1	43.2	3	10	0.97	Tubulin beta chain OS=Homo sapiens GN=TUBB PE=1 SV=2		444	N	0.33	2	FPGQLNADLR	http://proteomicsresource.washington.edu/tpp/cgi-bin/peptidexml_html2.pl?PepMass=1129.5880&StdPep=&MassError=0.5&xslt=xsltproc&cgi-bin=/tpp/cgi-bin/&ratioType=-1&Ref=2_FPGQLNADLR&Infile=/net/yadlin/vol1/search/Nate/Hague/20141113_SCRIB_TAP_EXPTS/SCRIB_plus_SNAP_more_sample/interact.pep.xml	0.9997	0.9975	2	5	2		N
13a	1	sp|P07437|TBB5_HUMAN	http://proteomicsresource.washington.edu/tpp/cgi-bin/comet-fastadb.cgi?Ref=sp|P07437|TBB5_HUMAN&Db=/net/yadlin/vol1/search/database/HUMAN_HHV5.fasta.20140213&Pep=AILVDLEPGTMDSVR+ALTVPELTQQVFDAK+EAESCDCLQGFQLTHSLGGGTGSGMGTLLISK+EIVHIQAGQCGNQIGAK+EIVHLQAGQCGNQIGAK+EVDEQMLNVQNK+FPGQLNADLR+FWEVISDEHGIDPTGTYHGDSDLQLDR+ISEQFTAMFR+LAVNMVPFPR+MAVTFIGNSTAIQELFK+NMMAACDPR+TAVCDIPPR+YLTVAAVFR	1	43.2	3	10	0.97	Tubulin beta chain OS=Homo sapiens GN=TUBB PE=1 SV=2		444	N	0.99	4	FWEVISDEHGIDPTGTYHGDSDLQLDR	http://proteomicsresource.washington.edu/tpp/cgi-bin/peptidexml_html2.pl?PepMass=3101.4003&StdPep=&MassError=0.5&xslt=xsltproc&cgi-bin=/tpp/cgi-bin/&ratioType=-1&Ref=4_FWEVISDEHGIDPTGTYHGDSDLQLDR&Infile=/net/yadlin/vol1/search/Nate/Hague/20141113_SCRIB_TAP_EXPTS/SCRIB_plus_SNAP_more_sample/interact.pep.xml	0.9996	0.9962	2	5	5		Y
13a	1	sp|P07437|TBB5_HUMAN	http://proteomicsresource.washington.edu/tpp/cgi-bin/comet-fastadb.cgi?Ref=sp|P07437|TBB5_HUMAN&Db=/net/yadlin/vol1/search/database/HUMAN_HHV5.fasta.20140213&Pep=AILVDLEPGTMDSVR+ALTVPELTQQVFDAK+EAESCDCLQGFQLTHSLGGGTGSGMGTLLISK+EIVHIQAGQCGNQIGAK+EIVHLQAGQCGNQIGAK+EVDEQMLNVQNK+FPGQLNADLR+FWEVISDEHGIDPTGTYHGDSDLQLDR+ISEQFTAMFR+LAVNMVPFPR+MAVTFIGNSTAIQELFK+NMMAACDPR+TAVCDIPPR+YLTVAAVFR	1	43.2	3	10	0.97	Tubulin beta chain OS=Homo sapiens GN=TUBB PE=1 SV=2		444	N	0.33	2	TAVCDIPPR	http://proteomicsresource.washington.edu/tpp/cgi-bin/peptidexml_html2.pl?PepMass=1027.5121&StdPep=TAVCDIPPR&MassError=0.5&xslt=xsltproc&cgi-bin=/tpp/cgi-bin/&ratioType=-1&Ref=2_TAVCDIPPR&Infile=/net/yadlin/vol1/search/Nate/Hague/20141113_SCRIB_TAP_EXPTS/SCRIB_plus_SNAP_more_sample/interact.pep.xml	0.9943	0.9495	2	5	2		N
13b	1	sp|P04350|TBB4A_HUMAN	http://proteomicsresource.washington.edu/tpp/cgi-bin/comet-fastadb.cgi?Ref=sp|P04350|TBB4A_HUMAN&Db=/net/yadlin/vol1/search/database/HUMAN_HHV5.fasta.20140213&Pep=ALTVPELTQQMFDAK+EAESCDCLQGFQLTHSLGGGTGSGMGTLLISK+EIVHIQAGQCGNQIGAK+EIVHLQAGQCGNQIGAK+FPGQLNADLR+FWEVISDEHGIDPTGTYHGDSDLQLER+ISEQFTAMFR+LAVNMVPFPR+MAATFIGNSTAIQELFK+NMMAACDPR+TAVCDIPPR+YLTVAAVFR	1	37.2	3	8	0.79	Tubulin beta-4A chain OS=Homo sapiens GN=TUBB4A PE=1 SV=2		444	N	0.99	2	ALTVPELTQQMFDAK	http://proteomicsresource.washington.edu/tpp/cgi-bin/peptidexml_html2.pl?PepMass=1690.8600&StdPep=&MassError=0.5&xslt=xsltproc&cgi-bin=/tpp/cgi-bin/&ratioType=-1&Ref=2_ALTVPELTQQMFDAK&Infile=/net/yadlin/vol1/search/Nate/Hague/20141113_SCRIB_TAP_EXPTS/SCRIB_plus_SNAP_more_sample/interact.pep.xml	0.9999	0.999	2	5	2		Y
13b	1	sp|P04350|TBB4A_HUMAN	http://proteomicsresource.washington.edu/tpp/cgi-bin/comet-fastadb.cgi?Ref=sp|P04350|TBB4A_HUMAN&Db=/net/yadlin/vol1/search/database/HUMAN_HHV5.fasta.20140213&Pep=ALTVPELTQQMFDAK+EAESCDCLQGFQLTHSLGGGTGSGMGTLLISK+EIVHIQAGQCGNQIGAK+EIVHLQAGQCGNQIGAK+FPGQLNADLR+FWEVISDEHGIDPTGTYHGDSDLQLER+ISEQFTAMFR+LAVNMVPFPR+MAATFIGNSTAIQELFK+NMMAACDPR+TAVCDIPPR+YLTVAAVFR	1	37.2	3	8	0.79	Tubulin beta-4A chain OS=Homo sapiens GN=TUBB4A PE=1 SV=2		444	N	0.33	2	LAVNMVPFPR	http://proteomicsresource.washington.edu/tpp/cgi-bin/peptidexml_html2.pl?PepMass=1142.6270&StdPep=&MassError=0.5&xslt=xsltproc&cgi-bin=/tpp/cgi-bin/&ratioType=-1&Ref=2_LAVNMVPFPR&Infile=/net/yadlin/vol1/search/Nate/Hague/20141113_SCRIB_TAP_EXPTS/SCRIB_plus_SNAP_more_sample/interact.pep.xml	0.9999	0.999	2	5	2		N
13b	1	sp|P04350|TBB4A_HUMAN	http://proteomicsresource.washington.edu/tpp/cgi-bin/comet-fastadb.cgi?Ref=sp|P04350|TBB4A_HUMAN&Db=/net/yadlin/vol1/search/database/HUMAN_HHV5.fasta.20140213&Pep=ALTVPELTQQMFDAK+EAESCDCLQGFQLTHSLGGGTGSGMGTLLISK+EIVHIQAGQCGNQIGAK+EIVHLQAGQCGNQIGAK+FPGQLNADLR+FWEVISDEHGIDPTGTYHGDSDLQLER+ISEQFTAMFR+LAVNMVPFPR+MAATFIGNSTAIQELFK+NMMAACDPR+TAVCDIPPR+YLTVAAVFR	1	37.2	3	8	0.79	Tubulin beta-4A chain OS=Homo sapiens GN=TUBB4A PE=1 SV=2		444	N	0.33	2	ISEQFTAMFR	http://proteomicsresource.washington.edu/tpp/cgi-bin/peptidexml_html2.pl?PepMass=1228.5910&StdPep=&MassError=0.5&xslt=xsltproc&cgi-bin=/tpp/cgi-bin/&ratioType=-1&Ref=2_ISEQFTAMFR&Infile=/net/yadlin/vol1/search/Nate/Hague/20141113_SCRIB_TAP_EXPTS/SCRIB_plus_SNAP_more_sample/interact.pep.xml	0.9999	0.999	2	5	2		N
13b	1	sp|P04350|TBB4A_HUMAN	http://proteomicsresource.washington.edu/tpp/cgi-bin/comet-fastadb.cgi?Ref=sp|P04350|TBB4A_HUMAN&Db=/net/yadlin/vol1/search/database/HUMAN_HHV5.fasta.20140213&Pep=ALTVPELTQQMFDAK+EAESCDCLQGFQLTHSLGGGTGSGMGTLLISK+EIVHIQAGQCGNQIGAK+EIVHLQAGQCGNQIGAK+FPGQLNADLR+FWEVISDEHGIDPTGTYHGDSDLQLER+ISEQFTAMFR+LAVNMVPFPR+MAATFIGNSTAIQELFK+NMMAACDPR+TAVCDIPPR+YLTVAAVFR	1	37.2	3	8	0.79	Tubulin beta-4A chain OS=Homo sapiens GN=TUBB4A PE=1 SV=2		444	N	0.33	2	NMMAACDPR	http://proteomicsresource.washington.edu/tpp/cgi-bin/peptidexml_html2.pl?PepMass=1064.4202&StdPep=NMMAACDPR&MassError=0.5&xslt=xsltproc&cgi-bin=/tpp/cgi-bin/&ratioType=-1&Ref=2_NMMAACDPR&Infile=/net/yadlin/vol1/search/Nate/Hague/20141113_SCRIB_TAP_EXPTS/SCRIB_plus_SNAP_more_sample/interact.pep.xml	0.9999	0.999	2	5	2		N
13b	1	sp|P04350|TBB4A_HUMAN	http://proteomicsresource.washington.edu/tpp/cgi-bin/comet-fastadb.cgi?Ref=sp|P04350|TBB4A_HUMAN&Db=/net/yadlin/vol1/search/database/HUMAN_HHV5.fasta.20140213&Pep=ALTVPELTQQMFDAK+EAESCDCLQGFQLTHSLGGGTGSGMGTLLISK+EIVHIQAGQCGNQIGAK+EIVHLQAGQCGNQIGAK+FPGQLNADLR+FWEVISDEHGIDPTGTYHGDSDLQLER+ISEQFTAMFR+LAVNMVPFPR+MAATFIGNSTAIQELFK+NMMAACDPR+TAVCDIPPR+YLTVAAVFR	1	37.2	3	8	0.79	Tubulin beta-4A chain OS=Homo sapiens GN=TUBB4A PE=1 SV=2		444	N	0.5	2	YLTVAAVFR	http://proteomicsresource.washington.edu/tpp/cgi-bin/peptidexml_html2.pl?PepMass=1038.5862&StdPep=&MassError=0.5&xslt=xsltproc&cgi-bin=/tpp/cgi-bin/&ratioType=-1&Ref=2_YLTVAAVFR&Infile=/net/yadlin/vol1/search/Nate/Hague/20141113_SCRIB_TAP_EXPTS/SCRIB_plus_SNAP_more_sample/interact.pep.xml	0.9999	0.999	2	5	2		N
13b	1	sp|P04350|TBB4A_HUMAN	http://proteomicsresource.washington.edu/tpp/cgi-bin/comet-fastadb.cgi?Ref=sp|P04350|TBB4A_HUMAN&Db=/net/yadlin/vol1/search/database/HUMAN_HHV5.fasta.20140213&Pep=ALTVPELTQQMFDAK+EAESCDCLQGFQLTHSLGGGTGSGMGTLLISK+EIVHIQAGQCGNQIGAK+EIVHLQAGQCGNQIGAK+FPGQLNADLR+FWEVISDEHGIDPTGTYHGDSDLQLER+ISEQFTAMFR+LAVNMVPFPR+MAATFIGNSTAIQELFK+NMMAACDPR+TAVCDIPPR+YLTVAAVFR	1	37.2	3	8	0.79	Tubulin beta-4A chain OS=Homo sapiens GN=TUBB4A PE=1 SV=2		444	N	0.49	3	EAESCDCLQGFQLTHSLGGGTGSGMGTLLISK	http://proteomicsresource.washington.edu/tpp/cgi-bin/peptidexml_html2.pl?PepMass=3310.5268&StdPep=EAESCDCLQGFQLTHSLGGGTGSGMGTLLISK&MassError=0.5&xslt=xsltproc&cgi-bin=/tpp/cgi-bin/&ratioType=-1&Ref=3_EAESCDCLQGFQLTHSLGGGTGSGMGTLLISK&Infile=/net/yadlin/vol1/search/Nate/Hague/20141113_SCRIB_TAP_EXPTS/SCRIB_plus_SNAP_more_sample/interact.pep.xml	0.9999	0.999	2	5	2		N
13b	1	sp|P04350|TBB4A_HUMAN	http://proteomicsresource.washington.edu/tpp/cgi-bin/comet-fastadb.cgi?Ref=sp|P04350|TBB4A_HUMAN&Db=/net/yadlin/vol1/search/database/HUMAN_HHV5.fasta.20140213&Pep=ALTVPELTQQMFDAK+EAESCDCLQGFQLTHSLGGGTGSGMGTLLISK+EIVHIQAGQCGNQIGAK+EIVHLQAGQCGNQIGAK+FPGQLNADLR+FWEVISDEHGIDPTGTYHGDSDLQLER+ISEQFTAMFR+LAVNMVPFPR+MAATFIGNSTAIQELFK+NMMAACDPR+TAVCDIPPR+YLTVAAVFR	1	37.2	3	8	0.79	Tubulin beta-4A chain OS=Homo sapiens GN=TUBB4A PE=1 SV=2		444	N	0.33	3	EIVHIQAGQCGNQIGAK	http://proteomicsresource.washington.edu/tpp/cgi-bin/peptidexml_html2.pl?PepMass=1821.9156&StdPep=EIVHIQAGQCGNQIGAK&MassError=0.5&xslt=xsltproc&cgi-bin=/tpp/cgi-bin/&ratioType=-1&Ref=3_EIVHIQAGQCGNQIGAK&Infile=/net/yadlin/vol1/search/Nate/Hague/20141113_SCRIB_TAP_EXPTS/SCRIB_plus_SNAP_more_sample/interact.pep.xml	0.9999	0.999	2	5	2		N
13b	1	sp|P04350|TBB4A_HUMAN	http://proteomicsresource.washington.edu/tpp/cgi-bin/comet-fastadb.cgi?Ref=sp|P04350|TBB4A_HUMAN&Db=/net/yadlin/vol1/search/database/HUMAN_HHV5.fasta.20140213&Pep=ALTVPELTQQMFDAK+EAESCDCLQGFQLTHSLGGGTGSGMGTLLISK+EIVHIQAGQCGNQIGAK+EIVHLQAGQCGNQIGAK+FPGQLNADLR+FWEVISDEHGIDPTGTYHGDSDLQLER+ISEQFTAMFR+LAVNMVPFPR+MAATFIGNSTAIQELFK+NMMAACDPR+TAVCDIPPR+YLTVAAVFR	1	37.2	3	8	0.79	Tubulin beta-4A chain OS=Homo sapiens GN=TUBB4A PE=1 SV=2		444	N	0.98	4	FWEVISDEHGIDPTGTYHGDSDLQLER	http://proteomicsresource.washington.edu/tpp/cgi-bin/peptidexml_html2.pl?PepMass=3115.4159&StdPep=&MassError=0.5&xslt=xsltproc&cgi-bin=/tpp/cgi-bin/&ratioType=-1&Ref=4_FWEVISDEHGIDPTGTYHGDSDLQLER&Infile=/net/yadlin/vol1/search/Nate/Hague/20141113_SCRIB_TAP_EXPTS/SCRIB_plus_SNAP_more_sample/interact.pep.xml	0.9999	0.999	2	5	4		Y
13b	1	sp|P04350|TBB4A_HUMAN	http://proteomicsresource.washington.edu/tpp/cgi-bin/comet-fastadb.cgi?Ref=sp|P04350|TBB4A_HUMAN&Db=/net/yadlin/vol1/search/database/HUMAN_HHV5.fasta.20140213&Pep=ALTVPELTQQMFDAK+EAESCDCLQGFQLTHSLGGGTGSGMGTLLISK+EIVHIQAGQCGNQIGAK+EIVHLQAGQCGNQIGAK+FPGQLNADLR+FWEVISDEHGIDPTGTYHGDSDLQLER+ISEQFTAMFR+LAVNMVPFPR+MAATFIGNSTAIQELFK+NMMAACDPR+TAVCDIPPR+YLTVAAVFR	1	37.2	3	8	0.79	Tubulin beta-4A chain OS=Homo sapiens GN=TUBB4A PE=1 SV=2		444	N	0.33	2	FPGQLNADLR	http://proteomicsresource.washington.edu/tpp/cgi-bin/peptidexml_html2.pl?PepMass=1129.5880&StdPep=&MassError=0.5&xslt=xsltproc&cgi-bin=/tpp/cgi-bin/&ratioType=-1&Ref=2_FPGQLNADLR&Infile=/net/yadlin/vol1/search/Nate/Hague/20141113_SCRIB_TAP_EXPTS/SCRIB_plus_SNAP_more_sample/interact.pep.xml	0.9997	0.9975	2	5	2		N
13b	1	sp|P04350|TBB4A_HUMAN	http://proteomicsresource.washington.edu/tpp/cgi-bin/comet-fastadb.cgi?Ref=sp|P04350|TBB4A_HUMAN&Db=/net/yadlin/vol1/search/database/HUMAN_HHV5.fasta.20140213&Pep=ALTVPELTQQMFDAK+EAESCDCLQGFQLTHSLGGGTGSGMGTLLISK+EIVHIQAGQCGNQIGAK+EIVHLQAGQCGNQIGAK+FPGQLNADLR+FWEVISDEHGIDPTGTYHGDSDLQLER+ISEQFTAMFR+LAVNMVPFPR+MAATFIGNSTAIQELFK+NMMAACDPR+TAVCDIPPR+YLTVAAVFR	1	37.2	3	8	0.79	Tubulin beta-4A chain OS=Homo sapiens GN=TUBB4A PE=1 SV=2		444	Y	1	2	M[147]AATFIGNSTAIQELFK	http://proteomicsresource.washington.edu/tpp/cgi-bin/peptidexml_html2.pl?PepMass=1856.9342&StdPep=M[147]AATFIGNSTAIQELFK&MassError=0.5&xslt=xsltproc&cgi-bin=/tpp/cgi-bin/&ratioType=-1&Ref=2_MAATFIGNSTAIQELFK&Infile=/net/yadlin/vol1/search/Nate/Hague/20141113_SCRIB_TAP_EXPTS/SCRIB_plus_SNAP_more_sample/interact.pep.xml	0.999	0.9904	2	5	2		Y
13b	1	sp|P04350|TBB4A_HUMAN	http://proteomicsresource.washington.edu/tpp/cgi-bin/comet-fastadb.cgi?Ref=sp|P04350|TBB4A_HUMAN&Db=/net/yadlin/vol1/search/database/HUMAN_HHV5.fasta.20140213&Pep=ALTVPELTQQMFDAK+EAESCDCLQGFQLTHSLGGGTGSGMGTLLISK+EIVHIQAGQCGNQIGAK+EIVHLQAGQCGNQIGAK+FPGQLNADLR+FWEVISDEHGIDPTGTYHGDSDLQLER+ISEQFTAMFR+LAVNMVPFPR+MAATFIGNSTAIQELFK+NMMAACDPR+TAVCDIPPR+YLTVAAVFR	1	37.2	3	8	0.79	Tubulin beta-4A chain OS=Homo sapiens GN=TUBB4A PE=1 SV=2		444	N	0.33	2	TAVCDIPPR	http://proteomicsresource.washington.edu/tpp/cgi-bin/peptidexml_html2.pl?PepMass=1027.5121&StdPep=TAVCDIPPR&MassError=0.5&xslt=xsltproc&cgi-bin=/tpp/cgi-bin/&ratioType=-1&Ref=2_TAVCDIPPR&Infile=/net/yadlin/vol1/search/Nate/Hague/20141113_SCRIB_TAP_EXPTS/SCRIB_plus_SNAP_more_sample/interact.pep.xml	0.9943	0.9495	2	5	2		N
13c	1	sp|Q13885|TBB2A_HUMAN,sp|Q9BVA1|TBB2B_HUMAN	http://proteomicsresource.washington.edu/tpp/cgi-bin/comet-fastadb.cgi?Ref=sp|Q13885|TBB2A_HUMAN&Db=/net/yadlin/vol1/search/database/HUMAN_HHV5.fasta.20140213&Pep=AILVDLEPGTMDSVR+EIVHIQAGQCGNQIGAK+EIVHLQAGQCGNQIGAK+EVDEQMLNVQNK+FPGQLNADLR+FWEVISDEHGIDPTGSYHGDSDLQLER+ISEQFTAMFR+LAVNMVPFPR+NMMAACDPR+TAVCDIPPR+YLTVAAIFR,http://proteomicsresource.washington.edu/tpp/cgi-bin/comet-fastadb.cgi?Ref=sp|Q9…	0.9998	28.8	2	3	0.47	Tubulin beta-2A chain OS=Homo sapiens GN=TUBB2A PE=1 SV=1,Tubulin beta-2B chain OS=Homo sapiens GN=TUBB2B PE=1 SV=1	;	445;	N	0.49	2	AILVDLEPGTMDSVR	http://proteomicsresource.washington.edu/tpp/cgi-bin/peptidexml_html2.pl?PepMass=1614.8287&StdPep=&MassError=0.5&xslt=xsltproc&cgi-bin=/tpp/cgi-bin/&ratioType=-1&Ref=2_AILVDLEPGTMDSVR&Infile=/net/yadlin/vol1/search/Nate/Hague/20141113_SCRIB_TAP_EXPTS/SCRIB_plus_SNAP_more_sample/interact.pep.xml	0.9999	0.999	2	5	1		N
13c	1	sp|Q13885|TBB2A_HUMAN,sp|Q9BVA1|TBB2B_HUMAN	http://proteomicsresource.washington.edu/tpp/cgi-bin/comet-fastadb.cgi?Ref=sp|Q13885|TBB2A_HUMAN&Db=/net/yadlin/vol1/search/database/HUMAN_HHV5.fasta.20140213&Pep=AILVDLEPGTMDSVR+EIVHIQAGQCGNQIGAK+EIVHLQAGQCGNQIGAK+EVDEQMLNVQNK+FPGQLNADLR+FWEVISDEHGIDPTGSYHGDSDLQLER+ISEQFTAMFR+LAVNMVPFPR+NMMAACDPR+TAVCDIPPR+YLTVAAIFR,http://proteomicsresource.washington.edu/tpp/cgi-bin/comet-fastadb.cgi?Ref=sp|Q9…	0.9998	28.8	2	3	0.47	Tubulin beta-2A chain OS=Homo sapiens GN=TUBB2A PE=1 SV=1,Tubulin beta-2B chain OS=Homo sapiens GN=TUBB2B PE=1 SV=1	;	445;	N	0.49	2	EVDEQMLNVQNK	http://proteomicsresource.washington.edu/tpp/cgi-bin/peptidexml_html2.pl?PepMass=1445.6820&StdPep=&MassError=0.5&xslt=xsltproc&cgi-bin=/tpp/cgi-bin/&ratioType=-1&Ref=2_EVDEQMLNVQNK&Infile=/net/yadlin/vol1/search/Nate/Hague/20141113_SCRIB_TAP_EXPTS/SCRIB_plus_SNAP_more_sample/interact.pep.xml	0.9999	0.999	2	5	2		N
13c	1	sp|Q13885|TBB2A_HUMAN,sp|Q9BVA1|TBB2B_HUMAN	http://proteomicsresource.washington.edu/tpp/cgi-bin/comet-fastadb.cgi?Ref=sp|Q13885|TBB2A_HUMAN&Db=/net/yadlin/vol1/search/database/HUMAN_HHV5.fasta.20140213&Pep=AILVDLEPGTMDSVR+EIVHIQAGQCGNQIGAK+EIVHLQAGQCGNQIGAK+EVDEQMLNVQNK+FPGQLNADLR+FWEVISDEHGIDPTGSYHGDSDLQLER+ISEQFTAMFR+LAVNMVPFPR+NMMAACDPR+TAVCDIPPR+YLTVAAIFR,http://proteomicsresource.washington.edu/tpp/cgi-bin/comet-fastadb.cgi?Ref=sp|Q9…	0.9998	28.8	2	3	0.47	Tubulin beta-2A chain OS=Homo sapiens GN=TUBB2A PE=1 SV=1,Tubulin beta-2B chain OS=Homo sapiens GN=TUBB2B PE=1 SV=1	;	445;	N	0.33	2	LAVNMVPFPR	http://proteomicsresource.washington.edu/tpp/cgi-bin/peptidexml_html2.pl?PepMass=1142.6270&StdPep=&MassError=0.5&xslt=xsltproc&cgi-bin=/tpp/cgi-bin/&ratioType=-1&Ref=2_LAVNMVPFPR&Infile=/net/yadlin/vol1/search/Nate/Hague/20141113_SCRIB_TAP_EXPTS/SCRIB_plus_SNAP_more_sample/interact.pep.xml	0.9999	0.999	2	5	2		N
13c	1	sp|Q13885|TBB2A_HUMAN,sp|Q9BVA1|TBB2B_HUMAN	http://proteomicsresource.washington.edu/tpp/cgi-bin/comet-fastadb.cgi?Ref=sp|Q13885|TBB2A_HUMAN&Db=/net/yadlin/vol1/search/database/HUMAN_HHV5.fasta.20140213&Pep=AILVDLEPGTMDSVR+EIVHIQAGQCGNQIGAK+EIVHLQAGQCGNQIGAK+EVDEQMLNVQNK+FPGQLNADLR+FWEVISDEHGIDPTGSYHGDSDLQLER+ISEQFTAMFR+LAVNMVPFPR+NMMAACDPR+TAVCDIPPR+YLTVAAIFR,http://proteomicsresource.washington.edu/tpp/cgi-bin/comet-fastadb.cgi?Ref=sp|Q9…	0.9998	28.8	2	3	0.47	Tubulin beta-2A chain OS=Homo sapiens GN=TUBB2A PE=1 SV=1,Tubulin beta-2B chain OS=Homo sapiens GN=TUBB2B PE=1 SV=1	;	445;	N	0.33	2	ISEQFTAMFR	http://proteomicsresource.washington.edu/tpp/cgi-bin/peptidexml_html2.pl?PepMass=1228.5910&StdPep=&MassError=0.5&xslt=xsltproc&cgi-bin=/tpp/cgi-bin/&ratioType=-1&Ref=2_ISEQFTAMFR&Infile=/net/yadlin/vol1/search/Nate/Hague/20141113_SCRIB_TAP_EXPTS/SCRIB_plus_SNAP_more_sample/interact.pep.xml	0.9999	0.999	2	5	2		N
13c	1	sp|Q13885|TBB2A_HUMAN,sp|Q9BVA1|TBB2B_HUMAN	http://proteomicsresource.washington.edu/tpp/cgi-bin/comet-fastadb.cgi?Ref=sp|Q13885|TBB2A_HUMAN&Db=/net/yadlin/vol1/search/database/HUMAN_HHV5.fasta.20140213&Pep=AILVDLEPGTMDSVR+EIVHIQAGQCGNQIGAK+EIVHLQAGQCGNQIGAK+EVDEQMLNVQNK+FPGQLNADLR+FWEVISDEHGIDPTGSYHGDSDLQLER+ISEQFTAMFR+LAVNMVPFPR+NMMAACDPR+TAVCDIPPR+YLTVAAIFR,http://proteomicsresource.washington.edu/tpp/cgi-bin/comet-fastadb.cgi?Ref=sp|Q9…	0.9998	28.8	2	3	0.47	Tubulin beta-2A chain OS=Homo sapiens GN=TUBB2A PE=1 SV=1,Tubulin beta-2B chain OS=Homo sapiens GN=TUBB2B PE=1 SV=1	;	445;	N	0.33	2	NMMAACDPR	http://proteomicsresource.washington.edu/tpp/cgi-bin/peptidexml_html2.pl?PepMass=1064.4202&StdPep=NMMAACDPR&MassError=0.5&xslt=xsltproc&cgi-bin=/tpp/cgi-bin/&ratioType=-1&Ref=2_NMMAACDPR&Infile=/net/yadlin/vol1/search/Nate/Hague/20141113_SCRIB_TAP_EXPTS/SCRIB_plus_SNAP_more_sample/interact.pep.xml	0.9999	0.999	2	5	2		N
13c	1	sp|Q13885|TBB2A_HUMAN,sp|Q9BVA1|TBB2B_HUMAN	http://proteomicsresource.washington.edu/tpp/cgi-bin/comet-fastadb.cgi?Ref=sp|Q13885|TBB2A_HUMAN&Db=/net/yadlin/vol1/search/database/HUMAN_HHV5.fasta.20140213&Pep=AILVDLEPGTMDSVR+EIVHIQAGQCGNQIGAK+EIVHLQAGQCGNQIGAK+EVDEQMLNVQNK+FPGQLNADLR+FWEVISDEHGIDPTGSYHGDSDLQLER+ISEQFTAMFR+LAVNMVPFPR+NMMAACDPR+TAVCDIPPR+YLTVAAIFR,http://proteomicsresource.washington.edu/tpp/cgi-bin/comet-fastadb.cgi?Ref=sp|Q9…	0.9998	28.8	2	3	0.47	Tubulin beta-2A chain OS=Homo sapiens GN=TUBB2A PE=1 SV=1,Tubulin beta-2B chain OS=Homo sapiens GN=TUBB2B PE=1 SV=1	;	445;	N	0.99	2	YLTVAAIFR	http://proteomicsresource.washington.edu/tpp/cgi-bin/peptidexml_html2.pl?PepMass=1052.6019&StdPep=&MassError=0.5&xslt=xsltproc&cgi-bin=/tpp/cgi-bin/&ratioType=-1&Ref=2_YLTVAAIFR&Infile=/net/yadlin/vol1/search/Nate/Hague/20141113_SCRIB_TAP_EXPTS/SCRIB_plus_SNAP_more_sample/interact.pep.xml	0.9999	0.999	2	5	2		Y
13c	1	sp|Q13885|TBB2A_HUMAN,sp|Q9BVA1|TBB2B_HUMAN	http://proteomicsresource.washington.edu/tpp/cgi-bin/comet-fastadb.cgi?Ref=sp|Q13885|TBB2A_HUMAN&Db=/net/yadlin/vol1/search/database/HUMAN_HHV5.fasta.20140213&Pep=AILVDLEPGTMDSVR+EIVHIQAGQCGNQIGAK+EIVHLQAGQCGNQIGAK+EVDEQMLNVQNK+FPGQLNADLR+FWEVISDEHGIDPTGSYHGDSDLQLER+ISEQFTAMFR+LAVNMVPFPR+NMMAACDPR+TAVCDIPPR+YLTVAAIFR,http://proteomicsresource.washington.edu/tpp/cgi-bin/comet-fastadb.cgi?Ref=sp|Q9…	0.9998	28.8	2	3	0.47	Tubulin beta-2A chain OS=Homo sapiens GN=TUBB2A PE=1 SV=1,Tubulin beta-2B chain OS=Homo sapiens GN=TUBB2B PE=1 SV=1	;	445;	N	0.33	3	EIVHIQAGQCGNQIGAK	http://proteomicsresource.washington.edu/tpp/cgi-bin/peptidexml_html2.pl?PepMass=1821.9156&StdPep=EIVHIQAGQCGNQIGAK&MassError=0.5&xslt=xsltproc&cgi-bin=/tpp/cgi-bin/&ratioType=-1&Ref=3_EIVHIQAGQCGNQIGAK&Infile=/net/yadlin/vol1/search/Nate/Hague/20141113_SCRIB_TAP_EXPTS/SCRIB_plus_SNAP_more_sample/interact.pep.xml	0.9999	0.999	2	5	2		N
13c	1	sp|Q13885|TBB2A_HUMAN,sp|Q9BVA1|TBB2B_HUMAN	http://proteomicsresource.washington.edu/tpp/cgi-bin/comet-fastadb.cgi?Ref=sp|Q13885|TBB2A_HUMAN&Db=/net/yadlin/vol1/search/database/HUMAN_HHV5.fasta.20140213&Pep=AILVDLEPGTMDSVR+EIVHIQAGQCGNQIGAK+EIVHLQAGQCGNQIGAK+EVDEQMLNVQNK+FPGQLNADLR+FWEVISDEHGIDPTGSYHGDSDLQLER+ISEQFTAMFR+LAVNMVPFPR+NMMAACDPR+TAVCDIPPR+YLTVAAIFR,http://proteomicsresource.washington.edu/tpp/cgi-bin/comet-fastadb.cgi?Ref=sp|Q9…	0.9998	28.8	2	3	0.47	Tubulin beta-2A chain OS=Homo sapiens GN=TUBB2A PE=1 SV=1,Tubulin beta-2B chain OS=Homo sapiens GN=TUBB2B PE=1 SV=1	;	445;	N	0.33	2	FPGQLNADLR	http://proteomicsresource.washington.edu/tpp/cgi-bin/peptidexml_html2.pl?PepMass=1129.5880&StdPep=&MassError=0.5&xslt=xsltproc&cgi-bin=/tpp/cgi-bin/&ratioType=-1&Ref=2_FPGQLNADLR&Infile=/net/yadlin/vol1/search/Nate/Hague/20141113_SCRIB_TAP_EXPTS/SCRIB_plus_SNAP_more_sample/interact.pep.xml	0.9997	0.9975	2	5	2		N
13c	1	sp|Q13885|TBB2A_HUMAN,sp|Q9BVA1|TBB2B_HUMAN	http://proteomicsresource.washington.edu/tpp/cgi-bin/comet-fastadb.cgi?Ref=sp|Q13885|TBB2A_HUMAN&Db=/net/yadlin/vol1/search/database/HUMAN_HHV5.fasta.20140213&Pep=AILVDLEPGTMDSVR+EIVHIQAGQCGNQIGAK+EIVHLQAGQCGNQIGAK+EVDEQMLNVQNK+FPGQLNADLR+FWEVISDEHGIDPTGSYHGDSDLQLER+ISEQFTAMFR+LAVNMVPFPR+NMMAACDPR+TAVCDIPPR+YLTVAAIFR,http://proteomicsresource.washington.edu/tpp/cgi-bin/comet-fastadb.cgi?Ref=sp|Q9…	0.9998	28.8	2	3	0.47	Tubulin beta-2A chain OS=Homo sapiens GN=TUBB2A PE=1 SV=1,Tubulin beta-2B chain OS=Homo sapiens GN=TUBB2B PE=1 SV=1	;	445;	N	0.33	2	TAVCDIPPR	http://proteomicsresource.washington.edu/tpp/cgi-bin/peptidexml_html2.pl?PepMass=1027.5121&StdPep=TAVCDIPPR&MassError=0.5&xslt=xsltproc&cgi-bin=/tpp/cgi-bin/&ratioType=-1&Ref=2_TAVCDIPPR&Infile=/net/yadlin/vol1/search/Nate/Hague/20141113_SCRIB_TAP_EXPTS/SCRIB_plus_SNAP_more_sample/interact.pep.xml	0.9943	0.9495	2	5	2		N
13c	1	sp|Q13885|TBB2A_HUMAN,sp|Q9BVA1|TBB2B_HUMAN	http://proteomicsresource.washington.edu/tpp/cgi-bin/comet-fastadb.cgi?Ref=sp|Q13885|TBB2A_HUMAN&Db=/net/yadlin/vol1/search/database/HUMAN_HHV5.fasta.20140213&Pep=AILVDLEPGTMDSVR+EIVHIQAGQCGNQIGAK+EIVHLQAGQCGNQIGAK+EVDEQMLNVQNK+FPGQLNADLR+FWEVISDEHGIDPTGSYHGDSDLQLER+ISEQFTAMFR+LAVNMVPFPR+NMMAACDPR+TAVCDIPPR+YLTVAAIFR,http://proteomicsresource.washington.edu/tpp/cgi-bin/comet-fastadb.cgi?Ref=sp|Q9…	0.9998	28.8	2	3	0.47	Tubulin beta-2A chain OS=Homo sapiens GN=TUBB2A PE=1 SV=1,Tubulin beta-2B chain OS=Homo sapiens GN=TUBB2B PE=1 SV=1	;	445;	Y	1	4	FWEVISDEHGIDPTGSYHGDSDLQLER	http://proteomicsresource.washington.edu/tpp/cgi-bin/peptidexml_html2.pl?PepMass=3101.4003&StdPep=&MassError=0.5&xslt=xsltproc&cgi-bin=/tpp/cgi-bin/&ratioType=-1&Ref=4_FWEVISDEHGIDPTGSYHGDSDLQLER&Infile=/net/yadlin/vol1/search/Nate/Hague/20141113_SCRIB_TAP_EXPTS/SCRIB_plus_SNAP_more_sample/interact.pep.xml	0.9701	0.7765	2	5	1		Y
13d	1	sp|A6NKZ8|YI016_HUMAN,sp|Q9H4B7|TBB1_HUMAN	http://proteomicsresource.washington.edu/tpp/cgi-bin/comet-fastadb.cgi?Ref=sp|A6NKZ8|YI016_HUMAN&Db=/net/yadlin/vol1/search/database/HUMAN_HHV5.fasta.20140213&Pep=FPGQLNADLR+LAVNMVPFPR,http://proteomicsresource.washington.edu/tpp/cgi-bin/comet-fastadb.cgi?Ref=sp|Q9H4B7|TBB1_HUMAN&Db=/net/yadlin/vol1/search/database/HUMAN_HHV5.fasta.20140213&Pep=FPGQLNADLR+LAVNMVPFPR	0		0	0		Putative tubulin beta chain-like protein ENSP00000290377 OS=Homo sapiens PE=5 SV=2,Tubulin beta-1 chain OS=Homo sapiens GN=TUBB1 PE=1 SV=1	;	372;	N	0	2	LAVNMVPFPR	http://proteomicsresource.washington.edu/tpp/cgi-bin/peptidexml_html2.pl?PepMass=1142.6270&StdPep=&MassError=0.5&xslt=xsltproc&cgi-bin=/tpp/cgi-bin/&ratioType=-1&Ref=2_LAVNMVPFPR&Infile=/net/yadlin/vol1/search/Nate/Hague/20141113_SCRIB_TAP_EXPTS/SCRIB_plus_SNAP_more_sample/interact.pep.xml	0.9884	0.999	2	0	2		N
13d	1	sp|A6NKZ8|YI016_HUMAN,sp|Q9H4B7|TBB1_HUMAN	http://proteomicsresource.washington.edu/tpp/cgi-bin/comet-fastadb.cgi?Ref=sp|A6NKZ8|YI016_HUMAN&Db=/net/yadlin/vol1/search/database/HUMAN_HHV5.fasta.20140213&Pep=FPGQLNADLR+LAVNMVPFPR,http://proteomicsresource.washington.edu/tpp/cgi-bin/comet-fastadb.cgi?Ref=sp|Q9H4B7|TBB1_HUMAN&Db=/net/yadlin/vol1/search/database/HUMAN_HHV5.fasta.20140213&Pep=FPGQLNADLR+LAVNMVPFPR	0		0	0		Putative tubulin beta chain-like protein ENSP00000290377 OS=Homo sapiens PE=5 SV=2,Tubulin beta-1 chain OS=Homo sapiens GN=TUBB1 PE=1 SV=1	;	372;	N	0	2	FPGQLNADLR	http://proteomicsresource.washington.edu/tpp/cgi-bin/peptidexml_html2.pl?PepMass=1129.5880&StdPep=&MassError=0.5&xslt=xsltproc&cgi-bin=/tpp/cgi-bin/&ratioType=-1&Ref=2_FPGQLNADLR&Infile=/net/yadlin/vol1/search/Nate/Hague/20141113_SCRIB_TAP_EXPTS/SCRIB_plus_SNAP_more_sample/interact.pep.xml	0.9714	0.9975	2	0	2		N
13e	1	sp|A6NNZ2|TBB8L_HUMAN,tr|I3L2F9|I3L2F9_HUMAN	http://proteomicsresource.washington.edu/tpp/cgi-bin/comet-fastadb.cgi?Ref=sp|A6NNZ2|TBB8L_HUMAN&Db=/net/yadlin/vol1/search/database/HUMAN_HHV5.fasta.20140213&Pep=EAESCDCLQGFQLTHSLGGGTGSGMGTLLISK+FPGQLNADLR+LAVNMVPFPR+NMMAACDPR+TAVCDIPPR+YLTVAAIFR,http://proteomicsresource.washington.edu/tpp/cgi-bin/comet-fastadb.cgi?Ref=tr|I3L2F9|I3L2F9_HUMAN&Db=/net/yadlin/vol1/search/database/HUMAN_HHV5.fasta.…	0		0	0		Tubulin beta-8 chain-like protein LOC260334 OS=Homo sapiens PE=1 SV=1,Uncharacterized protein OS=Homo sapiens PE=3 SV=1	;	444;	N	0	2	LAVNMVPFPR	http://proteomicsresource.washington.edu/tpp/cgi-bin/peptidexml_html2.pl?PepMass=1142.6270&StdPep=&MassError=0.5&xslt=xsltproc&cgi-bin=/tpp/cgi-bin/&ratioType=-1&Ref=2_LAVNMVPFPR&Infile=/net/yadlin/vol1/search/Nate/Hague/20141113_SCRIB_TAP_EXPTS/SCRIB_plus_SNAP_more_sample/interact.pep.xml	0.9947	0.999	2	1	2		N
13e	1	sp|A6NNZ2|TBB8L_HUMAN,tr|I3L2F9|I3L2F9_HUMAN	http://proteomicsresource.washington.edu/tpp/cgi-bin/comet-fastadb.cgi?Ref=sp|A6NNZ2|TBB8L_HUMAN&Db=/net/yadlin/vol1/search/database/HUMAN_HHV5.fasta.20140213&Pep=EAESCDCLQGFQLTHSLGGGTGSGMGTLLISK+FPGQLNADLR+LAVNMVPFPR+NMMAACDPR+TAVCDIPPR+YLTVAAIFR,http://proteomicsresource.washington.edu/tpp/cgi-bin/comet-fastadb.cgi?Ref=tr|I3L2F9|I3L2F9_HUMAN&Db=/net/yadlin/vol1/search/database/HUMAN_HHV5.fasta.…	0		0	0		Tubulin beta-8 chain-like protein LOC260334 OS=Homo sapiens PE=1 SV=1,Uncharacterized protein OS=Homo sapiens PE=3 SV=1	;	444;	N	0	2	NMMAACDPR	http://proteomicsresource.washington.edu/tpp/cgi-bin/peptidexml_html2.pl?PepMass=1064.4202&StdPep=NMMAACDPR&MassError=0.5&xslt=xsltproc&cgi-bin=/tpp/cgi-bin/&ratioType=-1&Ref=2_NMMAACDPR&Infile=/net/yadlin/vol1/search/Nate/Hague/20141113_SCRIB_TAP_EXPTS/SCRIB_plus_SNAP_more_sample/interact.pep.xml	0.9947	0.999	2	1	2		N
13e	1	sp|A6NNZ2|TBB8L_HUMAN,tr|I3L2F9|I3L2F9_HUMAN	http://proteomicsresource.washington.edu/tpp/cgi-bin/comet-fastadb.cgi?Ref=sp|A6NNZ2|TBB8L_HUMAN&Db=/net/yadlin/vol1/search/database/HUMAN_HHV5.fasta.20140213&Pep=EAESCDCLQGFQLTHSLGGGTGSGMGTLLISK+FPGQLNADLR+LAVNMVPFPR+NMMAACDPR+TAVCDIPPR+YLTVAAIFR,http://proteomicsresource.washington.edu/tpp/cgi-bin/comet-fastadb.cgi?Ref=tr|I3L2F9|I3L2F9_HUMAN&Db=/net/yadlin/vol1/search/database/HUMAN_HHV5.fasta.…	0		0	0		Tubulin beta-8 chain-like protein LOC260334 OS=Homo sapiens PE=1 SV=1,Uncharacterized protein OS=Homo sapiens PE=3 SV=1	;	444;	N	0	3	EAESCDCLQGFQLTHSLGGGTGSGMGTLLISK	http://proteomicsresource.washington.edu/tpp/cgi-bin/peptidexml_html2.pl?PepMass=3310.5268&StdPep=EAESCDCLQGFQLTHSLGGGTGSGMGTLLISK&MassError=0.5&xslt=xsltproc&cgi-bin=/tpp/cgi-bin/&ratioType=-1&Ref=3_EAESCDCLQGFQLTHSLGGGTGSGMGTLLISK&Infile=/net/yadlin/vol1/search/Nate/Hague/20141113_SCRIB_TAP_EXPTS/SCRIB_plus_SNAP_more_sample/interact.pep.xml	0.9947	0.999	2	1	2		N
13e	1	sp|A6NNZ2|TBB8L_HUMAN,tr|I3L2F9|I3L2F9_HUMAN	http://proteomicsresource.washington.edu/tpp/cgi-bin/comet-fastadb.cgi?Ref=sp|A6NNZ2|TBB8L_HUMAN&Db=/net/yadlin/vol1/search/database/HUMAN_HHV5.fasta.20140213&Pep=EAESCDCLQGFQLTHSLGGGTGSGMGTLLISK+FPGQLNADLR+LAVNMVPFPR+NMMAACDPR+TAVCDIPPR+YLTVAAIFR,http://proteomicsresource.washington.edu/tpp/cgi-bin/comet-fastadb.cgi?Ref=tr|I3L2F9|I3L2F9_HUMAN&Db=/net/yadlin/vol1/search/database/HUMAN_HHV5.fasta.…	0		0	0		Tubulin beta-8 chain-like protein LOC260334 OS=Homo sapiens PE=1 SV=1,Uncharacterized protein OS=Homo sapiens PE=3 SV=1	;	444;	N	0	2	FPGQLNADLR	http://proteomicsresource.washington.edu/tpp/cgi-bin/peptidexml_html2.pl?PepMass=1129.5880&StdPep=&MassError=0.5&xslt=xsltproc&cgi-bin=/tpp/cgi-bin/&ratioType=-1&Ref=2_FPGQLNADLR&Infile=/net/yadlin/vol1/search/Nate/Hague/20141113_SCRIB_TAP_EXPTS/SCRIB_plus_SNAP_more_sample/interact.pep.xml	0.9868	0.9975	2	1	2		N
13e	1	sp|A6NNZ2|TBB8L_HUMAN,tr|I3L2F9|I3L2F9_HUMAN	http://proteomicsresource.washington.edu/tpp/cgi-bin/comet-fastadb.cgi?Ref=sp|A6NNZ2|TBB8L_HUMAN&Db=/net/yadlin/vol1/search/database/HUMAN_HHV5.fasta.20140213&Pep=EAESCDCLQGFQLTHSLGGGTGSGMGTLLISK+FPGQLNADLR+LAVNMVPFPR+NMMAACDPR+TAVCDIPPR+YLTVAAIFR,http://proteomicsresource.washington.edu/tpp/cgi-bin/comet-fastadb.cgi?Ref=tr|I3L2F9|I3L2F9_HUMAN&Db=/net/yadlin/vol1/search/database/HUMAN_HHV5.fasta.…	0		0	0		Tubulin beta-8 chain-like protein LOC260334 OS=Homo sapiens PE=1 SV=1,Uncharacterized protein OS=Homo sapiens PE=3 SV=1	;	444;	N	0.01	2	YLTVAAIFR	http://proteomicsresource.washington.edu/tpp/cgi-bin/peptidexml_html2.pl?PepMass=1052.6019&StdPep=&MassError=0.5&xslt=xsltproc&cgi-bin=/tpp/cgi-bin/&ratioType=-1&Ref=2_YLTVAAIFR&Infile=/net/yadlin/vol1/search/Nate/Hague/20141113_SCRIB_TAP_EXPTS/SCRIB_plus_SNAP_more_sample/interact.pep.xml	0.9811	0.9964	1	1	2		N
13e	1	sp|A6NNZ2|TBB8L_HUMAN,tr|I3L2F9|I3L2F9_HUMAN	http://proteomicsresource.washington.edu/tpp/cgi-bin/comet-fastadb.cgi?Ref=sp|A6NNZ2|TBB8L_HUMAN&Db=/net/yadlin/vol1/search/database/HUMAN_HHV5.fasta.20140213&Pep=EAESCDCLQGFQLTHSLGGGTGSGMGTLLISK+FPGQLNADLR+LAVNMVPFPR+NMMAACDPR+TAVCDIPPR+YLTVAAIFR,http://proteomicsresource.washington.edu/tpp/cgi-bin/comet-fastadb.cgi?Ref=tr|I3L2F9|I3L2F9_HUMAN&Db=/net/yadlin/vol1/search/database/HUMAN_HHV5.fasta.…	0		0	0		Tubulin beta-8 chain-like protein LOC260334 OS=Homo sapiens PE=1 SV=1,Uncharacterized protein OS=Homo sapiens PE=3 SV=1	;	444;	N	0	2	TAVCDIPPR	http://proteomicsresource.washington.edu/tpp/cgi-bin/peptidexml_html2.pl?PepMass=1027.5121&StdPep=TAVCDIPPR&MassError=0.5&xslt=xsltproc&cgi-bin=/tpp/cgi-bin/&ratioType=-1&Ref=2_TAVCDIPPR&Infile=/net/yadlin/vol1/search/Nate/Hague/20141113_SCRIB_TAP_EXPTS/SCRIB_plus_SNAP_more_sample/interact.pep.xml	0.7792	0.9495	2	1	2		N
13f	1	sp|P68371|TBB4B_HUMAN	http://proteomicsresource.washington.edu/tpp/cgi-bin/comet-fastadb.cgi?Ref=sp|P68371|TBB4B_HUMAN&Db=/net/yadlin/vol1/search/database/HUMAN_HHV5.fasta.20140213&Pep=ALTVPELTQQMFDAK+EAESCDCLQGFQLTHSLGGGTGSGMGTLLISK+EIVHIQAGQCGNQIGAK+EIVHLQAGQCGNQIGAK+EVDEQMLNVQNK+FPGQLNADLR+FWEVISDEHGIDPTGTYHGDSDLQLER+ISEQFTAMFR+LAVNMVPFPR+NMMAACDPR+TAVCDIPPR+YLTVAAVFR	0		0	0		Tubulin beta-4B chain OS=Homo sapiens GN=TUBB4B PE=1 SV=1		445	N	0	2	ALTVPELTQQMFDAK	http://proteomicsresource.washington.edu/tpp/cgi-bin/peptidexml_html2.pl?PepMass=1690.8600&StdPep=&MassError=0.5&xslt=xsltproc&cgi-bin=/tpp/cgi-bin/&ratioType=-1&Ref=2_ALTVPELTQQMFDAK&Infile=/net/yadlin/vol1/search/Nate/Hague/20141113_SCRIB_TAP_EXPTS/SCRIB_plus_SNAP_more_sample/interact.pep.xml	0.9947	0.999	2	1	2		N
13f	1	sp|P68371|TBB4B_HUMAN	http://proteomicsresource.washington.edu/tpp/cgi-bin/comet-fastadb.cgi?Ref=sp|P68371|TBB4B_HUMAN&Db=/net/yadlin/vol1/search/database/HUMAN_HHV5.fasta.20140213&Pep=ALTVPELTQQMFDAK+EAESCDCLQGFQLTHSLGGGTGSGMGTLLISK+EIVHIQAGQCGNQIGAK+EIVHLQAGQCGNQIGAK+EVDEQMLNVQNK+FPGQLNADLR+FWEVISDEHGIDPTGTYHGDSDLQLER+ISEQFTAMFR+LAVNMVPFPR+NMMAACDPR+TAVCDIPPR+YLTVAAVFR	0		0	0		Tubulin beta-4B chain OS=Homo sapiens GN=TUBB4B PE=1 SV=1		445	N	0	2	EVDEQMLNVQNK	http://proteomicsresource.washington.edu/tpp/cgi-bin/peptidexml_html2.pl?PepMass=1445.6820&StdPep=&MassError=0.5&xslt=xsltproc&cgi-bin=/tpp/cgi-bin/&ratioType=-1&Ref=2_EVDEQMLNVQNK&Infile=/net/yadlin/vol1/search/Nate/Hague/20141113_SCRIB_TAP_EXPTS/SCRIB_plus_SNAP_more_sample/interact.pep.xml	0.9947	0.999	2	1	2		N
13f	1	sp|P68371|TBB4B_HUMAN	http://proteomicsresource.washington.edu/tpp/cgi-bin/comet-fastadb.cgi?Ref=sp|P68371|TBB4B_HUMAN&Db=/net/yadlin/vol1/search/database/HUMAN_HHV5.fasta.20140213&Pep=ALTVPELTQQMFDAK+EAESCDCLQGFQLTHSLGGGTGSGMGTLLISK+EIVHIQAGQCGNQIGAK+EIVHLQAGQCGNQIGAK+EVDEQMLNVQNK+FPGQLNADLR+FWEVISDEHGIDPTGTYHGDSDLQLER+ISEQFTAMFR+LAVNMVPFPR+NMMAACDPR+TAVCDIPPR+YLTVAAVFR	0		0	0		Tubulin beta-4B chain OS=Homo sapiens GN=TUBB4B PE=1 SV=1		445	N	0	2	LAVNMVPFPR	http://proteomicsresource.washington.edu/tpp/cgi-bin/peptidexml_html2.pl?PepMass=1142.6270&StdPep=&MassError=0.5&xslt=xsltproc&cgi-bin=/tpp/cgi-bin/&ratioType=-1&Ref=2_LAVNMVPFPR&Infile=/net/yadlin/vol1/search/Nate/Hague/20141113_SCRIB_TAP_EXPTS/SCRIB_plus_SNAP_more_sample/interact.pep.xml	0.9947	0.999	2	1	2		N
13f	1	sp|P68371|TBB4B_HUMAN	http://proteomicsresource.washington.edu/tpp/cgi-bin/comet-fastadb.cgi?Ref=sp|P68371|TBB4B_HUMAN&Db=/net/yadlin/vol1/search/database/HUMAN_HHV5.fasta.20140213&Pep=ALTVPELTQQMFDAK+EAESCDCLQGFQLTHSLGGGTGSGMGTLLISK+EIVHIQAGQCGNQIGAK+EIVHLQAGQCGNQIGAK+EVDEQMLNVQNK+FPGQLNADLR+FWEVISDEHGIDPTGTYHGDSDLQLER+ISEQFTAMFR+LAVNMVPFPR+NMMAACDPR+TAVCDIPPR+YLTVAAVFR	0		0	0		Tubulin beta-4B chain OS=Homo sapiens GN=TUBB4B PE=1 SV=1		445	N	0	2	ISEQFTAMFR	http://proteomicsresource.washington.edu/tpp/cgi-bin/peptidexml_html2.pl?PepMass=1228.5910&StdPep=&MassError=0.5&xslt=xsltproc&cgi-bin=/tpp/cgi-bin/&ratioType=-1&Ref=2_ISEQFTAMFR&Infile=/net/yadlin/vol1/search/Nate/Hague/20141113_SCRIB_TAP_EXPTS/SCRIB_plus_SNAP_more_sample/interact.pep.xml	0.9947	0.999	2	1	2		N
13f	1	sp|P68371|TBB4B_HUMAN	http://proteomicsresource.washington.edu/tpp/cgi-bin/comet-fastadb.cgi?Ref=sp|P68371|TBB4B_HUMAN&Db=/net/yadlin/vol1/search/database/HUMAN_HHV5.fasta.20140213&Pep=ALTVPELTQQMFDAK+EAESCDCLQGFQLTHSLGGGTGSGMGTLLISK+EIVHIQAGQCGNQIGAK+EIVHLQAGQCGNQIGAK+EVDEQMLNVQNK+FPGQLNADLR+FWEVISDEHGIDPTGTYHGDSDLQLER+ISEQFTAMFR+LAVNMVPFPR+NMMAACDPR+TAVCDIPPR+YLTVAAVFR	0		0	0		Tubulin beta-4B chain OS=Homo sapiens GN=TUBB4B PE=1 SV=1		445	N	0	2	NMMAACDPR	http://proteomicsresource.washington.edu/tpp/cgi-bin/peptidexml_html2.pl?PepMass=1064.4202&StdPep=NMMAACDPR&MassError=0.5&xslt=xsltproc&cgi-bin=/tpp/cgi-bin/&ratioType=-1&Ref=2_NMMAACDPR&Infile=/net/yadlin/vol1/search/Nate/Hague/20141113_SCRIB_TAP_EXPTS/SCRIB_plus_SNAP_more_sample/interact.pep.xml	0.9947	0.999	2	1	2		N
13f	1	sp|P68371|TBB4B_HUMAN	http://proteomicsresource.washington.edu/tpp/cgi-bin/comet-fastadb.cgi?Ref=sp|P68371|TBB4B_HUMAN&Db=/net/yadlin/vol1/search/database/HUMAN_HHV5.fasta.20140213&Pep=ALTVPELTQQMFDAK+EAESCDCLQGFQLTHSLGGGTGSGMGTLLISK+EIVHIQAGQCGNQIGAK+EIVHLQAGQCGNQIGAK+EVDEQMLNVQNK+FPGQLNADLR+FWEVISDEHGIDPTGTYHGDSDLQLER+ISEQFTAMFR+LAVNMVPFPR+NMMAACDPR+TAVCDIPPR+YLTVAAVFR	0		0	0		Tubulin beta-4B chain OS=Homo sapiens GN=TUBB4B PE=1 SV=1		445	N	0	2	YLTVAAVFR	http://proteomicsresource.washington.edu/tpp/cgi-bin/peptidexml_html2.pl?PepMass=1038.5862&StdPep=&MassError=0.5&xslt=xsltproc&cgi-bin=/tpp/cgi-bin/&ratioType=-1&Ref=2_YLTVAAVFR&Infile=/net/yadlin/vol1/search/Nate/Hague/20141113_SCRIB_TAP_EXPTS/SCRIB_plus_SNAP_more_sample/interact.pep.xml	0.9947	0.999	2	1	2		N
13f	1	sp|P68371|TBB4B_HUMAN	http://proteomicsresource.washington.edu/tpp/cgi-bin/comet-fastadb.cgi?Ref=sp|P68371|TBB4B_HUMAN&Db=/net/yadlin/vol1/search/database/HUMAN_HHV5.fasta.20140213&Pep=ALTVPELTQQMFDAK+EAESCDCLQGFQLTHSLGGGTGSGMGTLLISK+EIVHIQAGQCGNQIGAK+EIVHLQAGQCGNQIGAK+EVDEQMLNVQNK+FPGQLNADLR+FWEVISDEHGIDPTGTYHGDSDLQLER+ISEQFTAMFR+LAVNMVPFPR+NMMAACDPR+TAVCDIPPR+YLTVAAVFR	0		0	0		Tubulin beta-4B chain OS=Homo sapiens GN=TUBB4B PE=1 SV=1		445	N	0	3	EAESCDCLQGFQLTHSLGGGTGSGMGTLLISK	http://proteomicsresource.washington.edu/tpp/cgi-bin/peptidexml_html2.pl?PepMass=3310.5268&StdPep=EAESCDCLQGFQLTHSLGGGTGSGMGTLLISK&MassError=0.5&xslt=xsltproc&cgi-bin=/tpp/cgi-bin/&ratioType=-1&Ref=3_EAESCDCLQGFQLTHSLGGGTGSGMGTLLISK&Infile=/net/yadlin/vol1/search/Nate/Hague/20141113_SCRIB_TAP_EXPTS/SCRIB_plus_SNAP_more_sample/interact.pep.xml	0.9947	0.999	2	1	2		N
13f	1	sp|P68371|TBB4B_HUMAN	http://proteomicsresource.washington.edu/tpp/cgi-bin/comet-fastadb.cgi?Ref=sp|P68371|TBB4B_HUMAN&Db=/net/yadlin/vol1/search/database/HUMAN_HHV5.fasta.20140213&Pep=ALTVPELTQQMFDAK+EAESCDCLQGFQLTHSLGGGTGSGMGTLLISK+EIVHIQAGQCGNQIGAK+EIVHLQAGQCGNQIGAK+EVDEQMLNVQNK+FPGQLNADLR+FWEVISDEHGIDPTGTYHGDSDLQLER+ISEQFTAMFR+LAVNMVPFPR+NMMAACDPR+TAVCDIPPR+YLTVAAVFR	0		0	0		Tubulin beta-4B chain OS=Homo sapiens GN=TUBB4B PE=1 SV=1		445	N	0	3	EIVHIQAGQCGNQIGAK	http://proteomicsresource.washington.edu/tpp/cgi-bin/peptidexml_html2.pl?PepMass=1821.9156&StdPep=EIVHIQAGQCGNQIGAK&MassError=0.5&xslt=xsltproc&cgi-bin=/tpp/cgi-bin/&ratioType=-1&Ref=3_EIVHIQAGQCGNQIGAK&Infile=/net/yadlin/vol1/search/Nate/Hague/20141113_SCRIB_TAP_EXPTS/SCRIB_plus_SNAP_more_sample/interact.pep.xml	0.9947	0.999	2	1	2		N
13f	1	sp|P68371|TBB4B_HUMAN	http://proteomicsresource.washington.edu/tpp/cgi-bin/comet-fastadb.cgi?Ref=sp|P68371|TBB4B_HUMAN&Db=/net/yadlin/vol1/search/database/HUMAN_HHV5.fasta.20140213&Pep=ALTVPELTQQMFDAK+EAESCDCLQGFQLTHSLGGGTGSGMGTLLISK+EIVHIQAGQCGNQIGAK+EIVHLQAGQCGNQIGAK+EVDEQMLNVQNK+FPGQLNADLR+FWEVISDEHGIDPTGTYHGDSDLQLER+ISEQFTAMFR+LAVNMVPFPR+NMMAACDPR+TAVCDIPPR+YLTVAAVFR	0		0	0		Tubulin beta-4B chain OS=Homo sapiens GN=TUBB4B PE=1 SV=1		445	N	0	4	FWEVISDEHGIDPTGTYHGDSDLQLER	http://proteomicsresource.washington.edu/tpp/cgi-bin/peptidexml_html2.pl?PepMass=3115.4159&StdPep=&MassError=0.5&xslt=xsltproc&cgi-bin=/tpp/cgi-bin/&ratioType=-1&Ref=4_FWEVISDEHGIDPTGTYHGDSDLQLER&Infile=/net/yadlin/vol1/search/Nate/Hague/20141113_SCRIB_TAP_EXPTS/SCRIB_plus_SNAP_more_sample/interact.pep.xml	0.9947	0.999	2	1	4		N
13f	1	sp|P68371|TBB4B_HUMAN	http://proteomicsresource.washington.edu/tpp/cgi-bin/comet-fastadb.cgi?Ref=sp|P68371|TBB4B_HUMAN&Db=/net/yadlin/vol1/search/database/HUMAN_HHV5.fasta.20140213&Pep=ALTVPELTQQMFDAK+EAESCDCLQGFQLTHSLGGGTGSGMGTLLISK+EIVHIQAGQCGNQIGAK+EIVHLQAGQCGNQIGAK+EVDEQMLNVQNK+FPGQLNADLR+FWEVISDEHGIDPTGTYHGDSDLQLER+ISEQFTAMFR+LAVNMVPFPR+NMMAACDPR+TAVCDIPPR+YLTVAAVFR	0		0	0		Tubulin beta-4B chain OS=Homo sapiens GN=TUBB4B PE=1 SV=1		445	N	0	2	FPGQLNADLR	http://proteomicsresource.washington.edu/tpp/cgi-bin/peptidexml_html2.pl?PepMass=1129.5880&StdPep=&MassError=0.5&xslt=xsltproc&cgi-bin=/tpp/cgi-bin/&ratioType=-1&Ref=2_FPGQLNADLR&Infile=/net/yadlin/vol1/search/Nate/Hague/20141113_SCRIB_TAP_EXPTS/SCRIB_plus_SNAP_more_sample/interact.pep.xml	0.9868	0.9975	2	1	2		N
13f	1	sp|P68371|TBB4B_HUMAN	http://proteomicsresource.washington.edu/tpp/cgi-bin/comet-fastadb.cgi?Ref=sp|P68371|TBB4B_HUMAN&Db=/net/yadlin/vol1/search/database/HUMAN_HHV5.fasta.20140213&Pep=ALTVPELTQQMFDAK+EAESCDCLQGFQLTHSLGGGTGSGMGTLLISK+EIVHIQAGQCGNQIGAK+EIVHLQAGQCGNQIGAK+EVDEQMLNVQNK+FPGQLNADLR+FWEVISDEHGIDPTGTYHGDSDLQLER+ISEQFTAMFR+LAVNMVPFPR+NMMAACDPR+TAVCDIPPR+YLTVAAVFR	0		0	0		Tubulin beta-4B chain OS=Homo sapiens GN=TUBB4B PE=1 SV=1		445	N	0	2	TAVCDIPPR	http://proteomicsresource.washington.edu/tpp/cgi-bin/peptidexml_html2.pl?PepMass=1027.5121&StdPep=TAVCDIPPR&MassError=0.5&xslt=xsltproc&cgi-bin=/tpp/cgi-bin/&ratioType=-1&Ref=2_TAVCDIPPR&Infile=/net/yadlin/vol1/search/Nate/Hague/20141113_SCRIB_TAP_EXPTS/SCRIB_plus_SNAP_more_sample/interact.pep.xml	0.7792	0.9495	2	1	2		N
13g	1	sp|Q13509|TBB3_HUMAN	http://proteomicsresource.washington.edu/tpp/cgi-bin/comet-fastadb.cgi?Ref=sp|Q13509|TBB3_HUMAN&Db=/net/yadlin/vol1/search/database/HUMAN_HHV5.fasta.20140213&Pep=AILVDLEPGTMDSVR+ALTVPELTQQMFDAK+EIVHIQAGQCGNQIGAK+EIVHLQAGQCGNQIGAK+FPGQLNADLR+ISEQFTAMFR+LAVNMVPFPR+NMMAACDPR	0		0	0		Tubulin beta-3 chain OS=Homo sapiens GN=TUBB3 PE=1 SV=2		450	N	0	2	AILVDLEPGTMDSVR	http://proteomicsresource.washington.edu/tpp/cgi-bin/peptidexml_html2.pl?PepMass=1614.8287&StdPep=&MassError=0.5&xslt=xsltproc&cgi-bin=/tpp/cgi-bin/&ratioType=-1&Ref=2_AILVDLEPGTMDSVR&Infile=/net/yadlin/vol1/search/Nate/Hague/20141113_SCRIB_TAP_EXPTS/SCRIB_plus_SNAP_more_sample/interact.pep.xml	0.9947	0.999	2	1	1		N
13g	1	sp|Q13509|TBB3_HUMAN	http://proteomicsresource.washington.edu/tpp/cgi-bin/comet-fastadb.cgi?Ref=sp|Q13509|TBB3_HUMAN&Db=/net/yadlin/vol1/search/database/HUMAN_HHV5.fasta.20140213&Pep=AILVDLEPGTMDSVR+ALTVPELTQQMFDAK+EIVHIQAGQCGNQIGAK+EIVHLQAGQCGNQIGAK+FPGQLNADLR+ISEQFTAMFR+LAVNMVPFPR+NMMAACDPR	0		0	0		Tubulin beta-3 chain OS=Homo sapiens GN=TUBB3 PE=1 SV=2		450	N	0	2	ALTVPELTQQMFDAK	http://proteomicsresource.washington.edu/tpp/cgi-bin/peptidexml_html2.pl?PepMass=1690.8600&StdPep=&MassError=0.5&xslt=xsltproc&cgi-bin=/tpp/cgi-bin/&ratioType=-1&Ref=2_ALTVPELTQQMFDAK&Infile=/net/yadlin/vol1/search/Nate/Hague/20141113_SCRIB_TAP_EXPTS/SCRIB_plus_SNAP_more_sample/interact.pep.xml	0.9947	0.999	2	1	2		N
13g	1	sp|Q13509|TBB3_HUMAN	http://proteomicsresource.washington.edu/tpp/cgi-bin/comet-fastadb.cgi?Ref=sp|Q13509|TBB3_HUMAN&Db=/net/yadlin/vol1/search/database/HUMAN_HHV5.fasta.20140213&Pep=AILVDLEPGTMDSVR+ALTVPELTQQMFDAK+EIVHIQAGQCGNQIGAK+EIVHLQAGQCGNQIGAK+FPGQLNADLR+ISEQFTAMFR+LAVNMVPFPR+NMMAACDPR	0		0	0		Tubulin beta-3 chain OS=Homo sapiens GN=TUBB3 PE=1 SV=2		450	N	0	2	LAVNMVPFPR	http://proteomicsresource.washington.edu/tpp/cgi-bin/peptidexml_html2.pl?PepMass=1142.6270&StdPep=&MassError=0.5&xslt=xsltproc&cgi-bin=/tpp/cgi-bin/&ratioType=-1&Ref=2_LAVNMVPFPR&Infile=/net/yadlin/vol1/search/Nate/Hague/20141113_SCRIB_TAP_EXPTS/SCRIB_plus_SNAP_more_sample/interact.pep.xml	0.9947	0.999	2	1	2		N
13g	1	sp|Q13509|TBB3_HUMAN	http://proteomicsresource.washington.edu/tpp/cgi-bin/comet-fastadb.cgi?Ref=sp|Q13509|TBB3_HUMAN&Db=/net/yadlin/vol1/search/database/HUMAN_HHV5.fasta.20140213&Pep=AILVDLEPGTMDSVR+ALTVPELTQQMFDAK+EIVHIQAGQCGNQIGAK+EIVHLQAGQCGNQIGAK+FPGQLNADLR+ISEQFTAMFR+LAVNMVPFPR+NMMAACDPR	0		0	0		Tubulin beta-3 chain OS=Homo sapiens GN=TUBB3 PE=1 SV=2		450	N	0	2	ISEQFTAMFR	http://proteomicsresource.washington.edu/tpp/cgi-bin/peptidexml_html2.pl?PepMass=1228.5910&StdPep=&MassError=0.5&xslt=xsltproc&cgi-bin=/tpp/cgi-bin/&ratioType=-1&Ref=2_ISEQFTAMFR&Infile=/net/yadlin/vol1/search/Nate/Hague/20141113_SCRIB_TAP_EXPTS/SCRIB_plus_SNAP_more_sample/interact.pep.xml	0.9947	0.999	2	1	2		N
13g	1	sp|Q13509|TBB3_HUMAN	http://proteomicsresource.washington.edu/tpp/cgi-bin/comet-fastadb.cgi?Ref=sp|Q13509|TBB3_HUMAN&Db=/net/yadlin/vol1/search/database/HUMAN_HHV5.fasta.20140213&Pep=AILVDLEPGTMDSVR+ALTVPELTQQMFDAK+EIVHIQAGQCGNQIGAK+EIVHLQAGQCGNQIGAK+FPGQLNADLR+ISEQFTAMFR+LAVNMVPFPR+NMMAACDPR	0		0	0		Tubulin beta-3 chain OS=Homo sapiens GN=TUBB3 PE=1 SV=2		450	N	0	2	NMMAACDPR	http://proteomicsresource.washington.edu/tpp/cgi-bin/peptidexml_html2.pl?PepMass=1064.4202&StdPep=NMMAACDPR&MassError=0.5&xslt=xsltproc&cgi-bin=/tpp/cgi-bin/&ratioType=-1&Ref=2_NMMAACDPR&Infile=/net/yadlin/vol1/search/Nate/Hague/20141113_SCRIB_TAP_EXPTS/SCRIB_plus_SNAP_more_sample/interact.pep.xml	0.9947	0.999	2	1	2		N
13g	1	sp|Q13509|TBB3_HUMAN	http://proteomicsresource.washington.edu/tpp/cgi-bin/comet-fastadb.cgi?Ref=sp|Q13509|TBB3_HUMAN&Db=/net/yadlin/vol1/search/database/HUMAN_HHV5.fasta.20140213&Pep=AILVDLEPGTMDSVR+ALTVPELTQQMFDAK+EIVHIQAGQCGNQIGAK+EIVHLQAGQCGNQIGAK+FPGQLNADLR+ISEQFTAMFR+LAVNMVPFPR+NMMAACDPR	0		0	0		Tubulin beta-3 chain OS=Homo sapiens GN=TUBB3 PE=1 SV=2		450	N	0	3	EIVHIQAGQCGNQIGAK	http://proteomicsresource.washington.edu/tpp/cgi-bin/peptidexml_html2.pl?PepMass=1821.9156&StdPep=EIVHIQAGQCGNQIGAK&MassError=0.5&xslt=xsltproc&cgi-bin=/tpp/cgi-bin/&ratioType=-1&Ref=3_EIVHIQAGQCGNQIGAK&Infile=/net/yadlin/vol1/search/Nate/Hague/20141113_SCRIB_TAP_EXPTS/SCRIB_plus_SNAP_more_sample/interact.pep.xml	0.9947	0.999	2	1	2		N
13g	1	sp|Q13509|TBB3_HUMAN	http://proteomicsresource.washington.edu/tpp/cgi-bin/comet-fastadb.cgi?Ref=sp|Q13509|TBB3_HUMAN&Db=/net/yadlin/vol1/search/database/HUMAN_HHV5.fasta.20140213&Pep=AILVDLEPGTMDSVR+ALTVPELTQQMFDAK+EIVHIQAGQCGNQIGAK+EIVHLQAGQCGNQIGAK+FPGQLNADLR+ISEQFTAMFR+LAVNMVPFPR+NMMAACDPR	0		0	0		Tubulin beta-3 chain OS=Homo sapiens GN=TUBB3 PE=1 SV=2		450	N	0	2	FPGQLNADLR	http://proteomicsresource.washington.edu/tpp/cgi-bin/peptidexml_html2.pl?PepMass=1129.5880&StdPep=&MassError=0.5&xslt=xsltproc&cgi-bin=/tpp/cgi-bin/&ratioType=-1&Ref=2_FPGQLNADLR&Infile=/net/yadlin/vol1/search/Nate/Hague/20141113_SCRIB_TAP_EXPTS/SCRIB_plus_SNAP_more_sample/interact.pep.xml	0.9868	0.9975	2	1	2		N
13h	1	sp|Q3ZCM7|TBB8_HUMAN,tr|F5H0I4|F5H0I4_HUMAN,tr|Q5SQY0|Q5SQY0_HUMAN	http://proteomicsresource.washington.edu/tpp/cgi-bin/comet-fastadb.cgi?Ref=sp|Q3ZCM7|TBB8_HUMAN&Db=/net/yadlin/vol1/search/database/HUMAN_HHV5.fasta.20140213&Pep=EAESCDCLQGFQLTHSLGGGTGSGMGTLLISK+FPGQLNADLR+LAVNMVPFPR+NMMAACDPR+TAVCDIPPR,http://proteomicsresource.washington.edu/tpp/cgi-bin/comet-fastadb.cgi?Ref=tr|F5H0I4|F5H0I4_HUMAN&Db=/net/yadlin/vol1/search/database/HUMAN_HHV5.fasta.20140213&Pe…	0		0	0		Tubulin beta-8 chain OS=Homo sapiens GN=TUBB8 PE=1 SV=2,Tubulin beta-8 chain OS=Homo sapiens GN=TUBB8 PE=3 SV=1,Tubulin beta-8 chain OS=Homo sapiens GN=TUBB8 PE=3 SV=1	;;	444;;	N	0	2	LAVNMVPFPR	http://proteomicsresource.washington.edu/tpp/cgi-bin/peptidexml_html2.pl?PepMass=1142.6270&StdPep=&MassError=0.5&xslt=xsltproc&cgi-bin=/tpp/cgi-bin/&ratioType=-1&Ref=2_LAVNMVPFPR&Infile=/net/yadlin/vol1/search/Nate/Hague/20141113_SCRIB_TAP_EXPTS/SCRIB_plus_SNAP_more_sample/interact.pep.xml	0.9884	0.999	2	0	2		N
13h	1	sp|Q3ZCM7|TBB8_HUMAN,tr|F5H0I4|F5H0I4_HUMAN,tr|Q5SQY0|Q5SQY0_HUMAN	http://proteomicsresource.washington.edu/tpp/cgi-bin/comet-fastadb.cgi?Ref=sp|Q3ZCM7|TBB8_HUMAN&Db=/net/yadlin/vol1/search/database/HUMAN_HHV5.fasta.20140213&Pep=EAESCDCLQGFQLTHSLGGGTGSGMGTLLISK+FPGQLNADLR+LAVNMVPFPR+NMMAACDPR+TAVCDIPPR,http://proteomicsresource.washington.edu/tpp/cgi-bin/comet-fastadb.cgi?Ref=tr|F5H0I4|F5H0I4_HUMAN&Db=/net/yadlin/vol1/search/database/HUMAN_HHV5.fasta.20140213&Pe…	0		0	0		Tubulin beta-8 chain OS=Homo sapiens GN=TUBB8 PE=1 SV=2,Tubulin beta-8 chain OS=Homo sapiens GN=TUBB8 PE=3 SV=1,Tubulin beta-8 chain OS=Homo sapiens GN=TUBB8 PE=3 SV=1	;;	444;;	N	0	2	NMMAACDPR	http://proteomicsresource.washington.edu/tpp/cgi-bin/peptidexml_html2.pl?PepMass=1064.4202&StdPep=NMMAACDPR&MassError=0.5&xslt=xsltproc&cgi-bin=/tpp/cgi-bin/&ratioType=-1&Ref=2_NMMAACDPR&Infile=/net/yadlin/vol1/search/Nate/Hague/20141113_SCRIB_TAP_EXPTS/SCRIB_plus_SNAP_more_sample/interact.pep.xml	0.9884	0.999	2	0	2		N
13h	1	sp|Q3ZCM7|TBB8_HUMAN,tr|F5H0I4|F5H0I4_HUMAN,tr|Q5SQY0|Q5SQY0_HUMAN	http://proteomicsresource.washington.edu/tpp/cgi-bin/comet-fastadb.cgi?Ref=sp|Q3ZCM7|TBB8_HUMAN&Db=/net/yadlin/vol1/search/database/HUMAN_HHV5.fasta.20140213&Pep=EAESCDCLQGFQLTHSLGGGTGSGMGTLLISK+FPGQLNADLR+LAVNMVPFPR+NMMAACDPR+TAVCDIPPR,http://proteomicsresource.washington.edu/tpp/cgi-bin/comet-fastadb.cgi?Ref=tr|F5H0I4|F5H0I4_HUMAN&Db=/net/yadlin/vol1/search/database/HUMAN_HHV5.fasta.20140213&Pe…	0		0	0		Tubulin beta-8 chain OS=Homo sapiens GN=TUBB8 PE=1 SV=2,Tubulin beta-8 chain OS=Homo sapiens GN=TUBB8 PE=3 SV=1,Tubulin beta-8 chain OS=Homo sapiens GN=TUBB8 PE=3 SV=1	;;	444;;	N	0	3	EAESCDCLQGFQLTHSLGGGTGSGMGTLLISK	http://proteomicsresource.washington.edu/tpp/cgi-bin/peptidexml_html2.pl?PepMass=3310.5268&StdPep=EAESCDCLQGFQLTHSLGGGTGSGMGTLLISK&MassError=0.5&xslt=xsltproc&cgi-bin=/tpp/cgi-bin/&ratioType=-1&Ref=3_EAESCDCLQGFQLTHSLGGGTGSGMGTLLISK&Infile=/net/yadlin/vol1/search/Nate/Hague/20141113_SCRIB_TAP_EXPTS/SCRIB_plus_SNAP_more_sample/interact.pep.xml	0.9884	0.999	2	0	2		N
13h	1	sp|Q3ZCM7|TBB8_HUMAN,tr|F5H0I4|F5H0I4_HUMAN,tr|Q5SQY0|Q5SQY0_HUMAN	http://proteomicsresource.washington.edu/tpp/cgi-bin/comet-fastadb.cgi?Ref=sp|Q3ZCM7|TBB8_HUMAN&Db=/net/yadlin/vol1/search/database/HUMAN_HHV5.fasta.20140213&Pep=EAESCDCLQGFQLTHSLGGGTGSGMGTLLISK+FPGQLNADLR+LAVNMVPFPR+NMMAACDPR+TAVCDIPPR,http://proteomicsresource.washington.edu/tpp/cgi-bin/comet-fastadb.cgi?Ref=tr|F5H0I4|F5H0I4_HUMAN&Db=/net/yadlin/vol1/search/database/HUMAN_HHV5.fasta.20140213&Pe…	0		0	0		Tubulin beta-8 chain OS=Homo sapiens GN=TUBB8 PE=1 SV=2,Tubulin beta-8 chain OS=Homo sapiens GN=TUBB8 PE=3 SV=1,Tubulin beta-8 chain OS=Homo sapiens GN=TUBB8 PE=3 SV=1	;;	444;;	N	0	2	FPGQLNADLR	http://proteomicsresource.washington.edu/tpp/cgi-bin/peptidexml_html2.pl?PepMass=1129.5880&StdPep=&MassError=0.5&xslt=xsltproc&cgi-bin=/tpp/cgi-bin/&ratioType=-1&Ref=2_FPGQLNADLR&Infile=/net/yadlin/vol1/search/Nate/Hague/20141113_SCRIB_TAP_EXPTS/SCRIB_plus_SNAP_more_sample/interact.pep.xml	0.9714	0.9975	2	0	2		N
13h	1	sp|Q3ZCM7|TBB8_HUMAN,tr|F5H0I4|F5H0I4_HUMAN,tr|Q5SQY0|Q5SQY0_HUMAN	http://proteomicsresource.washington.edu/tpp/cgi-bin/comet-fastadb.cgi?Ref=sp|Q3ZCM7|TBB8_HUMAN&Db=/net/yadlin/vol1/search/database/HUMAN_HHV5.fasta.20140213&Pep=EAESCDCLQGFQLTHSLGGGTGSGMGTLLISK+FPGQLNADLR+LAVNMVPFPR+NMMAACDPR+TAVCDIPPR,http://proteomicsresource.washington.edu/tpp/cgi-bin/comet-fastadb.cgi?Ref=tr|F5H0I4|F5H0I4_HUMAN&Db=/net/yadlin/vol1/search/database/HUMAN_HHV5.fasta.20140213&Pe…	0		0	0		Tubulin beta-8 chain OS=Homo sapiens GN=TUBB8 PE=1 SV=2,Tubulin beta-8 chain OS=Homo sapiens GN=TUBB8 PE=3 SV=1,Tubulin beta-8 chain OS=Homo sapiens GN=TUBB8 PE=3 SV=1	;;	444;;	N	0	2	TAVCDIPPR	http://proteomicsresource.washington.edu/tpp/cgi-bin/peptidexml_html2.pl?PepMass=1027.5121&StdPep=TAVCDIPPR&MassError=0.5&xslt=xsltproc&cgi-bin=/tpp/cgi-bin/&ratioType=-1&Ref=2_TAVCDIPPR&Infile=/net/yadlin/vol1/search/Nate/Hague/20141113_SCRIB_TAP_EXPTS/SCRIB_plus_SNAP_more_sample/interact.pep.xml	0.6157	0.9495	2	0	2		N
13i	1	sp|Q9BUF5|TBB6_HUMAN,tr|K7ESM5|K7ESM5_HUMAN	http://proteomicsresource.washington.edu/tpp/cgi-bin/comet-fastadb.cgi?Ref=sp|Q9BUF5|TBB6_HUMAN&Db=/net/yadlin/vol1/search/database/HUMAN_HHV5.fasta.20140213&Pep=FPGQLNADLR+LAVNMVPFPR+NMMAACDPR,http://proteomicsresource.washington.edu/tpp/cgi-bin/comet-fastadb.cgi?Ref=tr|K7ESM5|K7ESM5_HUMAN&Db=/net/yadlin/vol1/search/database/HUMAN_HHV5.fasta.20140213&Pep=FPGQLNADLR+LAVNMVPFPR+NMMAACDPR	0		0	0		Tubulin beta-6 chain OS=Homo sapiens GN=TUBB6 PE=1 SV=1,Tubulin beta-6 chain (Fragment) OS=Homo sapiens GN=TUBB6 PE=2 SV=1	;	446;	N	0	2	LAVNMVPFPR	http://proteomicsresource.washington.edu/tpp/cgi-bin/peptidexml_html2.pl?PepMass=1142.6270&StdPep=&MassError=0.5&xslt=xsltproc&cgi-bin=/tpp/cgi-bin/&ratioType=-1&Ref=2_LAVNMVPFPR&Infile=/net/yadlin/vol1/search/Nate/Hague/20141113_SCRIB_TAP_EXPTS/SCRIB_plus_SNAP_more_sample/interact.pep.xml	0.9884	0.999	2	0	2		N
13i	1	sp|Q9BUF5|TBB6_HUMAN,tr|K7ESM5|K7ESM5_HUMAN	http://proteomicsresource.washington.edu/tpp/cgi-bin/comet-fastadb.cgi?Ref=sp|Q9BUF5|TBB6_HUMAN&Db=/net/yadlin/vol1/search/database/HUMAN_HHV5.fasta.20140213&Pep=FPGQLNADLR+LAVNMVPFPR+NMMAACDPR,http://proteomicsresource.washington.edu/tpp/cgi-bin/comet-fastadb.cgi?Ref=tr|K7ESM5|K7ESM5_HUMAN&Db=/net/yadlin/vol1/search/database/HUMAN_HHV5.fasta.20140213&Pep=FPGQLNADLR+LAVNMVPFPR+NMMAACDPR	0		0	0		Tubulin beta-6 chain OS=Homo sapiens GN=TUBB6 PE=1 SV=1,Tubulin beta-6 chain (Fragment) OS=Homo sapiens GN=TUBB6 PE=2 SV=1	;	446;	N	0	2	NMMAACDPR	http://proteomicsresource.washington.edu/tpp/cgi-bin/peptidexml_html2.pl?PepMass=1064.4202&StdPep=NMMAACDPR&MassError=0.5&xslt=xsltproc&cgi-bin=/tpp/cgi-bin/&ratioType=-1&Ref=2_NMMAACDPR&Infile=/net/yadlin/vol1/search/Nate/Hague/20141113_SCRIB_TAP_EXPTS/SCRIB_plus_SNAP_more_sample/interact.pep.xml	0.9884	0.999	2	0	2		N
13i	1	sp|Q9BUF5|TBB6_HUMAN,tr|K7ESM5|K7ESM5_HUMAN	http://proteomicsresource.washington.edu/tpp/cgi-bin/comet-fastadb.cgi?Ref=sp|Q9BUF5|TBB6_HUMAN&Db=/net/yadlin/vol1/search/database/HUMAN_HHV5.fasta.20140213&Pep=FPGQLNADLR+LAVNMVPFPR+NMMAACDPR,http://proteomicsresource.washington.edu/tpp/cgi-bin/comet-fastadb.cgi?Ref=tr|K7ESM5|K7ESM5_HUMAN&Db=/net/yadlin/vol1/search/database/HUMAN_HHV5.fasta.20140213&Pep=FPGQLNADLR+LAVNMVPFPR+NMMAACDPR	0		0	0		Tubulin beta-6 chain OS=Homo sapiens GN=TUBB6 PE=1 SV=1,Tubulin beta-6 chain (Fragment) OS=Homo sapiens GN=TUBB6 PE=2 SV=1	;	446;	N	0	2	FPGQLNADLR	http://proteomicsresource.washington.edu/tpp/cgi-bin/peptidexml_html2.pl?PepMass=1129.5880&StdPep=&MassError=0.5&xslt=xsltproc&cgi-bin=/tpp/cgi-bin/&ratioType=-1&Ref=2_FPGQLNADLR&Infile=/net/yadlin/vol1/search/Nate/Hague/20141113_SCRIB_TAP_EXPTS/SCRIB_plus_SNAP_more_sample/interact.pep.xml	0.9714	0.9975	2	0	2		N
13j	1	tr|A8K854|A8K854_HUMAN	http://proteomicsresource.washington.edu/tpp/cgi-bin/comet-fastadb.cgi?Ref=tr|A8K854|A8K854_HUMAN&Db=/net/yadlin/vol1/search/database/HUMAN_HHV5.fasta.20140213&Pep=ALTVPELTQQMFDAK+FPGQLNADLR+ISEQFTAMFR+LAVNMVPFPR+NMMAACDPR	0		0	0		HCG1983504, isoform CRA_f OS=Homo sapiens GN=TUBB3 PE=2 SV=1		378	N	0	2	ALTVPELTQQMFDAK	http://proteomicsresource.washington.edu/tpp/cgi-bin/peptidexml_html2.pl?PepMass=1690.8600&StdPep=&MassError=0.5&xslt=xsltproc&cgi-bin=/tpp/cgi-bin/&ratioType=-1&Ref=2_ALTVPELTQQMFDAK&Infile=/net/yadlin/vol1/search/Nate/Hague/20141113_SCRIB_TAP_EXPTS/SCRIB_plus_SNAP_more_sample/interact.pep.xml	0.9884	0.999	2	0	2		N
13j	1	tr|A8K854|A8K854_HUMAN	http://proteomicsresource.washington.edu/tpp/cgi-bin/comet-fastadb.cgi?Ref=tr|A8K854|A8K854_HUMAN&Db=/net/yadlin/vol1/search/database/HUMAN_HHV5.fasta.20140213&Pep=ALTVPELTQQMFDAK+FPGQLNADLR+ISEQFTAMFR+LAVNMVPFPR+NMMAACDPR	0		0	0		HCG1983504, isoform CRA_f OS=Homo sapiens GN=TUBB3 PE=2 SV=1		378	N	0	2	LAVNMVPFPR	http://proteomicsresource.washington.edu/tpp/cgi-bin/peptidexml_html2.pl?PepMass=1142.6270&StdPep=&MassError=0.5&xslt=xsltproc&cgi-bin=/tpp/cgi-bin/&ratioType=-1&Ref=2_LAVNMVPFPR&Infile=/net/yadlin/vol1/search/Nate/Hague/20141113_SCRIB_TAP_EXPTS/SCRIB_plus_SNAP_more_sample/interact.pep.xml	0.9884	0.999	2	0	2		N
13j	1	tr|A8K854|A8K854_HUMAN	http://proteomicsresource.washington.edu/tpp/cgi-bin/comet-fastadb.cgi?Ref=tr|A8K854|A8K854_HUMAN&Db=/net/yadlin/vol1/search/database/HUMAN_HHV5.fasta.20140213&Pep=ALTVPELTQQMFDAK+FPGQLNADLR+ISEQFTAMFR+LAVNMVPFPR+NMMAACDPR	0		0	0		HCG1983504, isoform CRA_f OS=Homo sapiens GN=TUBB3 PE=2 SV=1		378	N	0	2	ISEQFTAMFR	http://proteomicsresource.washington.edu/tpp/cgi-bin/peptidexml_html2.pl?PepMass=1228.5910&StdPep=&MassError=0.5&xslt=xsltproc&cgi-bin=/tpp/cgi-bin/&ratioType=-1&Ref=2_ISEQFTAMFR&Infile=/net/yadlin/vol1/search/Nate/Hague/20141113_SCRIB_TAP_EXPTS/SCRIB_plus_SNAP_more_sample/interact.pep.xml	0.9884	0.999	2	0	2		N
13j	1	tr|A8K854|A8K854_HUMAN	http://proteomicsresource.washington.edu/tpp/cgi-bin/comet-fastadb.cgi?Ref=tr|A8K854|A8K854_HUMAN&Db=/net/yadlin/vol1/search/database/HUMAN_HHV5.fasta.20140213&Pep=ALTVPELTQQMFDAK+FPGQLNADLR+ISEQFTAMFR+LAVNMVPFPR+NMMAACDPR	0		0	0		HCG1983504, isoform CRA_f OS=Homo sapiens GN=TUBB3 PE=2 SV=1		378	N	0	2	NMMAACDPR	http://proteomicsresource.washington.edu/tpp/cgi-bin/peptidexml_html2.pl?PepMass=1064.4202&StdPep=NMMAACDPR&MassError=0.5&xslt=xsltproc&cgi-bin=/tpp/cgi-bin/&ratioType=-1&Ref=2_NMMAACDPR&Infile=/net/yadlin/vol1/search/Nate/Hague/20141113_SCRIB_TAP_EXPTS/SCRIB_plus_SNAP_more_sample/interact.pep.xml	0.9884	0.999	2	0	2		N
13j	1	tr|A8K854|A8K854_HUMAN	http://proteomicsresource.washington.edu/tpp/cgi-bin/comet-fastadb.cgi?Ref=tr|A8K854|A8K854_HUMAN&Db=/net/yadlin/vol1/search/database/HUMAN_HHV5.fasta.20140213&Pep=ALTVPELTQQMFDAK+FPGQLNADLR+ISEQFTAMFR+LAVNMVPFPR+NMMAACDPR	0		0	0		HCG1983504, isoform CRA_f OS=Homo sapiens GN=TUBB3 PE=2 SV=1		378	N	0	2	FPGQLNADLR	http://proteomicsresource.washington.edu/tpp/cgi-bin/peptidexml_html2.pl?PepMass=1129.5880&StdPep=&MassError=0.5&xslt=xsltproc&cgi-bin=/tpp/cgi-bin/&ratioType=-1&Ref=2_FPGQLNADLR&Infile=/net/yadlin/vol1/search/Nate/Hague/20141113_SCRIB_TAP_EXPTS/SCRIB_plus_SNAP_more_sample/interact.pep.xml	0.9714	0.9975	2	0	2		N
13k	1	tr|E9PBJ4|E9PBJ4_HUMAN	http://proteomicsresource.washington.edu/tpp/cgi-bin/comet-fastadb.cgi?Ref=tr|E9PBJ4|E9PBJ4_HUMAN&Db=/net/yadlin/vol1/search/database/HUMAN_HHV5.fasta.20140213&Pep=AILVDLEPGTMDSVR+EIVHIQAGQCGNQIGAK+EIVHLQAGQCGNQIGAK+EVDEQMLNVQNK+FWEVISDEHGIDPTGTYHGDSDLQLDR+ISEQFTAMFR+MAVTFIGNSTAIQELFK+TAVCDIPPR	0		0	0		Tubulin beta chain OS=Homo sapiens GN=TUBB PE=2 SV=1		243	N	0	2	AILVDLEPGTMDSVR	http://proteomicsresource.washington.edu/tpp/cgi-bin/peptidexml_html2.pl?PepMass=1614.8287&StdPep=&MassError=0.5&xslt=xsltproc&cgi-bin=/tpp/cgi-bin/&ratioType=-1&Ref=2_AILVDLEPGTMDSVR&Infile=/net/yadlin/vol1/search/Nate/Hague/20141113_SCRIB_TAP_EXPTS/SCRIB_plus_SNAP_more_sample/interact.pep.xml	0.9947	0.999	2	1	1		N
13k	1	tr|E9PBJ4|E9PBJ4_HUMAN	http://proteomicsresource.washington.edu/tpp/cgi-bin/comet-fastadb.cgi?Ref=tr|E9PBJ4|E9PBJ4_HUMAN&Db=/net/yadlin/vol1/search/database/HUMAN_HHV5.fasta.20140213&Pep=AILVDLEPGTMDSVR+EIVHIQAGQCGNQIGAK+EIVHLQAGQCGNQIGAK+EVDEQMLNVQNK+FWEVISDEHGIDPTGTYHGDSDLQLDR+ISEQFTAMFR+MAVTFIGNSTAIQELFK+TAVCDIPPR	0		0	0		Tubulin beta chain OS=Homo sapiens GN=TUBB PE=2 SV=1		243	N	0	2	ISEQFTAMFR	http://proteomicsresource.washington.edu/tpp/cgi-bin/peptidexml_html2.pl?PepMass=1228.5910&StdPep=&MassError=0.5&xslt=xsltproc&cgi-bin=/tpp/cgi-bin/&ratioType=-1&Ref=2_ISEQFTAMFR&Infile=/net/yadlin/vol1/search/Nate/Hague/20141113_SCRIB_TAP_EXPTS/SCRIB_plus_SNAP_more_sample/interact.pep.xml	0.9947	0.999	2	1	2		N
13k	1	tr|E9PBJ4|E9PBJ4_HUMAN	http://proteomicsresource.washington.edu/tpp/cgi-bin/comet-fastadb.cgi?Ref=tr|E9PBJ4|E9PBJ4_HUMAN&Db=/net/yadlin/vol1/search/database/HUMAN_HHV5.fasta.20140213&Pep=AILVDLEPGTMDSVR+EIVHIQAGQCGNQIGAK+EIVHLQAGQCGNQIGAK+EVDEQMLNVQNK+FWEVISDEHGIDPTGTYHGDSDLQLDR+ISEQFTAMFR+MAVTFIGNSTAIQELFK+TAVCDIPPR	0		0	0		Tubulin beta chain OS=Homo sapiens GN=TUBB PE=2 SV=1		243	N	0	2	M[147]AVTFIGNSTAIQELFK	http://proteomicsresource.washington.edu/tpp/cgi-bin/peptidexml_html2.pl?PepMass=1884.9655&StdPep=M[147]AVTFIGNSTAIQELFK&MassError=0.5&xslt=xsltproc&cgi-bin=/tpp/cgi-bin/&ratioType=-1&Ref=2_MAVTFIGNSTAIQELFK&Infile=/net/yadlin/vol1/search/Nate/Hague/20141113_SCRIB_TAP_EXPTS/SCRIB_plus_SNAP_more_sample/interact.pep.xml	0.9947	0.999	2	1	2		N
13k	1	tr|E9PBJ4|E9PBJ4_HUMAN	http://proteomicsresource.washington.edu/tpp/cgi-bin/comet-fastadb.cgi?Ref=tr|E9PBJ4|E9PBJ4_HUMAN&Db=/net/yadlin/vol1/search/database/HUMAN_HHV5.fasta.20140213&Pep=AILVDLEPGTMDSVR+EIVHIQAGQCGNQIGAK+EIVHLQAGQCGNQIGAK+EVDEQMLNVQNK+FWEVISDEHGIDPTGTYHGDSDLQLDR+ISEQFTAMFR+MAVTFIGNSTAIQELFK+TAVCDIPPR	0		0	0		Tubulin beta chain OS=Homo sapiens GN=TUBB PE=2 SV=1		243	N	0	3	EIVHIQAGQCGNQIGAK	http://proteomicsresource.washington.edu/tpp/cgi-bin/peptidexml_html2.pl?PepMass=1821.9156&StdPep=EIVHIQAGQCGNQIGAK&MassError=0.5&xslt=xsltproc&cgi-bin=/tpp/cgi-bin/&ratioType=-1&Ref=3_EIVHIQAGQCGNQIGAK&Infile=/net/yadlin/vol1/search/Nate/Hague/20141113_SCRIB_TAP_EXPTS/SCRIB_plus_SNAP_more_sample/interact.pep.xml	0.9947	0.999	2	1	2		N
13k	1	tr|E9PBJ4|E9PBJ4_HUMAN	http://proteomicsresource.washington.edu/tpp/cgi-bin/comet-fastadb.cgi?Ref=tr|E9PBJ4|E9PBJ4_HUMAN&Db=/net/yadlin/vol1/search/database/HUMAN_HHV5.fasta.20140213&Pep=AILVDLEPGTMDSVR+EIVHIQAGQCGNQIGAK+EIVHLQAGQCGNQIGAK+EVDEQMLNVQNK+FWEVISDEHGIDPTGTYHGDSDLQLDR+ISEQFTAMFR+MAVTFIGNSTAIQELFK+TAVCDIPPR	0		0	0		Tubulin beta chain OS=Homo sapiens GN=TUBB PE=2 SV=1		243	N	0	2	EVDEQMLNVQNK	http://proteomicsresource.washington.edu/tpp/cgi-bin/peptidexml_html2.pl?PepMass=1445.6820&StdPep=&MassError=0.5&xslt=xsltproc&cgi-bin=/tpp/cgi-bin/&ratioType=-1&Ref=2_EVDEQMLNVQNK&Infile=/net/yadlin/vol1/search/Nate/Hague/20141113_SCRIB_TAP_EXPTS/SCRIB_plus_SNAP_more_sample/interact.pep.xml	0.9942	0.9989	1	1	2		N
13k	1	tr|E9PBJ4|E9PBJ4_HUMAN	http://proteomicsresource.washington.edu/tpp/cgi-bin/comet-fastadb.cgi?Ref=tr|E9PBJ4|E9PBJ4_HUMAN&Db=/net/yadlin/vol1/search/database/HUMAN_HHV5.fasta.20140213&Pep=AILVDLEPGTMDSVR+EIVHIQAGQCGNQIGAK+EIVHLQAGQCGNQIGAK+EVDEQMLNVQNK+FWEVISDEHGIDPTGTYHGDSDLQLDR+ISEQFTAMFR+MAVTFIGNSTAIQELFK+TAVCDIPPR	0		0	0		Tubulin beta chain OS=Homo sapiens GN=TUBB PE=2 SV=1		243	N	0	4	FWEVISDEHGIDPTGTYHGDSDLQLDR	http://proteomicsresource.washington.edu/tpp/cgi-bin/peptidexml_html2.pl?PepMass=3101.4003&StdPep=&MassError=0.5&xslt=xsltproc&cgi-bin=/tpp/cgi-bin/&ratioType=-1&Ref=4_FWEVISDEHGIDPTGTYHGDSDLQLDR&Infile=/net/yadlin/vol1/search/Nate/Hague/20141113_SCRIB_TAP_EXPTS/SCRIB_plus_SNAP_more_sample/interact.pep.xml	0.9801	0.9962	2	1	5		N
13k	1	tr|E9PBJ4|E9PBJ4_HUMAN	http://proteomicsresource.washington.edu/tpp/cgi-bin/comet-fastadb.cgi?Ref=tr|E9PBJ4|E9PBJ4_HUMAN&Db=/net/yadlin/vol1/search/database/HUMAN_HHV5.fasta.20140213&Pep=AILVDLEPGTMDSVR+EIVHIQAGQCGNQIGAK+EIVHLQAGQCGNQIGAK+EVDEQMLNVQNK+FWEVISDEHGIDPTGTYHGDSDLQLDR+ISEQFTAMFR+MAVTFIGNSTAIQELFK+TAVCDIPPR	0		0	0		Tubulin beta chain OS=Homo sapiens GN=TUBB PE=2 SV=1		243	N	0	2	TAVCDIPPR	http://proteomicsresource.washington.edu/tpp/cgi-bin/peptidexml_html2.pl?PepMass=1027.5121&StdPep=TAVCDIPPR&MassError=0.5&xslt=xsltproc&cgi-bin=/tpp/cgi-bin/&ratioType=-1&Ref=2_TAVCDIPPR&Infile=/net/yadlin/vol1/search/Nate/Hague/20141113_SCRIB_TAP_EXPTS/SCRIB_plus_SNAP_more_sample/interact.pep.xml	0.7792	0.9495	2	1	2		N
13l	1	tr|G3V2A3|G3V2A3_HUMAN	http://proteomicsresource.washington.edu/tpp/cgi-bin/comet-fastadb.cgi?Ref=tr|G3V2A3|G3V2A3_HUMAN&Db=/net/yadlin/vol1/search/database/HUMAN_HHV5.fasta.20140213&Pep=FPGQLNADLR	0		0	0		Tubulin beta-3 chain (Fragment) OS=Homo sapiens GN=TUBB3 PE=2 SV=1		189	N	0	2	FPGQLNADLR	http://proteomicsresource.washington.edu/tpp/cgi-bin/peptidexml_html2.pl?PepMass=1129.5880&StdPep=&MassError=0.5&xslt=xsltproc&cgi-bin=/tpp/cgi-bin/&ratioType=-1&Ref=2_FPGQLNADLR&Infile=/net/yadlin/vol1/search/Nate/Hague/20141113_SCRIB_TAP_EXPTS/SCRIB_plus_SNAP_more_sample/interact.pep.xml	0.9714	0.9975	2	0	2		N
13m	1	tr|G3V2N6|G3V2N6_HUMAN,tr|G3V2R8|G3V2R8_HUMAN,tr|G3V3R4|G3V3R4_HUMAN,tr|G3V5W4|G3V5W4_HUMAN	http://proteomicsresource.washington.edu/tpp/cgi-bin/comet-fastadb.cgi?Ref=tr|G3V2N6|G3V2N6_HUMAN&Db=/net/yadlin/vol1/search/database/HUMAN_HHV5.fasta.20140213&Pep=AILVDLEPGTMDSVR+EIVHIQAGQCGNQIGAK+EIVHLQAGQCGNQIGAK,http://proteomicsresource.washington.edu/tpp/cgi-bin/comet-fastadb.cgi?Ref=tr|G3V2R8|G3V2R8_HUMAN&Db=/net/yadlin/vol1/search/database/HUMAN_HHV5.fasta.20140213&Pep=AILVDLEPGTMDSVR+EIV…	0		0	0		HCG1983504, isoform CRA_d OS=Homo sapiens GN=TUBB3 PE=2 SV=1,HCG1983504, isoform CRA_e OS=Homo sapiens GN=TUBB3 PE=2 SV=1,HCG1983504, isoform CRA_c OS=Homo sapiens GN=TUBB3 PE=2 SV=1,Tubulin beta-3 chain OS=Homo sapiens GN=TUBB3 PE=2 SV=1	;;;	164;;;	N	0	2	AILVDLEPGTMDSVR	http://proteomicsresource.washington.edu/tpp/cgi-bin/peptidexml_html2.pl?PepMass=1614.8287&StdPep=&MassError=0.5&xslt=xsltproc&cgi-bin=/tpp/cgi-bin/&ratioType=-1&Ref=2_AILVDLEPGTMDSVR&Infile=/net/yadlin/vol1/search/Nate/Hague/20141113_SCRIB_TAP_EXPTS/SCRIB_plus_SNAP_more_sample/interact.pep.xml	0.9884	0.999	2	0	1		N
13m	1	tr|G3V2N6|G3V2N6_HUMAN,tr|G3V2R8|G3V2R8_HUMAN,tr|G3V3R4|G3V3R4_HUMAN,tr|G3V5W4|G3V5W4_HUMAN	http://proteomicsresource.washington.edu/tpp/cgi-bin/comet-fastadb.cgi?Ref=tr|G3V2N6|G3V2N6_HUMAN&Db=/net/yadlin/vol1/search/database/HUMAN_HHV5.fasta.20140213&Pep=AILVDLEPGTMDSVR+EIVHIQAGQCGNQIGAK+EIVHLQAGQCGNQIGAK,http://proteomicsresource.washington.edu/tpp/cgi-bin/comet-fastadb.cgi?Ref=tr|G3V2R8|G3V2R8_HUMAN&Db=/net/yadlin/vol1/search/database/HUMAN_HHV5.fasta.20140213&Pep=AILVDLEPGTMDSVR+EIV…	0		0	0		HCG1983504, isoform CRA_d OS=Homo sapiens GN=TUBB3 PE=2 SV=1,HCG1983504, isoform CRA_e OS=Homo sapiens GN=TUBB3 PE=2 SV=1,HCG1983504, isoform CRA_c OS=Homo sapiens GN=TUBB3 PE=2 SV=1,Tubulin beta-3 chain OS=Homo sapiens GN=TUBB3 PE=2 SV=1	;;;	164;;;	N	0	3	EIVHIQAGQCGNQIGAK	http://proteomicsresource.washington.edu/tpp/cgi-bin/peptidexml_html2.pl?PepMass=1821.9156&StdPep=EIVHIQAGQCGNQIGAK&MassError=0.5&xslt=xsltproc&cgi-bin=/tpp/cgi-bin/&ratioType=-1&Ref=3_EIVHIQAGQCGNQIGAK&Infile=/net/yadlin/vol1/search/Nate/Hague/20141113_SCRIB_TAP_EXPTS/SCRIB_plus_SNAP_more_sample/interact.pep.xml	0.9884	0.999	2	0	2		N
13n	1	tr|G3V3J6|G3V3J6_HUMAN,tr|G3V3W7|G3V3W7_HUMAN,tr|G3V4U2|G3V4U2_HUMAN,tr|M0R2T4|M0R2T4_HUMAN	http://proteomicsresource.washington.edu/tpp/cgi-bin/comet-fastadb.cgi?Ref=tr|G3V3J6|G3V3J6_HUMAN&Db=/net/yadlin/vol1/search/database/HUMAN_HHV5.fasta.20140213&Pep=EIVHIQAGQCGNQIGAK+EIVHLQAGQCGNQIGAK,http://proteomicsresource.washington.edu/tpp/cgi-bin/comet-fastadb.cgi?Ref=tr|G3V3W7|G3V3W7_HUMAN&Db=/net/yadlin/vol1/search/database/HUMAN_HHV5.fasta.20140213&Pep=EIVHIQAGQCGNQIGAK+EIVHLQAGQCGNQIGAK…	0		0	0		HCG1983504, isoform CRA_b OS=Homo sapiens GN=TUBB3 PE=2 SV=1,Tubulin beta-3 chain OS=Homo sapiens GN=TUBB3 PE=2 SV=1,Tubulin beta-3 chain OS=Homo sapiens GN=TUBB3 PE=2 SV=1,Tubulin beta-4A chain OS=Homo sapiens GN=TUBB4A PE=2 SV=1	;;;	55;;;	N	0	3	EIVHIQAGQCGNQIGAK	http://proteomicsresource.washington.edu/tpp/cgi-bin/peptidexml_html2.pl?PepMass=1821.9156&StdPep=EIVHIQAGQCGNQIGAK&MassError=0.5&xslt=xsltproc&cgi-bin=/tpp/cgi-bin/&ratioType=-1&Ref=3_EIVHIQAGQCGNQIGAK&Infile=/net/yadlin/vol1/search/Nate/Hague/20141113_SCRIB_TAP_EXPTS/SCRIB_plus_SNAP_more_sample/interact.pep.xml	0.9884	0.999	2	0	2		N
13o	1	tr|M0QX14|M0QX14_HUMAN,tr|M0QY37|M0QY37_HUMAN,tr|M0QY85|M0QY85_HUMAN,tr|M0QZL7|M0QZL7_HUMAN,tr|M0R0X0|M0R0X0_HUMAN,tr|M0R278|M0R278_HUMAN	http://proteomicsresource.washington.edu/tpp/cgi-bin/comet-fastadb.cgi?Ref=tr|M0QX14|M0QX14_HUMAN&Db=/net/yadlin/vol1/search/database/HUMAN_HHV5.fasta.20140213&Pep=EIVHIQAGQCGNQIGAK+EIVHLQAGQCGNQIGAK+FWEVISDEHGIDPTGTYHGDSDLQLER,http://proteomicsresource.washington.edu/tpp/cgi-bin/comet-fastadb.cgi?Ref=tr|M0QY37|M0QY37_HUMAN&Db=/net/yadlin/vol1/search/database/HUMAN_HHV5.fasta.20140213&Pep=EIVHIQA…	0		0	0		Tubulin beta-4A chain OS=Homo sapiens GN=TUBB4A PE=2 SV=1,Tubulin beta-4A chain OS=Homo sapiens GN=TUBB4A PE=2 SV=1,Tubulin beta-4A chain (Fragment) OS=Homo sapiens GN=TUBB4A PE=2 SV=1,Tubulin beta-4A chain (Fragment) OS=Homo sapiens GN=TUBB4A PE=2 SV=1,Tubulin beta-4A chain OS=Homo sapiens GN=TUBB4A PE=2 SV=1,Tubulin beta-4A chain (Fragment) OS=Homo sapiens GN=TUBB4A PE=2 SV=1	;;;;;	110;;;;;	N	0	3	EIVHIQAGQCGNQIGAK	http://proteomicsresource.washington.edu/tpp/cgi-bin/peptidexml_html2.pl?PepMass=1821.9156&StdPep=EIVHIQAGQCGNQIGAK&MassError=0.5&xslt=xsltproc&cgi-bin=/tpp/cgi-bin/&ratioType=-1&Ref=3_EIVHIQAGQCGNQIGAK&Infile=/net/yadlin/vol1/search/Nate/Hague/20141113_SCRIB_TAP_EXPTS/SCRIB_plus_SNAP_more_sample/interact.pep.xml	0.9884	0.999	2	0	2		N
13o	1	tr|M0QX14|M0QX14_HUMAN,tr|M0QY37|M0QY37_HUMAN,tr|M0QY85|M0QY85_HUMAN,tr|M0QZL7|M0QZL7_HUMAN,tr|M0R0X0|M0R0X0_HUMAN,tr|M0R278|M0R278_HUMAN	http://proteomicsresource.washington.edu/tpp/cgi-bin/comet-fastadb.cgi?Ref=tr|M0QX14|M0QX14_HUMAN&Db=/net/yadlin/vol1/search/database/HUMAN_HHV5.fasta.20140213&Pep=EIVHIQAGQCGNQIGAK+EIVHLQAGQCGNQIGAK+FWEVISDEHGIDPTGTYHGDSDLQLER,http://proteomicsresource.washington.edu/tpp/cgi-bin/comet-fastadb.cgi?Ref=tr|M0QY37|M0QY37_HUMAN&Db=/net/yadlin/vol1/search/database/HUMAN_HHV5.fasta.20140213&Pep=EIVHIQA…	0		0	0		Tubulin beta-4A chain OS=Homo sapiens GN=TUBB4A PE=2 SV=1,Tubulin beta-4A chain OS=Homo sapiens GN=TUBB4A PE=2 SV=1,Tubulin beta-4A chain (Fragment) OS=Homo sapiens GN=TUBB4A PE=2 SV=1,Tubulin beta-4A chain (Fragment) OS=Homo sapiens GN=TUBB4A PE=2 SV=1,Tubulin beta-4A chain OS=Homo sapiens GN=TUBB4A PE=2 SV=1,Tubulin beta-4A chain (Fragment) OS=Homo sapiens GN=TUBB4A PE=2 SV=1	;;;;;	110;;;;;	N	0	4	FWEVISDEHGIDPTGTYHGDSDLQLER	http://proteomicsresource.washington.edu/tpp/cgi-bin/peptidexml_html2.pl?PepMass=3115.4159&StdPep=&MassError=0.5&xslt=xsltproc&cgi-bin=/tpp/cgi-bin/&ratioType=-1&Ref=4_FWEVISDEHGIDPTGTYHGDSDLQLER&Infile=/net/yadlin/vol1/search/Nate/Hague/20141113_SCRIB_TAP_EXPTS/SCRIB_plus_SNAP_more_sample/interact.pep.xml	0.9884	0.999	2	0	4		N
13p	1	tr|M0QYM7|M0QYM7_HUMAN	http://proteomicsresource.washington.edu/tpp/cgi-bin/comet-fastadb.cgi?Ref=tr|M0QYM7|M0QYM7_HUMAN&Db=/net/yadlin/vol1/search/database/HUMAN_HHV5.fasta.20140213&Pep=EAESCDCLQGFQLTHSLGGGTGSGMGTLLISK+EIVHIQAGQCGNQIGAK+EIVHLQAGQCGNQIGAK+FWEVISDEHGIDPTGTYHGDSDLQLER	0		0	0		Tubulin beta-4A chain (Fragment) OS=Homo sapiens GN=TUBB4A PE=2 SV=1		161	N	0	3	EAESCDCLQGFQLTHSLGGGTGSGMGTLLISK	http://proteomicsresource.washington.edu/tpp/cgi-bin/peptidexml_html2.pl?PepMass=3310.5268&StdPep=EAESCDCLQGFQLTHSLGGGTGSGMGTLLISK&MassError=0.5&xslt=xsltproc&cgi-bin=/tpp/cgi-bin/&ratioType=-1&Ref=3_EAESCDCLQGFQLTHSLGGGTGSGMGTLLISK&Infile=/net/yadlin/vol1/search/Nate/Hague/20141113_SCRIB_TAP_EXPTS/SCRIB_plus_SNAP_more_sample/interact.pep.xml	0.9947	0.999	1	1	2		N
13p	1	tr|M0QYM7|M0QYM7_HUMAN	http://proteomicsresource.washington.edu/tpp/cgi-bin/comet-fastadb.cgi?Ref=tr|M0QYM7|M0QYM7_HUMAN&Db=/net/yadlin/vol1/search/database/HUMAN_HHV5.fasta.20140213&Pep=EAESCDCLQGFQLTHSLGGGTGSGMGTLLISK+EIVHIQAGQCGNQIGAK+EIVHLQAGQCGNQIGAK+FWEVISDEHGIDPTGTYHGDSDLQLER	0		0	0		Tubulin beta-4A chain (Fragment) OS=Homo sapiens GN=TUBB4A PE=2 SV=1		161	N	0	3	EIVHIQAGQCGNQIGAK	http://proteomicsresource.washington.edu/tpp/cgi-bin/peptidexml_html2.pl?PepMass=1821.9156&StdPep=EIVHIQAGQCGNQIGAK&MassError=0.5&xslt=xsltproc&cgi-bin=/tpp/cgi-bin/&ratioType=-1&Ref=3_EIVHIQAGQCGNQIGAK&Infile=/net/yadlin/vol1/search/Nate/Hague/20141113_SCRIB_TAP_EXPTS/SCRIB_plus_SNAP_more_sample/interact.pep.xml	0.9947	0.999	2	1	2		N
13p	1	tr|M0QYM7|M0QYM7_HUMAN	http://proteomicsresource.washington.edu/tpp/cgi-bin/comet-fastadb.cgi?Ref=tr|M0QYM7|M0QYM7_HUMAN&Db=/net/yadlin/vol1/search/database/HUMAN_HHV5.fasta.20140213&Pep=EAESCDCLQGFQLTHSLGGGTGSGMGTLLISK+EIVHIQAGQCGNQIGAK+EIVHLQAGQCGNQIGAK+FWEVISDEHGIDPTGTYHGDSDLQLER	0		0	0		Tubulin beta-4A chain (Fragment) OS=Homo sapiens GN=TUBB4A PE=2 SV=1		161	N	0	4	FWEVISDEHGIDPTGTYHGDSDLQLER	http://proteomicsresource.washington.edu/tpp/cgi-bin/peptidexml_html2.pl?PepMass=3115.4159&StdPep=&MassError=0.5&xslt=xsltproc&cgi-bin=/tpp/cgi-bin/&ratioType=-1&Ref=4_FWEVISDEHGIDPTGTYHGDSDLQLER&Infile=/net/yadlin/vol1/search/Nate/Hague/20141113_SCRIB_TAP_EXPTS/SCRIB_plus_SNAP_more_sample/interact.pep.xml	0.9947	0.999	2	1	4		N
13q	1	tr|M0R042|M0R042_HUMAN	http://proteomicsresource.washington.edu/tpp/cgi-bin/comet-fastadb.cgi?Ref=tr|M0R042|M0R042_HUMAN&Db=/net/yadlin/vol1/search/database/HUMAN_HHV5.fasta.20140213&Pep=EAESCDCLQGFQLTHSLGGGTGSGMGTLLISK+EIVHIQAGQCGNQIGAK+EIVHLQAGQCGNQIGAK	0		0	0		Tubulin beta-4A chain (Fragment) OS=Homo sapiens GN=TUBB4A PE=2 SV=1		144	N	0	3	EAESCDCLQGFQLTHSLGGGTGSGMGTLLISK	http://proteomicsresource.washington.edu/tpp/cgi-bin/peptidexml_html2.pl?PepMass=3310.5268&StdPep=EAESCDCLQGFQLTHSLGGGTGSGMGTLLISK&MassError=0.5&xslt=xsltproc&cgi-bin=/tpp/cgi-bin/&ratioType=-1&Ref=3_EAESCDCLQGFQLTHSLGGGTGSGMGTLLISK&Infile=/net/yadlin/vol1/search/Nate/Hague/20141113_SCRIB_TAP_EXPTS/SCRIB_plus_SNAP_more_sample/interact.pep.xml	0.9884	0.999	2	0	2		N
13q	1	tr|M0R042|M0R042_HUMAN	http://proteomicsresource.washington.edu/tpp/cgi-bin/comet-fastadb.cgi?Ref=tr|M0R042|M0R042_HUMAN&Db=/net/yadlin/vol1/search/database/HUMAN_HHV5.fasta.20140213&Pep=EAESCDCLQGFQLTHSLGGGTGSGMGTLLISK+EIVHIQAGQCGNQIGAK+EIVHLQAGQCGNQIGAK	0		0	0		Tubulin beta-4A chain (Fragment) OS=Homo sapiens GN=TUBB4A PE=2 SV=1		144	N	0	3	EIVHIQAGQCGNQIGAK	http://proteomicsresource.washington.edu/tpp/cgi-bin/peptidexml_html2.pl?PepMass=1821.9156&StdPep=EIVHIQAGQCGNQIGAK&MassError=0.5&xslt=xsltproc&cgi-bin=/tpp/cgi-bin/&ratioType=-1&Ref=3_EIVHIQAGQCGNQIGAK&Infile=/net/yadlin/vol1/search/Nate/Hague/20141113_SCRIB_TAP_EXPTS/SCRIB_plus_SNAP_more_sample/interact.pep.xml	0.9884	0.999	2	0	2		N
13r	1	tr|M0R2D3|M0R2D3_HUMAN	http://proteomicsresource.washington.edu/tpp/cgi-bin/comet-fastadb.cgi?Ref=tr|M0R2D3|M0R2D3_HUMAN&Db=/net/yadlin/vol1/search/database/HUMAN_HHV5.fasta.20140213&Pep=EIVHIQAGQCGNQIGAK+EIVHLQAGQCGNQIGAK+FPGQLNADLR+FWEVISDEHGIDPTGTYHGDSDLQLER	0		0	0		Tubulin beta-4A chain (Fragment) OS=Homo sapiens GN=TUBB4A PE=2 SV=1		155	N	0	3	EIVHIQAGQCGNQIGAK	http://proteomicsresource.washington.edu/tpp/cgi-bin/peptidexml_html2.pl?PepMass=1821.9156&StdPep=EIVHIQAGQCGNQIGAK&MassError=0.5&xslt=xsltproc&cgi-bin=/tpp/cgi-bin/&ratioType=-1&Ref=3_EIVHIQAGQCGNQIGAK&Infile=/net/yadlin/vol1/search/Nate/Hague/20141113_SCRIB_TAP_EXPTS/SCRIB_plus_SNAP_more_sample/interact.pep.xml	0.9884	0.999	2	0	2		N
13r	1	tr|M0R2D3|M0R2D3_HUMAN	http://proteomicsresource.washington.edu/tpp/cgi-bin/comet-fastadb.cgi?Ref=tr|M0R2D3|M0R2D3_HUMAN&Db=/net/yadlin/vol1/search/database/HUMAN_HHV5.fasta.20140213&Pep=EIVHIQAGQCGNQIGAK+EIVHLQAGQCGNQIGAK+FPGQLNADLR+FWEVISDEHGIDPTGTYHGDSDLQLER	0		0	0		Tubulin beta-4A chain (Fragment) OS=Homo sapiens GN=TUBB4A PE=2 SV=1		155	N	0	4	FWEVISDEHGIDPTGTYHGDSDLQLER	http://proteomicsresource.washington.edu/tpp/cgi-bin/peptidexml_html2.pl?PepMass=3115.4159&StdPep=&MassError=0.5&xslt=xsltproc&cgi-bin=/tpp/cgi-bin/&ratioType=-1&Ref=4_FWEVISDEHGIDPTGTYHGDSDLQLER&Infile=/net/yadlin/vol1/search/Nate/Hague/20141113_SCRIB_TAP_EXPTS/SCRIB_plus_SNAP_more_sample/interact.pep.xml	0.9884	0.999	2	0	4		N
13r	1	tr|M0R2D3|M0R2D3_HUMAN	http://proteomicsresource.washington.edu/tpp/cgi-bin/comet-fastadb.cgi?Ref=tr|M0R2D3|M0R2D3_HUMAN&Db=/net/yadlin/vol1/search/database/HUMAN_HHV5.fasta.20140213&Pep=EIVHIQAGQCGNQIGAK+EIVHLQAGQCGNQIGAK+FPGQLNADLR+FWEVISDEHGIDPTGTYHGDSDLQLER	0		0	0		Tubulin beta-4A chain (Fragment) OS=Homo sapiens GN=TUBB4A PE=2 SV=1		155	N	0	2	FPGQLNADLR	http://proteomicsresource.washington.edu/tpp/cgi-bin/peptidexml_html2.pl?PepMass=1129.5880&StdPep=&MassError=0.5&xslt=xsltproc&cgi-bin=/tpp/cgi-bin/&ratioType=-1&Ref=2_FPGQLNADLR&Infile=/net/yadlin/vol1/search/Nate/Hague/20141113_SCRIB_TAP_EXPTS/SCRIB_plus_SNAP_more_sample/interact.pep.xml	0.9714	0.9975	2	0	2		N
13s	1	tr|Q5JP53|Q5JP53_HUMAN	http://proteomicsresource.washington.edu/tpp/cgi-bin/comet-fastadb.cgi?Ref=tr|Q5JP53|Q5JP53_HUMAN&Db=/net/yadlin/vol1/search/database/HUMAN_HHV5.fasta.20140213&Pep=AILVDLEPGTMDSVR+ALTVPELTQQVFDAK+EAESCDCLQGFQLTHSLGGGTGSGMGTLLISK+EVDEQMLNVQNK+FPGQLNADLR+FWEVISDEHGIDPTGTYHGDSDLQLDR+ISEQFTAMFR+LAVNMVPFPR+MAVTFIGNSTAIQELFK+NMMAACDPR+TAVCDIPPR+YLTVAAVFR	0		0	0		Tubulin beta chain OS=Homo sapiens GN=TUBB PE=2 SV=1		426	N	0	2	AILVDLEPGTMDSVR	http://proteomicsresource.washington.edu/tpp/cgi-bin/peptidexml_html2.pl?PepMass=1614.8287&StdPep=&MassError=0.5&xslt=xsltproc&cgi-bin=/tpp/cgi-bin/&ratioType=-1&Ref=2_AILVDLEPGTMDSVR&Infile=/net/yadlin/vol1/search/Nate/Hague/20141113_SCRIB_TAP_EXPTS/SCRIB_plus_SNAP_more_sample/interact.pep.xml	0.9884	0.999	2	0	1		N
13s	1	tr|Q5JP53|Q5JP53_HUMAN	http://proteomicsresource.washington.edu/tpp/cgi-bin/comet-fastadb.cgi?Ref=tr|Q5JP53|Q5JP53_HUMAN&Db=/net/yadlin/vol1/search/database/HUMAN_HHV5.fasta.20140213&Pep=AILVDLEPGTMDSVR+ALTVPELTQQVFDAK+EAESCDCLQGFQLTHSLGGGTGSGMGTLLISK+EVDEQMLNVQNK+FPGQLNADLR+FWEVISDEHGIDPTGTYHGDSDLQLDR+ISEQFTAMFR+LAVNMVPFPR+MAVTFIGNSTAIQELFK+NMMAACDPR+TAVCDIPPR+YLTVAAVFR	0		0	0		Tubulin beta chain OS=Homo sapiens GN=TUBB PE=2 SV=1		426	N	0	2	ALTVPELTQQVFDAK	http://proteomicsresource.washington.edu/tpp/cgi-bin/peptidexml_html2.pl?PepMass=1658.8879&StdPep=&MassError=0.5&xslt=xsltproc&cgi-bin=/tpp/cgi-bin/&ratioType=-1&Ref=2_ALTVPELTQQVFDAK&Infile=/net/yadlin/vol1/search/Nate/Hague/20141113_SCRIB_TAP_EXPTS/SCRIB_plus_SNAP_more_sample/interact.pep.xml	0.9884	0.999	2	0	3		N
13s	1	tr|Q5JP53|Q5JP53_HUMAN	http://proteomicsresource.washington.edu/tpp/cgi-bin/comet-fastadb.cgi?Ref=tr|Q5JP53|Q5JP53_HUMAN&Db=/net/yadlin/vol1/search/database/HUMAN_HHV5.fasta.20140213&Pep=AILVDLEPGTMDSVR+ALTVPELTQQVFDAK+EAESCDCLQGFQLTHSLGGGTGSGMGTLLISK+EVDEQMLNVQNK+FPGQLNADLR+FWEVISDEHGIDPTGTYHGDSDLQLDR+ISEQFTAMFR+LAVNMVPFPR+MAVTFIGNSTAIQELFK+NMMAACDPR+TAVCDIPPR+YLTVAAVFR	0		0	0		Tubulin beta chain OS=Homo sapiens GN=TUBB PE=2 SV=1		426	N	0	2	EVDEQMLNVQNK	http://proteomicsresource.washington.edu/tpp/cgi-bin/peptidexml_html2.pl?PepMass=1445.6820&StdPep=&MassError=0.5&xslt=xsltproc&cgi-bin=/tpp/cgi-bin/&ratioType=-1&Ref=2_EVDEQMLNVQNK&Infile=/net/yadlin/vol1/search/Nate/Hague/20141113_SCRIB_TAP_EXPTS/SCRIB_plus_SNAP_more_sample/interact.pep.xml	0.9884	0.999	2	0	2		N
13s	1	tr|Q5JP53|Q5JP53_HUMAN	http://proteomicsresource.washington.edu/tpp/cgi-bin/comet-fastadb.cgi?Ref=tr|Q5JP53|Q5JP53_HUMAN&Db=/net/yadlin/vol1/search/database/HUMAN_HHV5.fasta.20140213&Pep=AILVDLEPGTMDSVR+ALTVPELTQQVFDAK+EAESCDCLQGFQLTHSLGGGTGSGMGTLLISK+EVDEQMLNVQNK+FPGQLNADLR+FWEVISDEHGIDPTGTYHGDSDLQLDR+ISEQFTAMFR+LAVNMVPFPR+MAVTFIGNSTAIQELFK+NMMAACDPR+TAVCDIPPR+YLTVAAVFR	0		0	0		Tubulin beta chain OS=Homo sapiens GN=TUBB PE=2 SV=1		426	N	0	2	LAVNMVPFPR	http://proteomicsresource.washington.edu/tpp/cgi-bin/peptidexml_html2.pl?PepMass=1142.6270&StdPep=&MassError=0.5&xslt=xsltproc&cgi-bin=/tpp/cgi-bin/&ratioType=-1&Ref=2_LAVNMVPFPR&Infile=/net/yadlin/vol1/search/Nate/Hague/20141113_SCRIB_TAP_EXPTS/SCRIB_plus_SNAP_more_sample/interact.pep.xml	0.9884	0.999	2	0	2		N
13s	1	tr|Q5JP53|Q5JP53_HUMAN	http://proteomicsresource.washington.edu/tpp/cgi-bin/comet-fastadb.cgi?Ref=tr|Q5JP53|Q5JP53_HUMAN&Db=/net/yadlin/vol1/search/database/HUMAN_HHV5.fasta.20140213&Pep=AILVDLEPGTMDSVR+ALTVPELTQQVFDAK+EAESCDCLQGFQLTHSLGGGTGSGMGTLLISK+EVDEQMLNVQNK+FPGQLNADLR+FWEVISDEHGIDPTGTYHGDSDLQLDR+ISEQFTAMFR+LAVNMVPFPR+MAVTFIGNSTAIQELFK+NMMAACDPR+TAVCDIPPR+YLTVAAVFR	0		0	0		Tubulin beta chain OS=Homo sapiens GN=TUBB PE=2 SV=1		426	N	0	2	ISEQFTAMFR	http://proteomicsresource.washington.edu/tpp/cgi-bin/peptidexml_html2.pl?PepMass=1228.5910&StdPep=&MassError=0.5&xslt=xsltproc&cgi-bin=/tpp/cgi-bin/&ratioType=-1&Ref=2_ISEQFTAMFR&Infile=/net/yadlin/vol1/search/Nate/Hague/20141113_SCRIB_TAP_EXPTS/SCRIB_plus_SNAP_more_sample/interact.pep.xml	0.9884	0.999	2	0	2		N
13s	1	tr|Q5JP53|Q5JP53_HUMAN	http://proteomicsresource.washington.edu/tpp/cgi-bin/comet-fastadb.cgi?Ref=tr|Q5JP53|Q5JP53_HUMAN&Db=/net/yadlin/vol1/search/database/HUMAN_HHV5.fasta.20140213&Pep=AILVDLEPGTMDSVR+ALTVPELTQQVFDAK+EAESCDCLQGFQLTHSLGGGTGSGMGTLLISK+EVDEQMLNVQNK+FPGQLNADLR+FWEVISDEHGIDPTGTYHGDSDLQLDR+ISEQFTAMFR+LAVNMVPFPR+MAVTFIGNSTAIQELFK+NMMAACDPR+TAVCDIPPR+YLTVAAVFR	0		0	0		Tubulin beta chain OS=Homo sapiens GN=TUBB PE=2 SV=1		426	N	0	2	M[147]AVTFIGNSTAIQELFK	http://proteomicsresource.washington.edu/tpp/cgi-bin/peptidexml_html2.pl?PepMass=1884.9655&StdPep=M[147]AVTFIGNSTAIQELFK&MassError=0.5&xslt=xsltproc&cgi-bin=/tpp/cgi-bin/&ratioType=-1&Ref=2_MAVTFIGNSTAIQELFK&Infile=/net/yadlin/vol1/search/Nate/Hague/20141113_SCRIB_TAP_EXPTS/SCRIB_plus_SNAP_more_sample/interact.pep.xml	0.9884	0.999	2	0	2		N
13s	1	tr|Q5JP53|Q5JP53_HUMAN	http://proteomicsresource.washington.edu/tpp/cgi-bin/comet-fastadb.cgi?Ref=tr|Q5JP53|Q5JP53_HUMAN&Db=/net/yadlin/vol1/search/database/HUMAN_HHV5.fasta.20140213&Pep=AILVDLEPGTMDSVR+ALTVPELTQQVFDAK+EAESCDCLQGFQLTHSLGGGTGSGMGTLLISK+EVDEQMLNVQNK+FPGQLNADLR+FWEVISDEHGIDPTGTYHGDSDLQLDR+ISEQFTAMFR+LAVNMVPFPR+MAVTFIGNSTAIQELFK+NMMAACDPR+TAVCDIPPR+YLTVAAVFR	0		0	0		Tubulin beta chain OS=Homo sapiens GN=TUBB PE=2 SV=1		426	N	0	2	NMMAACDPR	http://proteomicsresource.washington.edu/tpp/cgi-bin/peptidexml_html2.pl?PepMass=1064.4202&StdPep=NMMAACDPR&MassError=0.5&xslt=xsltproc&cgi-bin=/tpp/cgi-bin/&ratioType=-1&Ref=2_NMMAACDPR&Infile=/net/yadlin/vol1/search/Nate/Hague/20141113_SCRIB_TAP_EXPTS/SCRIB_plus_SNAP_more_sample/interact.pep.xml	0.9884	0.999	2	0	2		N
13s	1	tr|Q5JP53|Q5JP53_HUMAN	http://proteomicsresource.washington.edu/tpp/cgi-bin/comet-fastadb.cgi?Ref=tr|Q5JP53|Q5JP53_HUMAN&Db=/net/yadlin/vol1/search/database/HUMAN_HHV5.fasta.20140213&Pep=AILVDLEPGTMDSVR+ALTVPELTQQVFDAK+EAESCDCLQGFQLTHSLGGGTGSGMGTLLISK+EVDEQMLNVQNK+FPGQLNADLR+FWEVISDEHGIDPTGTYHGDSDLQLDR+ISEQFTAMFR+LAVNMVPFPR+MAVTFIGNSTAIQELFK+NMMAACDPR+TAVCDIPPR+YLTVAAVFR	0		0	0		Tubulin beta chain OS=Homo sapiens GN=TUBB PE=2 SV=1		426	N	0	2	YLTVAAVFR	http://proteomicsresource.washington.edu/tpp/cgi-bin/peptidexml_html2.pl?PepMass=1038.5862&StdPep=&MassError=0.5&xslt=xsltproc&cgi-bin=/tpp/cgi-bin/&ratioType=-1&Ref=2_YLTVAAVFR&Infile=/net/yadlin/vol1/search/Nate/Hague/20141113_SCRIB_TAP_EXPTS/SCRIB_plus_SNAP_more_sample/interact.pep.xml	0.9884	0.999	2	0	2		N
13s	1	tr|Q5JP53|Q5JP53_HUMAN	http://proteomicsresource.washington.edu/tpp/cgi-bin/comet-fastadb.cgi?Ref=tr|Q5JP53|Q5JP53_HUMAN&Db=/net/yadlin/vol1/search/database/HUMAN_HHV5.fasta.20140213&Pep=AILVDLEPGTMDSVR+ALTVPELTQQVFDAK+EAESCDCLQGFQLTHSLGGGTGSGMGTLLISK+EVDEQMLNVQNK+FPGQLNADLR+FWEVISDEHGIDPTGTYHGDSDLQLDR+ISEQFTAMFR+LAVNMVPFPR+MAVTFIGNSTAIQELFK+NMMAACDPR+TAVCDIPPR+YLTVAAVFR	0		0	0		Tubulin beta chain OS=Homo sapiens GN=TUBB PE=2 SV=1		426	N	0	3	EAESCDCLQGFQLTHSLGGGTGSGMGTLLISK	http://proteomicsresource.washington.edu/tpp/cgi-bin/peptidexml_html2.pl?PepMass=3310.5268&StdPep=EAESCDCLQGFQLTHSLGGGTGSGMGTLLISK&MassError=0.5&xslt=xsltproc&cgi-bin=/tpp/cgi-bin/&ratioType=-1&Ref=3_EAESCDCLQGFQLTHSLGGGTGSGMGTLLISK&Infile=/net/yadlin/vol1/search/Nate/Hague/20141113_SCRIB_TAP_EXPTS/SCRIB_plus_SNAP_more_sample/interact.pep.xml	0.9884	0.999	2	0	2		N
13s	1	tr|Q5JP53|Q5JP53_HUMAN	http://proteomicsresource.washington.edu/tpp/cgi-bin/comet-fastadb.cgi?Ref=tr|Q5JP53|Q5JP53_HUMAN&Db=/net/yadlin/vol1/search/database/HUMAN_HHV5.fasta.20140213&Pep=AILVDLEPGTMDSVR+ALTVPELTQQVFDAK+EAESCDCLQGFQLTHSLGGGTGSGMGTLLISK+EVDEQMLNVQNK+FPGQLNADLR+FWEVISDEHGIDPTGTYHGDSDLQLDR+ISEQFTAMFR+LAVNMVPFPR+MAVTFIGNSTAIQELFK+NMMAACDPR+TAVCDIPPR+YLTVAAVFR	0		0	0		Tubulin beta chain OS=Homo sapiens GN=TUBB PE=2 SV=1		426	N	0	2	FPGQLNADLR	http://proteomicsresource.washington.edu/tpp/cgi-bin/peptidexml_html2.pl?PepMass=1129.5880&StdPep=&MassError=0.5&xslt=xsltproc&cgi-bin=/tpp/cgi-bin/&ratioType=-1&Ref=2_FPGQLNADLR&Infile=/net/yadlin/vol1/search/Nate/Hague/20141113_SCRIB_TAP_EXPTS/SCRIB_plus_SNAP_more_sample/interact.pep.xml	0.9714	0.9975	2	0	2		N
13s	1	tr|Q5JP53|Q5JP53_HUMAN	http://proteomicsresource.washington.edu/tpp/cgi-bin/comet-fastadb.cgi?Ref=tr|Q5JP53|Q5JP53_HUMAN&Db=/net/yadlin/vol1/search/database/HUMAN_HHV5.fasta.20140213&Pep=AILVDLEPGTMDSVR+ALTVPELTQQVFDAK+EAESCDCLQGFQLTHSLGGGTGSGMGTLLISK+EVDEQMLNVQNK+FPGQLNADLR+FWEVISDEHGIDPTGTYHGDSDLQLDR+ISEQFTAMFR+LAVNMVPFPR+MAVTFIGNSTAIQELFK+NMMAACDPR+TAVCDIPPR+YLTVAAVFR	0		0	0		Tubulin beta chain OS=Homo sapiens GN=TUBB PE=2 SV=1		426	N	0	4	FWEVISDEHGIDPTGTYHGDSDLQLDR	http://proteomicsresource.washington.edu/tpp/cgi-bin/peptidexml_html2.pl?PepMass=3101.4003&StdPep=&MassError=0.5&xslt=xsltproc&cgi-bin=/tpp/cgi-bin/&ratioType=-1&Ref=4_FWEVISDEHGIDPTGTYHGDSDLQLDR&Infile=/net/yadlin/vol1/search/Nate/Hague/20141113_SCRIB_TAP_EXPTS/SCRIB_plus_SNAP_more_sample/interact.pep.xml	0.9571	0.9962	2	0	5		N
13s	1	tr|Q5JP53|Q5JP53_HUMAN	http://proteomicsresource.washington.edu/tpp/cgi-bin/comet-fastadb.cgi?Ref=tr|Q5JP53|Q5JP53_HUMAN&Db=/net/yadlin/vol1/search/database/HUMAN_HHV5.fasta.20140213&Pep=AILVDLEPGTMDSVR+ALTVPELTQQVFDAK+EAESCDCLQGFQLTHSLGGGTGSGMGTLLISK+EVDEQMLNVQNK+FPGQLNADLR+FWEVISDEHGIDPTGTYHGDSDLQLDR+ISEQFTAMFR+LAVNMVPFPR+MAVTFIGNSTAIQELFK+NMMAACDPR+TAVCDIPPR+YLTVAAVFR	0		0	0		Tubulin beta chain OS=Homo sapiens GN=TUBB PE=2 SV=1		426	N	0	2	TAVCDIPPR	http://proteomicsresource.washington.edu/tpp/cgi-bin/peptidexml_html2.pl?PepMass=1027.5121&StdPep=TAVCDIPPR&MassError=0.5&xslt=xsltproc&cgi-bin=/tpp/cgi-bin/&ratioType=-1&Ref=2_TAVCDIPPR&Infile=/net/yadlin/vol1/search/Nate/Hague/20141113_SCRIB_TAP_EXPTS/SCRIB_plus_SNAP_more_sample/interact.pep.xml	0.6157	0.9495	2	0	2		N
13t	1	tr|Q5ST81|Q5ST81_HUMAN	http://proteomicsresource.washington.edu/tpp/cgi-bin/comet-fastadb.cgi?Ref=tr|Q5ST81|Q5ST81_HUMAN&Db=/net/yadlin/vol1/search/database/HUMAN_HHV5.fasta.20140213&Pep=ALTVPELTQQVFDAK+EAESCDCLQGFQLTHSLGGGTGSGMGTLLISK+EVDEQMLNVQNK+FPGQLNADLR+ISEQFTAMFR+LAVNMVPFPR+MAVTFIGNSTAIQELFK+NMMAACDPR+TAVCDIPPR+YLTVAAVFR	0		0	0		Tubulin beta chain OS=Homo sapiens GN=TUBB PE=2 SV=1		372	N	0	2	ALTVPELTQQVFDAK	http://proteomicsresource.washington.edu/tpp/cgi-bin/peptidexml_html2.pl?PepMass=1658.8879&StdPep=&MassError=0.5&xslt=xsltproc&cgi-bin=/tpp/cgi-bin/&ratioType=-1&Ref=2_ALTVPELTQQVFDAK&Infile=/net/yadlin/vol1/search/Nate/Hague/20141113_SCRIB_TAP_EXPTS/SCRIB_plus_SNAP_more_sample/interact.pep.xml	0.9884	0.999	2	0	3		N
13t	1	tr|Q5ST81|Q5ST81_HUMAN	http://proteomicsresource.washington.edu/tpp/cgi-bin/comet-fastadb.cgi?Ref=tr|Q5ST81|Q5ST81_HUMAN&Db=/net/yadlin/vol1/search/database/HUMAN_HHV5.fasta.20140213&Pep=ALTVPELTQQVFDAK+EAESCDCLQGFQLTHSLGGGTGSGMGTLLISK+EVDEQMLNVQNK+FPGQLNADLR+ISEQFTAMFR+LAVNMVPFPR+MAVTFIGNSTAIQELFK+NMMAACDPR+TAVCDIPPR+YLTVAAVFR	0		0	0		Tubulin beta chain OS=Homo sapiens GN=TUBB PE=2 SV=1		372	N	0	2	EVDEQMLNVQNK	http://proteomicsresource.washington.edu/tpp/cgi-bin/peptidexml_html2.pl?PepMass=1445.6820&StdPep=&MassError=0.5&xslt=xsltproc&cgi-bin=/tpp/cgi-bin/&ratioType=-1&Ref=2_EVDEQMLNVQNK&Infile=/net/yadlin/vol1/search/Nate/Hague/20141113_SCRIB_TAP_EXPTS/SCRIB_plus_SNAP_more_sample/interact.pep.xml	0.9884	0.999	2	0	2		N
13t	1	tr|Q5ST81|Q5ST81_HUMAN	http://proteomicsresource.washington.edu/tpp/cgi-bin/comet-fastadb.cgi?Ref=tr|Q5ST81|Q5ST81_HUMAN&Db=/net/yadlin/vol1/search/database/HUMAN_HHV5.fasta.20140213&Pep=ALTVPELTQQVFDAK+EAESCDCLQGFQLTHSLGGGTGSGMGTLLISK+EVDEQMLNVQNK+FPGQLNADLR+ISEQFTAMFR+LAVNMVPFPR+MAVTFIGNSTAIQELFK+NMMAACDPR+TAVCDIPPR+YLTVAAVFR	0		0	0		Tubulin beta chain OS=Homo sapiens GN=TUBB PE=2 SV=1		372	N	0	2	LAVNMVPFPR	http://proteomicsresource.washington.edu/tpp/cgi-bin/peptidexml_html2.pl?PepMass=1142.6270&StdPep=&MassError=0.5&xslt=xsltproc&cgi-bin=/tpp/cgi-bin/&ratioType=-1&Ref=2_LAVNMVPFPR&Infile=/net/yadlin/vol1/search/Nate/Hague/20141113_SCRIB_TAP_EXPTS/SCRIB_plus_SNAP_more_sample/interact.pep.xml	0.9884	0.999	2	0	2		N
13t	1	tr|Q5ST81|Q5ST81_HUMAN	http://proteomicsresource.washington.edu/tpp/cgi-bin/comet-fastadb.cgi?Ref=tr|Q5ST81|Q5ST81_HUMAN&Db=/net/yadlin/vol1/search/database/HUMAN_HHV5.fasta.20140213&Pep=ALTVPELTQQVFDAK+EAESCDCLQGFQLTHSLGGGTGSGMGTLLISK+EVDEQMLNVQNK+FPGQLNADLR+ISEQFTAMFR+LAVNMVPFPR+MAVTFIGNSTAIQELFK+NMMAACDPR+TAVCDIPPR+YLTVAAVFR	0		0	0		Tubulin beta chain OS=Homo sapiens GN=TUBB PE=2 SV=1		372	N	0	2	ISEQFTAMFR	http://proteomicsresource.washington.edu/tpp/cgi-bin/peptidexml_html2.pl?PepMass=1228.5910&StdPep=&MassError=0.5&xslt=xsltproc&cgi-bin=/tpp/cgi-bin/&ratioType=-1&Ref=2_ISEQFTAMFR&Infile=/net/yadlin/vol1/search/Nate/Hague/20141113_SCRIB_TAP_EXPTS/SCRIB_plus_SNAP_more_sample/interact.pep.xml	0.9884	0.999	2	0	2		N
13t	1	tr|Q5ST81|Q5ST81_HUMAN	http://proteomicsresource.washington.edu/tpp/cgi-bin/comet-fastadb.cgi?Ref=tr|Q5ST81|Q5ST81_HUMAN&Db=/net/yadlin/vol1/search/database/HUMAN_HHV5.fasta.20140213&Pep=ALTVPELTQQVFDAK+EAESCDCLQGFQLTHSLGGGTGSGMGTLLISK+EVDEQMLNVQNK+FPGQLNADLR+ISEQFTAMFR+LAVNMVPFPR+MAVTFIGNSTAIQELFK+NMMAACDPR+TAVCDIPPR+YLTVAAVFR	0		0	0		Tubulin beta chain OS=Homo sapiens GN=TUBB PE=2 SV=1		372	N	0	2	M[147]AVTFIGNSTAIQELFK	http://proteomicsresource.washington.edu/tpp/cgi-bin/peptidexml_html2.pl?PepMass=1884.9655&StdPep=M[147]AVTFIGNSTAIQELFK&MassError=0.5&xslt=xsltproc&cgi-bin=/tpp/cgi-bin/&ratioType=-1&Ref=2_MAVTFIGNSTAIQELFK&Infile=/net/yadlin/vol1/search/Nate/Hague/20141113_SCRIB_TAP_EXPTS/SCRIB_plus_SNAP_more_sample/interact.pep.xml	0.9884	0.999	2	0	2		N
13t	1	tr|Q5ST81|Q5ST81_HUMAN	http://proteomicsresource.washington.edu/tpp/cgi-bin/comet-fastadb.cgi?Ref=tr|Q5ST81|Q5ST81_HUMAN&Db=/net/yadlin/vol1/search/database/HUMAN_HHV5.fasta.20140213&Pep=ALTVPELTQQVFDAK+EAESCDCLQGFQLTHSLGGGTGSGMGTLLISK+EVDEQMLNVQNK+FPGQLNADLR+ISEQFTAMFR+LAVNMVPFPR+MAVTFIGNSTAIQELFK+NMMAACDPR+TAVCDIPPR+YLTVAAVFR	0		0	0		Tubulin beta chain OS=Homo sapiens GN=TUBB PE=2 SV=1		372	N	0	2	NMMAACDPR	http://proteomicsresource.washington.edu/tpp/cgi-bin/peptidexml_html2.pl?PepMass=1064.4202&StdPep=NMMAACDPR&MassError=0.5&xslt=xsltproc&cgi-bin=/tpp/cgi-bin/&ratioType=-1&Ref=2_NMMAACDPR&Infile=/net/yadlin/vol1/search/Nate/Hague/20141113_SCRIB_TAP_EXPTS/SCRIB_plus_SNAP_more_sample/interact.pep.xml	0.9884	0.999	2	0	2		N
13t	1	tr|Q5ST81|Q5ST81_HUMAN	http://proteomicsresource.washington.edu/tpp/cgi-bin/comet-fastadb.cgi?Ref=tr|Q5ST81|Q5ST81_HUMAN&Db=/net/yadlin/vol1/search/database/HUMAN_HHV5.fasta.20140213&Pep=ALTVPELTQQVFDAK+EAESCDCLQGFQLTHSLGGGTGSGMGTLLISK+EVDEQMLNVQNK+FPGQLNADLR+ISEQFTAMFR+LAVNMVPFPR+MAVTFIGNSTAIQELFK+NMMAACDPR+TAVCDIPPR+YLTVAAVFR	0		0	0		Tubulin beta chain OS=Homo sapiens GN=TUBB PE=2 SV=1		372	N	0	2	YLTVAAVFR	http://proteomicsresource.washington.edu/tpp/cgi-bin/peptidexml_html2.pl?PepMass=1038.5862&StdPep=&MassError=0.5&xslt=xsltproc&cgi-bin=/tpp/cgi-bin/&ratioType=-1&Ref=2_YLTVAAVFR&Infile=/net/yadlin/vol1/search/Nate/Hague/20141113_SCRIB_TAP_EXPTS/SCRIB_plus_SNAP_more_sample/interact.pep.xml	0.9884	0.999	2	0	2		N
13t	1	tr|Q5ST81|Q5ST81_HUMAN	http://proteomicsresource.washington.edu/tpp/cgi-bin/comet-fastadb.cgi?Ref=tr|Q5ST81|Q5ST81_HUMAN&Db=/net/yadlin/vol1/search/database/HUMAN_HHV5.fasta.20140213&Pep=ALTVPELTQQVFDAK+EAESCDCLQGFQLTHSLGGGTGSGMGTLLISK+EVDEQMLNVQNK+FPGQLNADLR+ISEQFTAMFR+LAVNMVPFPR+MAVTFIGNSTAIQELFK+NMMAACDPR+TAVCDIPPR+YLTVAAVFR	0		0	0		Tubulin beta chain OS=Homo sapiens GN=TUBB PE=2 SV=1		372	N	0	3	EAESCDCLQGFQLTHSLGGGTGSGMGTLLISK	http://proteomicsresource.washington.edu/tpp/cgi-bin/peptidexml_html2.pl?PepMass=3310.5268&StdPep=EAESCDCLQGFQLTHSLGGGTGSGMGTLLISK&MassError=0.5&xslt=xsltproc&cgi-bin=/tpp/cgi-bin/&ratioType=-1&Ref=3_EAESCDCLQGFQLTHSLGGGTGSGMGTLLISK&Infile=/net/yadlin/vol1/search/Nate/Hague/20141113_SCRIB_TAP_EXPTS/SCRIB_plus_SNAP_more_sample/interact.pep.xml	0.9884	0.999	2	0	2		N
13t	1	tr|Q5ST81|Q5ST81_HUMAN	http://proteomicsresource.washington.edu/tpp/cgi-bin/comet-fastadb.cgi?Ref=tr|Q5ST81|Q5ST81_HUMAN&Db=/net/yadlin/vol1/search/database/HUMAN_HHV5.fasta.20140213&Pep=ALTVPELTQQVFDAK+EAESCDCLQGFQLTHSLGGGTGSGMGTLLISK+EVDEQMLNVQNK+FPGQLNADLR+ISEQFTAMFR+LAVNMVPFPR+MAVTFIGNSTAIQELFK+NMMAACDPR+TAVCDIPPR+YLTVAAVFR	0		0	0		Tubulin beta chain OS=Homo sapiens GN=TUBB PE=2 SV=1		372	N	0	2	FPGQLNADLR	http://proteomicsresource.washington.edu/tpp/cgi-bin/peptidexml_html2.pl?PepMass=1129.5880&StdPep=&MassError=0.5&xslt=xsltproc&cgi-bin=/tpp/cgi-bin/&ratioType=-1&Ref=2_FPGQLNADLR&Infile=/net/yadlin/vol1/search/Nate/Hague/20141113_SCRIB_TAP_EXPTS/SCRIB_plus_SNAP_more_sample/interact.pep.xml	0.9714	0.9975	2	0	2		N
13t	1	tr|Q5ST81|Q5ST81_HUMAN	http://proteomicsresource.washington.edu/tpp/cgi-bin/comet-fastadb.cgi?Ref=tr|Q5ST81|Q5ST81_HUMAN&Db=/net/yadlin/vol1/search/database/HUMAN_HHV5.fasta.20140213&Pep=ALTVPELTQQVFDAK+EAESCDCLQGFQLTHSLGGGTGSGMGTLLISK+EVDEQMLNVQNK+FPGQLNADLR+ISEQFTAMFR+LAVNMVPFPR+MAVTFIGNSTAIQELFK+NMMAACDPR+TAVCDIPPR+YLTVAAVFR	0		0	0		Tubulin beta chain OS=Homo sapiens GN=TUBB PE=2 SV=1		372	N	0	2	TAVCDIPPR	http://proteomicsresource.washington.edu/tpp/cgi-bin/peptidexml_html2.pl?PepMass=1027.5121&StdPep=TAVCDIPPR&MassError=0.5&xslt=xsltproc&cgi-bin=/tpp/cgi-bin/&ratioType=-1&Ref=2_TAVCDIPPR&Infile=/net/yadlin/vol1/search/Nate/Hague/20141113_SCRIB_TAP_EXPTS/SCRIB_plus_SNAP_more_sample/interact.pep.xml	0.6157	0.9495	2	0	2		N
14a	1	sp|P08107|HSP71_HUMAN	http://proteomicsresource.washington.edu/tpp/cgi-bin/comet-fastadb.cgi?Ref=sp|P08107|HSP71_HUMAN&Db=/net/yadlin/vol1/search/database/HUMAN_HHV5.fasta.20140213&Pep=AAAIGIDLGTTYSCVGVFQHGK+AFYPEEISSMVLTK+ARFEELCSDLFR+ATAGDTHLGGEDFDNR+DAGVIAGLNVLR+DNNLLGR+EIAEAYLGYPVTNAVITVPAYFNDSQR+ELEQVCNPIISGLYQGAGGPGPGGFGAQGPK+FEELCSDLFR+FGDPVVQSDMK+GGSGSGPTIEEVD+HWPFQVINDGDKPK+IINEPTAAAIAYGLDR+KFGDPVVQSDMK+LLQDF…	1	52.3	12	40	3.6	Heat shock 70 kDa protein 1A/1B OS=Homo sapiens GN=HSPA1A PE=1 SV=5		641	N	0.5	2	AFYPEEISSMVLTK	http://proteomicsresource.washington.edu/tpp/cgi-bin/peptidexml_html2.pl?PepMass=1613.8011&StdPep=&MassError=0.5&xslt=xsltproc&cgi-bin=/tpp/cgi-bin/&ratioType=-1&Ref=2_AFYPEEISSMVLTK&Infile=/net/yadlin/vol1/search/Nate/Hague/20141113_SCRIB_TAP_EXPTS/SCRIB_plus_SNAP_more_sample/interact.pep.xml	0.9999	0.999	2	6	6		N
14a	1	sp|P08107|HSP71_HUMAN	http://proteomicsresource.washington.edu/tpp/cgi-bin/comet-fastadb.cgi?Ref=sp|P08107|HSP71_HUMAN&Db=/net/yadlin/vol1/search/database/HUMAN_HHV5.fasta.20140213&Pep=AAAIGIDLGTTYSCVGVFQHGK+AFYPEEISSMVLTK+ARFEELCSDLFR+ATAGDTHLGGEDFDNR+DAGVIAGLNVLR+DNNLLGR+EIAEAYLGYPVTNAVITVPAYFNDSQR+ELEQVCNPIISGLYQGAGGPGPGGFGAQGPK+FEELCSDLFR+FGDPVVQSDMK+GGSGSGPTIEEVD+HWPFQVINDGDKPK+IINEPTAAAIAYGLDR+KFGDPVVQSDMK+LLQDF…	1	52.3	12	40	3.6	Heat shock 70 kDa protein 1A/1B OS=Homo sapiens GN=HSPA1A PE=1 SV=5		641	N	0.5	2	ARFEELCSDLFR	http://proteomicsresource.washington.edu/tpp/cgi-bin/peptidexml_html2.pl?PepMass=1541.7297&StdPep=ARFEELCSDLFR&MassError=0.5&xslt=xsltproc&cgi-bin=/tpp/cgi-bin/&ratioType=-1&Ref=2_ARFEELCSDLFR&Infile=/net/yadlin/vol1/search/Nate/Hague/20141113_SCRIB_TAP_EXPTS/SCRIB_plus_SNAP_more_sample/interact.pep.xml	0.9999	0.999	2	6	2		N
14a	1	sp|P08107|HSP71_HUMAN	http://proteomicsresource.washington.edu/tpp/cgi-bin/comet-fastadb.cgi?Ref=sp|P08107|HSP71_HUMAN&Db=/net/yadlin/vol1/search/database/HUMAN_HHV5.fasta.20140213&Pep=AAAIGIDLGTTYSCVGVFQHGK+AFYPEEISSMVLTK+ARFEELCSDLFR+ATAGDTHLGGEDFDNR+DAGVIAGLNVLR+DNNLLGR+EIAEAYLGYPVTNAVITVPAYFNDSQR+ELEQVCNPIISGLYQGAGGPGPGGFGAQGPK+FEELCSDLFR+FGDPVVQSDMK+GGSGSGPTIEEVD+HWPFQVINDGDKPK+IINEPTAAAIAYGLDR+KFGDPVVQSDMK+LLQDF…	1	52.3	12	40	3.6	Heat shock 70 kDa protein 1A/1B OS=Homo sapiens GN=HSPA1A PE=1 SV=5		641	N	0.33	2	ATAGDTHLGGEDFDNR	http://proteomicsresource.washington.edu/tpp/cgi-bin/peptidexml_html2.pl?PepMass=1674.7234&StdPep=&MassError=0.5&xslt=xsltproc&cgi-bin=/tpp/cgi-bin/&ratioType=-1&Ref=2_ATAGDTHLGGEDFDNR&Infile=/net/yadlin/vol1/search/Nate/Hague/20141113_SCRIB_TAP_EXPTS/SCRIB_plus_SNAP_more_sample/interact.pep.xml	0.9999	0.999	2	6	1	a	N
14a	1	sp|P08107|HSP71_HUMAN	http://proteomicsresource.washington.edu/tpp/cgi-bin/comet-fastadb.cgi?Ref=sp|P08107|HSP71_HUMAN&Db=/net/yadlin/vol1/search/database/HUMAN_HHV5.fasta.20140213&Pep=AAAIGIDLGTTYSCVGVFQHGK+AFYPEEISSMVLTK+ARFEELCSDLFR+ATAGDTHLGGEDFDNR+DAGVIAGLNVLR+DNNLLGR+EIAEAYLGYPVTNAVITVPAYFNDSQR+ELEQVCNPIISGLYQGAGGPGPGGFGAQGPK+FEELCSDLFR+FGDPVVQSDMK+GGSGSGPTIEEVD+HWPFQVINDGDKPK+IINEPTAAAIAYGLDR+KFGDPVVQSDMK+LLQDF…	1	52.3	12	40	3.6	Heat shock 70 kDa protein 1A/1B OS=Homo sapiens GN=HSPA1A PE=1 SV=5		641	N	0.5	2	DAGVIAGLNVLR	http://proteomicsresource.washington.edu/tpp/cgi-bin/peptidexml_html2.pl?PepMass=1196.6877&StdPep=&MassError=0.5&xslt=xsltproc&cgi-bin=/tpp/cgi-bin/&ratioType=-1&Ref=2_DAGVIAGLNVLR&Infile=/net/yadlin/vol1/search/Nate/Hague/20141113_SCRIB_TAP_EXPTS/SCRIB_plus_SNAP_more_sample/interact.pep.xml	0.9999	0.999	2	6	8		N
14a	1	sp|P08107|HSP71_HUMAN	http://proteomicsresource.washington.edu/tpp/cgi-bin/comet-fastadb.cgi?Ref=sp|P08107|HSP71_HUMAN&Db=/net/yadlin/vol1/search/database/HUMAN_HHV5.fasta.20140213&Pep=AAAIGIDLGTTYSCVGVFQHGK+AFYPEEISSMVLTK+ARFEELCSDLFR+ATAGDTHLGGEDFDNR+DAGVIAGLNVLR+DNNLLGR+EIAEAYLGYPVTNAVITVPAYFNDSQR+ELEQVCNPIISGLYQGAGGPGPGGFGAQGPK+FEELCSDLFR+FGDPVVQSDMK+GGSGSGPTIEEVD+HWPFQVINDGDKPK+IINEPTAAAIAYGLDR+KFGDPVVQSDMK+LLQDF…	1	52.3	12	40	3.6	Heat shock 70 kDa protein 1A/1B OS=Homo sapiens GN=HSPA1A PE=1 SV=5		641	N	0.5	2	FEELCSDLFR	http://proteomicsresource.washington.edu/tpp/cgi-bin/peptidexml_html2.pl?PepMass=1314.5914&StdPep=FEELCSDLFR&MassError=0.5&xslt=xsltproc&cgi-bin=/tpp/cgi-bin/&ratioType=-1&Ref=2_FEELCSDLFR&Infile=/net/yadlin/vol1/search/Nate/Hague/20141113_SCRIB_TAP_EXPTS/SCRIB_plus_SNAP_more_sample/interact.pep.xml	0.9999	0.999	2	6	2		N
14a	1	sp|P08107|HSP71_HUMAN	http://proteomicsresource.washington.edu/tpp/cgi-bin/comet-fastadb.cgi?Ref=sp|P08107|HSP71_HUMAN&Db=/net/yadlin/vol1/search/database/HUMAN_HHV5.fasta.20140213&Pep=AAAIGIDLGTTYSCVGVFQHGK+AFYPEEISSMVLTK+ARFEELCSDLFR+ATAGDTHLGGEDFDNR+DAGVIAGLNVLR+DNNLLGR+EIAEAYLGYPVTNAVITVPAYFNDSQR+ELEQVCNPIISGLYQGAGGPGPGGFGAQGPK+FEELCSDLFR+FGDPVVQSDMK+GGSGSGPTIEEVD+HWPFQVINDGDKPK+IINEPTAAAIAYGLDR+KFGDPVVQSDMK+LLQDF…	1	52.3	12	40	3.6	Heat shock 70 kDa protein 1A/1B OS=Homo sapiens GN=HSPA1A PE=1 SV=5		641	N	1	2	FGDPVVQSDMK	http://proteomicsresource.washington.edu/tpp/cgi-bin/peptidexml_html2.pl?PepMass=1221.5700&StdPep=&MassError=0.5&xslt=xsltproc&cgi-bin=/tpp/cgi-bin/&ratioType=-1&Ref=2_FGDPVVQSDMK&Infile=/net/yadlin/vol1/search/Nate/Hague/20141113_SCRIB_TAP_EXPTS/SCRIB_plus_SNAP_more_sample/interact.pep.xml	0.9999	0.999	2	6	2		Y
14a	1	sp|P08107|HSP71_HUMAN	http://proteomicsresource.washington.edu/tpp/cgi-bin/comet-fastadb.cgi?Ref=sp|P08107|HSP71_HUMAN&Db=/net/yadlin/vol1/search/database/HUMAN_HHV5.fasta.20140213&Pep=AAAIGIDLGTTYSCVGVFQHGK+AFYPEEISSMVLTK+ARFEELCSDLFR+ATAGDTHLGGEDFDNR+DAGVIAGLNVLR+DNNLLGR+EIAEAYLGYPVTNAVITVPAYFNDSQR+ELEQVCNPIISGLYQGAGGPGPGGFGAQGPK+FEELCSDLFR+FGDPVVQSDMK+GGSGSGPTIEEVD+HWPFQVINDGDKPK+IINEPTAAAIAYGLDR+KFGDPVVQSDMK+LLQDF…	1	52.3	12	40	3.6	Heat shock 70 kDa protein 1A/1B OS=Homo sapiens GN=HSPA1A PE=1 SV=5		641	N	0.99	2	GGSGSGPTIEEVD	http://proteomicsresource.washington.edu/tpp/cgi-bin/peptidexml_html2.pl?PepMass=1203.5255&StdPep=&MassError=0.5&xslt=xsltproc&cgi-bin=/tpp/cgi-bin/&ratioType=-1&Ref=2_GGSGSGPTIEEVD&Infile=/net/yadlin/vol1/search/Nate/Hague/20141113_SCRIB_TAP_EXPTS/SCRIB_plus_SNAP_more_sample/interact.pep.xml	0.9999	0.999	2	6	2		Y
14a	1	sp|P08107|HSP71_HUMAN	http://proteomicsresource.washington.edu/tpp/cgi-bin/comet-fastadb.cgi?Ref=sp|P08107|HSP71_HUMAN&Db=/net/yadlin/vol1/search/database/HUMAN_HHV5.fasta.20140213&Pep=AAAIGIDLGTTYSCVGVFQHGK+AFYPEEISSMVLTK+ARFEELCSDLFR+ATAGDTHLGGEDFDNR+DAGVIAGLNVLR+DNNLLGR+EIAEAYLGYPVTNAVITVPAYFNDSQR+ELEQVCNPIISGLYQGAGGPGPGGFGAQGPK+FEELCSDLFR+FGDPVVQSDMK+GGSGSGPTIEEVD+HWPFQVINDGDKPK+IINEPTAAAIAYGLDR+KFGDPVVQSDMK+LLQDF…	1	52.3	12	40	3.6	Heat shock 70 kDa protein 1A/1B OS=Homo sapiens GN=HSPA1A PE=1 SV=5		641	N	1	2	KFGDPVVQSDMK	http://proteomicsresource.washington.edu/tpp/cgi-bin/peptidexml_html2.pl?PepMass=1349.6649&StdPep=&MassError=0.5&xslt=xsltproc&cgi-bin=/tpp/cgi-bin/&ratioType=-1&Ref=2_KFGDPVVQSDMK&Infile=/net/yadlin/vol1/search/Nate/Hague/20141113_SCRIB_TAP_EXPTS/SCRIB_plus_SNAP_more_sample/interact.pep.xml	0.9999	0.999	2	6	2		Y
14a	1	sp|P08107|HSP71_HUMAN	http://proteomicsresource.washington.edu/tpp/cgi-bin/comet-fastadb.cgi?Ref=sp|P08107|HSP71_HUMAN&Db=/net/yadlin/vol1/search/database/HUMAN_HHV5.fasta.20140213&Pep=AAAIGIDLGTTYSCVGVFQHGK+AFYPEEISSMVLTK+ARFEELCSDLFR+ATAGDTHLGGEDFDNR+DAGVIAGLNVLR+DNNLLGR+EIAEAYLGYPVTNAVITVPAYFNDSQR+ELEQVCNPIISGLYQGAGGPGPGGFGAQGPK+FEELCSDLFR+FGDPVVQSDMK+GGSGSGPTIEEVD+HWPFQVINDGDKPK+IINEPTAAAIAYGLDR+KFGDPVVQSDMK+LLQDF…	1	52.3	12	40	3.6	Heat shock 70 kDa protein 1A/1B OS=Homo sapiens GN=HSPA1A PE=1 SV=5		641	N	0.5	2	IINEPTAAAIAYGLDR	http://proteomicsresource.washington.edu/tpp/cgi-bin/peptidexml_html2.pl?PepMass=1686.8941&StdPep=&MassError=0.5&xslt=xsltproc&cgi-bin=/tpp/cgi-bin/&ratioType=-1&Ref=2_IINEPTAAAIAYGLDR&Infile=/net/yadlin/vol1/search/Nate/Hague/20141113_SCRIB_TAP_EXPTS/SCRIB_plus_SNAP_more_sample/interact.pep.xml	0.9999	0.999	2	6	10		N
14a	1	sp|P08107|HSP71_HUMAN	http://proteomicsresource.washington.edu/tpp/cgi-bin/comet-fastadb.cgi?Ref=sp|P08107|HSP71_HUMAN&Db=/net/yadlin/vol1/search/database/HUMAN_HHV5.fasta.20140213&Pep=AAAIGIDLGTTYSCVGVFQHGK+AFYPEEISSMVLTK+ARFEELCSDLFR+ATAGDTHLGGEDFDNR+DAGVIAGLNVLR+DNNLLGR+EIAEAYLGYPVTNAVITVPAYFNDSQR+ELEQVCNPIISGLYQGAGGPGPGGFGAQGPK+FEELCSDLFR+FGDPVVQSDMK+GGSGSGPTIEEVD+HWPFQVINDGDKPK+IINEPTAAAIAYGLDR+KFGDPVVQSDMK+LLQDF…	1	52.3	12	40	3.6	Heat shock 70 kDa protein 1A/1B OS=Homo sapiens GN=HSPA1A PE=1 SV=5		641	N	0.99	2	LLQDFFNGR	http://proteomicsresource.washington.edu/tpp/cgi-bin/peptidexml_html2.pl?PepMass=1108.5665&StdPep=&MassError=0.5&xslt=xsltproc&cgi-bin=/tpp/cgi-bin/&ratioType=-1&Ref=2_LLQDFFNGR&Infile=/net/yadlin/vol1/search/Nate/Hague/20141113_SCRIB_TAP_EXPTS/SCRIB_plus_SNAP_more_sample/interact.pep.xml	0.9999	0.9989	2	6	2		Y
14a	1	sp|P08107|HSP71_HUMAN	http://proteomicsresource.washington.edu/tpp/cgi-bin/comet-fastadb.cgi?Ref=sp|P08107|HSP71_HUMAN&Db=/net/yadlin/vol1/search/database/HUMAN_HHV5.fasta.20140213&Pep=AAAIGIDLGTTYSCVGVFQHGK+AFYPEEISSMVLTK+ARFEELCSDLFR+ATAGDTHLGGEDFDNR+DAGVIAGLNVLR+DNNLLGR+EIAEAYLGYPVTNAVITVPAYFNDSQR+ELEQVCNPIISGLYQGAGGPGPGGFGAQGPK+FEELCSDLFR+FGDPVVQSDMK+GGSGSGPTIEEVD+HWPFQVINDGDKPK+IINEPTAAAIAYGLDR+KFGDPVVQSDMK+LLQDF…	1	52.3	12	40	3.6	Heat shock 70 kDa protein 1A/1B OS=Homo sapiens GN=HSPA1A PE=1 SV=5		641	N	0.5	2	NALESYAFNMK	http://proteomicsresource.washington.edu/tpp/cgi-bin/peptidexml_html2.pl?PepMass=1286.5965&StdPep=&MassError=0.5&xslt=xsltproc&cgi-bin=/tpp/cgi-bin/&ratioType=-1&Ref=2_NALESYAFNMK&Infile=/net/yadlin/vol1/search/Nate/Hague/20141113_SCRIB_TAP_EXPTS/SCRIB_plus_SNAP_more_sample/interact.pep.xml	0.9999	0.999	2	6	3		N
14a	1	sp|P08107|HSP71_HUMAN	http://proteomicsresource.washington.edu/tpp/cgi-bin/comet-fastadb.cgi?Ref=sp|P08107|HSP71_HUMAN&Db=/net/yadlin/vol1/search/database/HUMAN_HHV5.fasta.20140213&Pep=AAAIGIDLGTTYSCVGVFQHGK+AFYPEEISSMVLTK+ARFEELCSDLFR+ATAGDTHLGGEDFDNR+DAGVIAGLNVLR+DNNLLGR+EIAEAYLGYPVTNAVITVPAYFNDSQR+ELEQVCNPIISGLYQGAGGPGPGGFGAQGPK+FEELCSDLFR+FGDPVVQSDMK+GGSGSGPTIEEVD+HWPFQVINDGDKPK+IINEPTAAAIAYGLDR+KFGDPVVQSDMK+LLQDF…	1	52.3	12	40	3.6	Heat shock 70 kDa protein 1A/1B OS=Homo sapiens GN=HSPA1A PE=1 SV=5		641	N	1	2	NQVALNPQNTVFDAK	http://proteomicsresource.washington.edu/tpp/cgi-bin/peptidexml_html2.pl?PepMass=1657.8424&StdPep=&MassError=0.5&xslt=xsltproc&cgi-bin=/tpp/cgi-bin/&ratioType=-1&Ref=2_NQVALNPQNTVFDAK&Infile=/net/yadlin/vol1/search/Nate/Hague/20141113_SCRIB_TAP_EXPTS/SCRIB_plus_SNAP_more_sample/interact.pep.xml	0.9999	0.999	2	6	6		Y
14a	1	sp|P08107|HSP71_HUMAN	http://proteomicsresource.washington.edu/tpp/cgi-bin/comet-fastadb.cgi?Ref=sp|P08107|HSP71_HUMAN&Db=/net/yadlin/vol1/search/database/HUMAN_HHV5.fasta.20140213&Pep=AAAIGIDLGTTYSCVGVFQHGK+AFYPEEISSMVLTK+ARFEELCSDLFR+ATAGDTHLGGEDFDNR+DAGVIAGLNVLR+DNNLLGR+EIAEAYLGYPVTNAVITVPAYFNDSQR+ELEQVCNPIISGLYQGAGGPGPGGFGAQGPK+FEELCSDLFR+FGDPVVQSDMK+GGSGSGPTIEEVD+HWPFQVINDGDKPK+IINEPTAAAIAYGLDR+KFGDPVVQSDMK+LLQDF…	1	52.3	12	40	3.6	Heat shock 70 kDa protein 1A/1B OS=Homo sapiens GN=HSPA1A PE=1 SV=5		641	N	0.5	2	SINPDEAVAYGAAVQAAILMGDK	http://proteomicsresource.washington.edu/tpp/cgi-bin/peptidexml_html2.pl?PepMass=2303.1467&StdPep=&MassError=0.5&xslt=xsltproc&cgi-bin=/tpp/cgi-bin/&ratioType=-1&Ref=2_SINPDEAVAYGAAVQAAILMGDK&Infile=/net/yadlin/vol1/search/Nate/Hague/20141113_SCRIB_TAP_EXPTS/SCRIB_plus_SNAP_more_sample/interact.pep.xml	0.9999	0.999	2	6	2	b	N
14a	1	sp|P08107|HSP71_HUMAN	http://proteomicsresource.washington.edu/tpp/cgi-bin/comet-fastadb.cgi?Ref=sp|P08107|HSP71_HUMAN&Db=/net/yadlin/vol1/search/database/HUMAN_HHV5.fasta.20140213&Pep=AAAIGIDLGTTYSCVGVFQHGK+AFYPEEISSMVLTK+ARFEELCSDLFR+ATAGDTHLGGEDFDNR+DAGVIAGLNVLR+DNNLLGR+EIAEAYLGYPVTNAVITVPAYFNDSQR+ELEQVCNPIISGLYQGAGGPGPGGFGAQGPK+FEELCSDLFR+FGDPVVQSDMK+GGSGSGPTIEEVD+HWPFQVINDGDKPK+IINEPTAAAIAYGLDR+KFGDPVVQSDMK+LLQDF…	1	52.3	12	40	3.6	Heat shock 70 kDa protein 1A/1B OS=Homo sapiens GN=HSPA1A PE=1 SV=5		641	N	0.2	2	TTPSYVAFTDTER	http://proteomicsresource.washington.edu/tpp/cgi-bin/peptidexml_html2.pl?PepMass=1486.6940&StdPep=&MassError=0.5&xslt=xsltproc&cgi-bin=/tpp/cgi-bin/&ratioType=-1&Ref=2_TTPSYVAFTDTER&Infile=/net/yadlin/vol1/search/Nate/Hague/20141113_SCRIB_TAP_EXPTS/SCRIB_plus_SNAP_more_sample/interact.pep.xml	0.9999	0.999	2	6	3		N
14a	1	sp|P08107|HSP71_HUMAN	http://proteomicsresource.washington.edu/tpp/cgi-bin/comet-fastadb.cgi?Ref=sp|P08107|HSP71_HUMAN&Db=/net/yadlin/vol1/search/database/HUMAN_HHV5.fasta.20140213&Pep=AAAIGIDLGTTYSCVGVFQHGK+AFYPEEISSMVLTK+ARFEELCSDLFR+ATAGDTHLGGEDFDNR+DAGVIAGLNVLR+DNNLLGR+EIAEAYLGYPVTNAVITVPAYFNDSQR+ELEQVCNPIISGLYQGAGGPGPGGFGAQGPK+FEELCSDLFR+FGDPVVQSDMK+GGSGSGPTIEEVD+HWPFQVINDGDKPK+IINEPTAAAIAYGLDR+KFGDPVVQSDMK+LLQDF…	1	52.3	12	40	3.6	Heat shock 70 kDa protein 1A/1B OS=Homo sapiens GN=HSPA1A PE=1 SV=5		641	N	0.17	2	VEIIANDQGNR	http://proteomicsresource.washington.edu/tpp/cgi-bin/peptidexml_html2.pl?PepMass=1227.6208&StdPep=&MassError=0.5&xslt=xsltproc&cgi-bin=/tpp/cgi-bin/&ratioType=-1&Ref=2_VEIIANDQGNR&Infile=/net/yadlin/vol1/search/Nate/Hague/20141113_SCRIB_TAP_EXPTS/SCRIB_plus_SNAP_more_sample/interact.pep.xml	0.9999	0.999	2	6	2		N
14a	1	sp|P08107|HSP71_HUMAN	http://proteomicsresource.washington.edu/tpp/cgi-bin/comet-fastadb.cgi?Ref=sp|P08107|HSP71_HUMAN&Db=/net/yadlin/vol1/search/database/HUMAN_HHV5.fasta.20140213&Pep=AAAIGIDLGTTYSCVGVFQHGK+AFYPEEISSMVLTK+ARFEELCSDLFR+ATAGDTHLGGEDFDNR+DAGVIAGLNVLR+DNNLLGR+EIAEAYLGYPVTNAVITVPAYFNDSQR+ELEQVCNPIISGLYQGAGGPGPGGFGAQGPK+FEELCSDLFR+FGDPVVQSDMK+GGSGSGPTIEEVD+HWPFQVINDGDKPK+IINEPTAAAIAYGLDR+KFGDPVVQSDMK+LLQDF…	1	52.3	12	40	3.6	Heat shock 70 kDa protein 1A/1B OS=Homo sapiens GN=HSPA1A PE=1 SV=5		641	N	0.33	3	ATAGDTHLGGEDFDNR	http://proteomicsresource.washington.edu/tpp/cgi-bin/peptidexml_html2.pl?PepMass=1674.7234&StdPep=&MassError=0.5&xslt=xsltproc&cgi-bin=/tpp/cgi-bin/&ratioType=-1&Ref=3_ATAGDTHLGGEDFDNR&Infile=/net/yadlin/vol1/search/Nate/Hague/20141113_SCRIB_TAP_EXPTS/SCRIB_plus_SNAP_more_sample/interact.pep.xml	0.9999	0.999	2	6	5	a	N
14a	1	sp|P08107|HSP71_HUMAN	http://proteomicsresource.washington.edu/tpp/cgi-bin/comet-fastadb.cgi?Ref=sp|P08107|HSP71_HUMAN&Db=/net/yadlin/vol1/search/database/HUMAN_HHV5.fasta.20140213&Pep=AAAIGIDLGTTYSCVGVFQHGK+AFYPEEISSMVLTK+ARFEELCSDLFR+ATAGDTHLGGEDFDNR+DAGVIAGLNVLR+DNNLLGR+EIAEAYLGYPVTNAVITVPAYFNDSQR+ELEQVCNPIISGLYQGAGGPGPGGFGAQGPK+FEELCSDLFR+FGDPVVQSDMK+GGSGSGPTIEEVD+HWPFQVINDGDKPK+IINEPTAAAIAYGLDR+KFGDPVVQSDMK+LLQDF…	1	52.3	12	40	3.6	Heat shock 70 kDa protein 1A/1B OS=Homo sapiens GN=HSPA1A PE=1 SV=5		641	N	1	3	EIAEAYLGYPVTNAVITVPAYFNDSQR	http://proteomicsresource.washington.edu/tpp/cgi-bin/peptidexml_html2.pl?PepMass=3000.4869&StdPep=&MassError=0.5&xslt=xsltproc&cgi-bin=/tpp/cgi-bin/&ratioType=-1&Ref=3_EIAEAYLGYPVTNAVITVPAYFNDSQR&Infile=/net/yadlin/vol1/search/Nate/Hague/20141113_SCRIB_TAP_EXPTS/SCRIB_plus_SNAP_more_sample/interact.pep.xml	0.9999	0.999	2	6	14		Y
14a	1	sp|P08107|HSP71_HUMAN	http://proteomicsresource.washington.edu/tpp/cgi-bin/comet-fastadb.cgi?Ref=sp|P08107|HSP71_HUMAN&Db=/net/yadlin/vol1/search/database/HUMAN_HHV5.fasta.20140213&Pep=AAAIGIDLGTTYSCVGVFQHGK+AFYPEEISSMVLTK+ARFEELCSDLFR+ATAGDTHLGGEDFDNR+DAGVIAGLNVLR+DNNLLGR+EIAEAYLGYPVTNAVITVPAYFNDSQR+ELEQVCNPIISGLYQGAGGPGPGGFGAQGPK+FEELCSDLFR+FGDPVVQSDMK+GGSGSGPTIEEVD+HWPFQVINDGDKPK+IINEPTAAAIAYGLDR+KFGDPVVQSDMK+LLQDF…	1	52.3	12	40	3.6	Heat shock 70 kDa protein 1A/1B OS=Homo sapiens GN=HSPA1A PE=1 SV=5		641	N	0.99	3	ELEQVCNPIISGLYQGAGGPGPGGFGAQGPK	http://proteomicsresource.washington.edu/tpp/cgi-bin/peptidexml_html2.pl?PepMass=3054.4869&StdPep=ELEQVCNPIISGLYQGAGGPGPGGFGAQGPK&MassError=0.5&xslt=xsltproc&cgi-bin=/tpp/cgi-bin/&ratioType=-1&Ref=3_ELEQVCNPIISGLYQGAGGPGPGGFGAQGPK&Infile=/net/yadlin/vol1/search/Nate/Hague/20141113_SCRIB_TAP_EXPTS/SCRIB_plus_SNAP_more_sample/interact.pep.xml	0.9999	0.999	2	6	2		Y
14a	1	sp|P08107|HSP71_HUMAN	http://proteomicsresource.washington.edu/tpp/cgi-bin/comet-fastadb.cgi?Ref=sp|P08107|HSP71_HUMAN&Db=/net/yadlin/vol1/search/database/HUMAN_HHV5.fasta.20140213&Pep=AAAIGIDLGTTYSCVGVFQHGK+AFYPEEISSMVLTK+ARFEELCSDLFR+ATAGDTHLGGEDFDNR+DAGVIAGLNVLR+DNNLLGR+EIAEAYLGYPVTNAVITVPAYFNDSQR+ELEQVCNPIISGLYQGAGGPGPGGFGAQGPK+FEELCSDLFR+FGDPVVQSDMK+GGSGSGPTIEEVD+HWPFQVINDGDKPK+IINEPTAAAIAYGLDR+KFGDPVVQSDMK+LLQDF…	1	52.3	12	40	3.6	Heat shock 70 kDa protein 1A/1B OS=Homo sapiens GN=HSPA1A PE=1 SV=5		641	Y	1	3	HWPFQVINDGDKPK	http://proteomicsresource.washington.edu/tpp/cgi-bin/peptidexml_html2.pl?PepMass=1679.8420&StdPep=&MassError=0.5&xslt=xsltproc&cgi-bin=/tpp/cgi-bin/&ratioType=-1&Ref=3_HWPFQVINDGDKPK&Infile=/net/yadlin/vol1/search/Nate/Hague/20141113_SCRIB_TAP_EXPTS/SCRIB_plus_SNAP_more_sample/interact.pep.xml	0.9999	0.999	2	6	2		Y
14a	1	sp|P08107|HSP71_HUMAN	http://proteomicsresource.washington.edu/tpp/cgi-bin/comet-fastadb.cgi?Ref=sp|P08107|HSP71_HUMAN&Db=/net/yadlin/vol1/search/database/HUMAN_HHV5.fasta.20140213&Pep=AAAIGIDLGTTYSCVGVFQHGK+AFYPEEISSMVLTK+ARFEELCSDLFR+ATAGDTHLGGEDFDNR+DAGVIAGLNVLR+DNNLLGR+EIAEAYLGYPVTNAVITVPAYFNDSQR+ELEQVCNPIISGLYQGAGGPGPGGFGAQGPK+FEELCSDLFR+FGDPVVQSDMK+GGSGSGPTIEEVD+HWPFQVINDGDKPK+IINEPTAAAIAYGLDR+KFGDPVVQSDMK+LLQDF…	1	52.3	12	40	3.6	Heat shock 70 kDa protein 1A/1B OS=Homo sapiens GN=HSPA1A PE=1 SV=5		641	N	0.99	3	LVNHFVEEFKR	http://proteomicsresource.washington.edu/tpp/cgi-bin/peptidexml_html2.pl?PepMass=1416.7514&StdPep=&MassError=0.5&xslt=xsltproc&cgi-bin=/tpp/cgi-bin/&ratioType=-1&Ref=3_LVNHFVEEFKR&Infile=/net/yadlin/vol1/search/Nate/Hague/20141113_SCRIB_TAP_EXPTS/SCRIB_plus_SNAP_more_sample/interact.pep.xml	0.9999	0.999	2	6	2		Y
14a	1	sp|P08107|HSP71_HUMAN	http://proteomicsresource.washington.edu/tpp/cgi-bin/comet-fastadb.cgi?Ref=sp|P08107|HSP71_HUMAN&Db=/net/yadlin/vol1/search/database/HUMAN_HHV5.fasta.20140213&Pep=AAAIGIDLGTTYSCVGVFQHGK+AFYPEEISSMVLTK+ARFEELCSDLFR+ATAGDTHLGGEDFDNR+DAGVIAGLNVLR+DNNLLGR+EIAEAYLGYPVTNAVITVPAYFNDSQR+ELEQVCNPIISGLYQGAGGPGPGGFGAQGPK+FEELCSDLFR+FGDPVVQSDMK+GGSGSGPTIEEVD+HWPFQVINDGDKPK+IINEPTAAAIAYGLDR+KFGDPVVQSDMK+LLQDF…	1	52.3	12	40	3.6	Heat shock 70 kDa protein 1A/1B OS=Homo sapiens GN=HSPA1A PE=1 SV=5		641	N	1	3	NQVALNPQNTVFDAKR	http://proteomicsresource.washington.edu/tpp/cgi-bin/peptidexml_html2.pl?PepMass=1813.9435&StdPep=&MassError=0.5&xslt=xsltproc&cgi-bin=/tpp/cgi-bin/&ratioType=-1&Ref=3_NQVALNPQNTVFDAKR&Infile=/net/yadlin/vol1/search/Nate/Hague/20141113_SCRIB_TAP_EXPTS/SCRIB_plus_SNAP_more_sample/interact.pep.xml	0.9999	0.999	2	6	2		Y
14a	1	sp|P08107|HSP71_HUMAN	http://proteomicsresource.washington.edu/tpp/cgi-bin/comet-fastadb.cgi?Ref=sp|P08107|HSP71_HUMAN&Db=/net/yadlin/vol1/search/database/HUMAN_HHV5.fasta.20140213&Pep=AAAIGIDLGTTYSCVGVFQHGK+AFYPEEISSMVLTK+ARFEELCSDLFR+ATAGDTHLGGEDFDNR+DAGVIAGLNVLR+DNNLLGR+EIAEAYLGYPVTNAVITVPAYFNDSQR+ELEQVCNPIISGLYQGAGGPGPGGFGAQGPK+FEELCSDLFR+FGDPVVQSDMK+GGSGSGPTIEEVD+HWPFQVINDGDKPK+IINEPTAAAIAYGLDR+KFGDPVVQSDMK+LLQDF…	1	52.3	12	40	3.6	Heat shock 70 kDa protein 1A/1B OS=Homo sapiens GN=HSPA1A PE=1 SV=5		641	N	0.5	3	QTQIFTTYSDNQPGVLIQVYEGER	http://proteomicsresource.washington.edu/tpp/cgi-bin/peptidexml_html2.pl?PepMass=2785.3559&StdPep=&MassError=0.5&xslt=xsltproc&cgi-bin=/tpp/cgi-bin/&ratioType=-1&Ref=3_QTQIFTTYSDNQPGVLIQVYEGER&Infile=/net/yadlin/vol1/search/Nate/Hague/20141113_SCRIB_TAP_EXPTS/SCRIB_plus_SNAP_more_sample/interact.pep.xml	0.9999	0.999	2	6	2		N
14a	1	sp|P08107|HSP71_HUMAN	http://proteomicsresource.washington.edu/tpp/cgi-bin/comet-fastadb.cgi?Ref=sp|P08107|HSP71_HUMAN&Db=/net/yadlin/vol1/search/database/HUMAN_HHV5.fasta.20140213&Pep=AAAIGIDLGTTYSCVGVFQHGK+AFYPEEISSMVLTK+ARFEELCSDLFR+ATAGDTHLGGEDFDNR+DAGVIAGLNVLR+DNNLLGR+EIAEAYLGYPVTNAVITVPAYFNDSQR+ELEQVCNPIISGLYQGAGGPGPGGFGAQGPK+FEELCSDLFR+FGDPVVQSDMK+GGSGSGPTIEEVD+HWPFQVINDGDKPK+IINEPTAAAIAYGLDR+KFGDPVVQSDMK+LLQDF…	1	52.3	12	40	3.6	Heat shock 70 kDa protein 1A/1B OS=Homo sapiens GN=HSPA1A PE=1 SV=5		641	N	0.5	3	SINPDEAVAYGAAVQAAILMGDK	http://proteomicsresource.washington.edu/tpp/cgi-bin/peptidexml_html2.pl?PepMass=2303.1467&StdPep=&MassError=0.5&xslt=xsltproc&cgi-bin=/tpp/cgi-bin/&ratioType=-1&Ref=3_SINPDEAVAYGAAVQAAILMGDK&Infile=/net/yadlin/vol1/search/Nate/Hague/20141113_SCRIB_TAP_EXPTS/SCRIB_plus_SNAP_more_sample/interact.pep.xml	0.9999	0.999	2	6	2	b	N
14a	1	sp|P08107|HSP71_HUMAN	http://proteomicsresource.washington.edu/tpp/cgi-bin/comet-fastadb.cgi?Ref=sp|P08107|HSP71_HUMAN&Db=/net/yadlin/vol1/search/database/HUMAN_HHV5.fasta.20140213&Pep=AAAIGIDLGTTYSCVGVFQHGK+AFYPEEISSMVLTK+ARFEELCSDLFR+ATAGDTHLGGEDFDNR+DAGVIAGLNVLR+DNNLLGR+EIAEAYLGYPVTNAVITVPAYFNDSQR+ELEQVCNPIISGLYQGAGGPGPGGFGAQGPK+FEELCSDLFR+FGDPVVQSDMK+GGSGSGPTIEEVD+HWPFQVINDGDKPK+IINEPTAAAIAYGLDR+KFGDPVVQSDMK+LLQDF…	1	52.3	12	40	3.6	Heat shock 70 kDa protein 1A/1B OS=Homo sapiens GN=HSPA1A PE=1 SV=5		641	N	0.5	3	SINPDEAVAYGAAVQAAILM[147]GDK	http://proteomicsresource.washington.edu/tpp/cgi-bin/peptidexml_html2.pl?PepMass=2319.1416&StdPep=SINPDEAVAYGAAVQAAILM[147]GDK&MassError=0.5&xslt=xsltproc&cgi-bin=/tpp/cgi-bin/&ratioType=-1&Ref=3_SINPDEAVAYGAAVQAAILMGDK&Infile=/net/yadlin/vol1/search/Nate/Hague/20141113_SCRIB_TAP_EXPTS/SCRIB_plus_SNAP_more_sample/interact.pep.xml	0.9999	0.999	2	6	1		N
14a	1	sp|P08107|HSP71_HUMAN	http://proteomicsresource.washington.edu/tpp/cgi-bin/comet-fastadb.cgi?Ref=sp|P08107|HSP71_HUMAN&Db=/net/yadlin/vol1/search/database/HUMAN_HHV5.fasta.20140213&Pep=AAAIGIDLGTTYSCVGVFQHGK+AFYPEEISSMVLTK+ARFEELCSDLFR+ATAGDTHLGGEDFDNR+DAGVIAGLNVLR+DNNLLGR+EIAEAYLGYPVTNAVITVPAYFNDSQR+ELEQVCNPIISGLYQGAGGPGPGGFGAQGPK+FEELCSDLFR+FGDPVVQSDMK+GGSGSGPTIEEVD+HWPFQVINDGDKPK+IINEPTAAAIAYGLDR+KFGDPVVQSDMK+LLQDF…	1	52.3	12	40	3.6	Heat shock 70 kDa protein 1A/1B OS=Homo sapiens GN=HSPA1A PE=1 SV=5		641	N	0.33	2	NAVITVPAYFNDSQR	http://proteomicsresource.washington.edu/tpp/cgi-bin/peptidexml_html2.pl?PepMass=1693.8424&StdPep=&MassError=0.5&xslt=xsltproc&cgi-bin=/tpp/cgi-bin/&ratioType=-1&Ref=2_NAVITVPAYFNDSQR&Infile=/net/yadlin/vol1/search/Nate/Hague/20141113_SCRIB_TAP_EXPTS/SCRIB_plus_SNAP_more_sample/interact.pep.xml	0.9996	0.9962	1	6	2		N
14a	1	sp|P08107|HSP71_HUMAN	http://proteomicsresource.washington.edu/tpp/cgi-bin/comet-fastadb.cgi?Ref=sp|P08107|HSP71_HUMAN&Db=/net/yadlin/vol1/search/database/HUMAN_HHV5.fasta.20140213&Pep=AAAIGIDLGTTYSCVGVFQHGK+AFYPEEISSMVLTK+ARFEELCSDLFR+ATAGDTHLGGEDFDNR+DAGVIAGLNVLR+DNNLLGR+EIAEAYLGYPVTNAVITVPAYFNDSQR+ELEQVCNPIISGLYQGAGGPGPGGFGAQGPK+FEELCSDLFR+FGDPVVQSDMK+GGSGSGPTIEEVD+HWPFQVINDGDKPK+IINEPTAAAIAYGLDR+KFGDPVVQSDMK+LLQDF…	1	52.3	12	40	3.6	Heat shock 70 kDa protein 1A/1B OS=Homo sapiens GN=HSPA1A PE=1 SV=5		641	N	0.99	2	AAAIGIDLGTTYSCVGVFQHGK	http://proteomicsresource.washington.edu/tpp/cgi-bin/peptidexml_html2.pl?PepMass=2264.1260&StdPep=AAAIGIDLGTTYSCVGVFQHGK&MassError=0.5&xslt=xsltproc&cgi-bin=/tpp/cgi-bin/&ratioType=-1&Ref=2_AAAIGIDLGTTYSCVGVFQHGK&Infile=/net/yadlin/vol1/search/Nate/Hague/20141113_SCRIB_TAP_EXPTS/SCRIB_plus_SNAP_more_sample/interact.pep.xml	0.9991	0.9917	2	6	1	c	Y
14a	1	sp|P08107|HSP71_HUMAN	http://proteomicsresource.washington.edu/tpp/cgi-bin/comet-fastadb.cgi?Ref=sp|P08107|HSP71_HUMAN&Db=/net/yadlin/vol1/search/database/HUMAN_HHV5.fasta.20140213&Pep=AAAIGIDLGTTYSCVGVFQHGK+AFYPEEISSMVLTK+ARFEELCSDLFR+ATAGDTHLGGEDFDNR+DAGVIAGLNVLR+DNNLLGR+EIAEAYLGYPVTNAVITVPAYFNDSQR+ELEQVCNPIISGLYQGAGGPGPGGFGAQGPK+FEELCSDLFR+FGDPVVQSDMK+GGSGSGPTIEEVD+HWPFQVINDGDKPK+IINEPTAAAIAYGLDR+KFGDPVVQSDMK+LLQDF…	1	52.3	12	40	3.6	Heat shock 70 kDa protein 1A/1B OS=Homo sapiens GN=HSPA1A PE=1 SV=5		641	N	0.33	2	DNNLLGR	http://proteomicsresource.washington.edu/tpp/cgi-bin/peptidexml_html2.pl?PepMass=800.4141&StdPep=&MassError=0.5&xslt=xsltproc&cgi-bin=/tpp/cgi-bin/&ratioType=-1&Ref=2_DNNLLGR&Infile=/net/yadlin/vol1/search/Nate/Hague/20141113_SCRIB_TAP_EXPTS/SCRIB_plus_SNAP_more_sample/interact.pep.xml	0.999	0.9904	2	6	3		N
14a	1	sp|P08107|HSP71_HUMAN	http://proteomicsresource.washington.edu/tpp/cgi-bin/comet-fastadb.cgi?Ref=sp|P08107|HSP71_HUMAN&Db=/net/yadlin/vol1/search/database/HUMAN_HHV5.fasta.20140213&Pep=AAAIGIDLGTTYSCVGVFQHGK+AFYPEEISSMVLTK+ARFEELCSDLFR+ATAGDTHLGGEDFDNR+DAGVIAGLNVLR+DNNLLGR+EIAEAYLGYPVTNAVITVPAYFNDSQR+ELEQVCNPIISGLYQGAGGPGPGGFGAQGPK+FEELCSDLFR+FGDPVVQSDMK+GGSGSGPTIEEVD+HWPFQVINDGDKPK+IINEPTAAAIAYGLDR+KFGDPVVQSDMK+LLQDF…	1	52.3	12	40	3.6	Heat shock 70 kDa protein 1A/1B OS=Homo sapiens GN=HSPA1A PE=1 SV=5		641	N	0.5	2	STLEPVEK	http://proteomicsresource.washington.edu/tpp/cgi-bin/peptidexml_html2.pl?PepMass=901.4757&StdPep=&MassError=0.5&xslt=xsltproc&cgi-bin=/tpp/cgi-bin/&ratioType=-1&Ref=2_STLEPVEK&Infile=/net/yadlin/vol1/search/Nate/Hague/20141113_SCRIB_TAP_EXPTS/SCRIB_plus_SNAP_more_sample/interact.pep.xml	0.9977	0.9786	2	6	1		N
14a	1	sp|P08107|HSP71_HUMAN	http://proteomicsresource.washington.edu/tpp/cgi-bin/comet-fastadb.cgi?Ref=sp|P08107|HSP71_HUMAN&Db=/net/yadlin/vol1/search/database/HUMAN_HHV5.fasta.20140213&Pep=AAAIGIDLGTTYSCVGVFQHGK+AFYPEEISSMVLTK+ARFEELCSDLFR+ATAGDTHLGGEDFDNR+DAGVIAGLNVLR+DNNLLGR+EIAEAYLGYPVTNAVITVPAYFNDSQR+ELEQVCNPIISGLYQGAGGPGPGGFGAQGPK+FEELCSDLFR+FGDPVVQSDMK+GGSGSGPTIEEVD+HWPFQVINDGDKPK+IINEPTAAAIAYGLDR+KFGDPVVQSDMK+LLQDF…	1	52.3	12	40	3.6	Heat shock 70 kDa protein 1A/1B OS=Homo sapiens GN=HSPA1A PE=1 SV=5		641	N	0.5	3	YKAEDEVQR	http://proteomicsresource.washington.edu/tpp/cgi-bin/peptidexml_html2.pl?PepMass=1136.5462&StdPep=&MassError=0.5&xslt=xsltproc&cgi-bin=/tpp/cgi-bin/&ratioType=-1&Ref=3_YKAEDEVQR&Infile=/net/yadlin/vol1/search/Nate/Hague/20141113_SCRIB_TAP_EXPTS/SCRIB_plus_SNAP_more_sample/interact.pep.xml	0.9976	0.9783	2	6	2		N
14a	1	sp|P08107|HSP71_HUMAN	http://proteomicsresource.washington.edu/tpp/cgi-bin/comet-fastadb.cgi?Ref=sp|P08107|HSP71_HUMAN&Db=/net/yadlin/vol1/search/database/HUMAN_HHV5.fasta.20140213&Pep=AAAIGIDLGTTYSCVGVFQHGK+AFYPEEISSMVLTK+ARFEELCSDLFR+ATAGDTHLGGEDFDNR+DAGVIAGLNVLR+DNNLLGR+EIAEAYLGYPVTNAVITVPAYFNDSQR+ELEQVCNPIISGLYQGAGGPGPGGFGAQGPK+FEELCSDLFR+FGDPVVQSDMK+GGSGSGPTIEEVD+HWPFQVINDGDKPK+IINEPTAAAIAYGLDR+KFGDPVVQSDMK+LLQDF…	1	52.3	12	40	3.6	Heat shock 70 kDa protein 1A/1B OS=Homo sapiens GN=HSPA1A PE=1 SV=5		641	N	0.99	3	AAAIGIDLGTTYSCVGVFQHGK	http://proteomicsresource.washington.edu/tpp/cgi-bin/peptidexml_html2.pl?PepMass=2264.1260&StdPep=AAAIGIDLGTTYSCVGVFQHGK&MassError=0.5&xslt=xsltproc&cgi-bin=/tpp/cgi-bin/&ratioType=-1&Ref=3_AAAIGIDLGTTYSCVGVFQHGK&Infile=/net/yadlin/vol1/search/Nate/Hague/20141113_SCRIB_TAP_EXPTS/SCRIB_plus_SNAP_more_sample/interact.pep.xml	0.9677	0.762	2	6	3	c	Y
14a	1	sp|P08107|HSP71_HUMAN	http://proteomicsresource.washington.edu/tpp/cgi-bin/comet-fastadb.cgi?Ref=sp|P08107|HSP71_HUMAN&Db=/net/yadlin/vol1/search/database/HUMAN_HHV5.fasta.20140213&Pep=AAAIGIDLGTTYSCVGVFQHGK+AFYPEEISSMVLTK+ARFEELCSDLFR+ATAGDTHLGGEDFDNR+DAGVIAGLNVLR+DNNLLGR+EIAEAYLGYPVTNAVITVPAYFNDSQR+ELEQVCNPIISGLYQGAGGPGPGGFGAQGPK+FEELCSDLFR+FGDPVVQSDMK+GGSGSGPTIEEVD+HWPFQVINDGDKPK+IINEPTAAAIAYGLDR+KFGDPVVQSDMK+LLQDF…	1	52.3	12	40	3.6	Heat shock 70 kDa protein 1A/1B OS=Homo sapiens GN=HSPA1A PE=1 SV=5		641	N	0.5	3	QTQIFTTYSDNQPGVLIQVYEGERAMTK	http://proteomicsresource.washington.edu/tpp/cgi-bin/peptidexml_html2.pl?PepMass=3216.5761&StdPep=&MassError=0.5&xslt=xsltproc&cgi-bin=/tpp/cgi-bin/&ratioType=-1&Ref=3_QTQIFTTYSDNQPGVLIQVYEGERAMTK&Infile=/net/yadlin/vol1/search/Nate/Hague/20141113_SCRIB_TAP_EXPTS/SCRIB_plus_SNAP_more_sample/interact.pep.xml	0.1767	0.1767	2	6	1		N
14b	1	sp|P34931|HS71L_HUMAN	http://proteomicsresource.washington.edu/tpp/cgi-bin/comet-fastadb.cgi?Ref=sp|P34931|HS71L_HUMAN&Db=/net/yadlin/vol1/search/database/HUMAN_HHV5.fasta.20140213&Pep=AFYPEEISSMVLTK+AKIHDIVLVGGSTR+ATAGDTHLGGEDFDNR+DAGVIAGLNVLR+DNNLLGR+FNDPVVQADMK+IINEPTAAAIAYGLDK+NALESYAFNMK+NAVITVPAYFNDSQR+NQVAMNPQNTVFDAK+QTQIFTTYSDNQPGVLIQVYEGER+QTQIFTTYSDNQPGVLIQVYEGERAMTK+SINPDEAVAYGAAVQAAILMGDK+TTPSYVAFTDTER+VEI…	1	33.5	4	12	1.4	Heat shock 70 kDa protein 1-like OS=Homo sapiens GN=HSPA1L PE=1 SV=2		641	N	0.5	2	AFYPEEISSMVLTK	http://proteomicsresource.washington.edu/tpp/cgi-bin/peptidexml_html2.pl?PepMass=1613.8011&StdPep=&MassError=0.5&xslt=xsltproc&cgi-bin=/tpp/cgi-bin/&ratioType=-1&Ref=2_AFYPEEISSMVLTK&Infile=/net/yadlin/vol1/search/Nate/Hague/20141113_SCRIB_TAP_EXPTS/SCRIB_plus_SNAP_more_sample/interact.pep.xml	0.9999	0.999	2	5	6		Y
14b	1	sp|P34931|HS71L_HUMAN	http://proteomicsresource.washington.edu/tpp/cgi-bin/comet-fastadb.cgi?Ref=sp|P34931|HS71L_HUMAN&Db=/net/yadlin/vol1/search/database/HUMAN_HHV5.fasta.20140213&Pep=AFYPEEISSMVLTK+AKIHDIVLVGGSTR+ATAGDTHLGGEDFDNR+DAGVIAGLNVLR+DNNLLGR+FNDPVVQADMK+IINEPTAAAIAYGLDK+NALESYAFNMK+NAVITVPAYFNDSQR+NQVAMNPQNTVFDAK+QTQIFTTYSDNQPGVLIQVYEGER+QTQIFTTYSDNQPGVLIQVYEGERAMTK+SINPDEAVAYGAAVQAAILMGDK+TTPSYVAFTDTER+VEI…	1	33.5	4	12	1.4	Heat shock 70 kDa protein 1-like OS=Homo sapiens GN=HSPA1L PE=1 SV=2		641	N	0.33	2	ATAGDTHLGGEDFDNR	http://proteomicsresource.washington.edu/tpp/cgi-bin/peptidexml_html2.pl?PepMass=1674.7234&StdPep=&MassError=0.5&xslt=xsltproc&cgi-bin=/tpp/cgi-bin/&ratioType=-1&Ref=2_ATAGDTHLGGEDFDNR&Infile=/net/yadlin/vol1/search/Nate/Hague/20141113_SCRIB_TAP_EXPTS/SCRIB_plus_SNAP_more_sample/interact.pep.xml	0.9999	0.999	2	5	1	a	N
14b	1	sp|P34931|HS71L_HUMAN	http://proteomicsresource.washington.edu/tpp/cgi-bin/comet-fastadb.cgi?Ref=sp|P34931|HS71L_HUMAN&Db=/net/yadlin/vol1/search/database/HUMAN_HHV5.fasta.20140213&Pep=AFYPEEISSMVLTK+AKIHDIVLVGGSTR+ATAGDTHLGGEDFDNR+DAGVIAGLNVLR+DNNLLGR+FNDPVVQADMK+IINEPTAAAIAYGLDK+NALESYAFNMK+NAVITVPAYFNDSQR+NQVAMNPQNTVFDAK+QTQIFTTYSDNQPGVLIQVYEGER+QTQIFTTYSDNQPGVLIQVYEGERAMTK+SINPDEAVAYGAAVQAAILMGDK+TTPSYVAFTDTER+VEI…	1	33.5	4	12	1.4	Heat shock 70 kDa protein 1-like OS=Homo sapiens GN=HSPA1L PE=1 SV=2		641	N	0.5	2	DAGVIAGLNVLR	http://proteomicsresource.washington.edu/tpp/cgi-bin/peptidexml_html2.pl?PepMass=1196.6877&StdPep=&MassError=0.5&xslt=xsltproc&cgi-bin=/tpp/cgi-bin/&ratioType=-1&Ref=2_DAGVIAGLNVLR&Infile=/net/yadlin/vol1/search/Nate/Hague/20141113_SCRIB_TAP_EXPTS/SCRIB_plus_SNAP_more_sample/interact.pep.xml	0.9999	0.999	2	5	8		N
14b	1	sp|P34931|HS71L_HUMAN	http://proteomicsresource.washington.edu/tpp/cgi-bin/comet-fastadb.cgi?Ref=sp|P34931|HS71L_HUMAN&Db=/net/yadlin/vol1/search/database/HUMAN_HHV5.fasta.20140213&Pep=AFYPEEISSMVLTK+AKIHDIVLVGGSTR+ATAGDTHLGGEDFDNR+DAGVIAGLNVLR+DNNLLGR+FNDPVVQADMK+IINEPTAAAIAYGLDK+NALESYAFNMK+NAVITVPAYFNDSQR+NQVAMNPQNTVFDAK+QTQIFTTYSDNQPGVLIQVYEGER+QTQIFTTYSDNQPGVLIQVYEGERAMTK+SINPDEAVAYGAAVQAAILMGDK+TTPSYVAFTDTER+VEI…	1	33.5	4	12	1.4	Heat shock 70 kDa protein 1-like OS=Homo sapiens GN=HSPA1L PE=1 SV=2		641	N	0.25	2	IINEPTAAAIAYGLDK	http://proteomicsresource.washington.edu/tpp/cgi-bin/peptidexml_html2.pl?PepMass=1658.8879&StdPep=&MassError=0.5&xslt=xsltproc&cgi-bin=/tpp/cgi-bin/&ratioType=-1&Ref=2_IINEPTAAAIAYGLDK&Infile=/net/yadlin/vol1/search/Nate/Hague/20141113_SCRIB_TAP_EXPTS/SCRIB_plus_SNAP_more_sample/interact.pep.xml	0.9999	0.999	2	5	4		N
14b	1	sp|P34931|HS71L_HUMAN	http://proteomicsresource.washington.edu/tpp/cgi-bin/comet-fastadb.cgi?Ref=sp|P34931|HS71L_HUMAN&Db=/net/yadlin/vol1/search/database/HUMAN_HHV5.fasta.20140213&Pep=AFYPEEISSMVLTK+AKIHDIVLVGGSTR+ATAGDTHLGGEDFDNR+DAGVIAGLNVLR+DNNLLGR+FNDPVVQADMK+IINEPTAAAIAYGLDK+NALESYAFNMK+NAVITVPAYFNDSQR+NQVAMNPQNTVFDAK+QTQIFTTYSDNQPGVLIQVYEGER+QTQIFTTYSDNQPGVLIQVYEGERAMTK+SINPDEAVAYGAAVQAAILMGDK+TTPSYVAFTDTER+VEI…	1	33.5	4	12	1.4	Heat shock 70 kDa protein 1-like OS=Homo sapiens GN=HSPA1L PE=1 SV=2		641	N	0.5	2	NALESYAFNMK	http://proteomicsresource.washington.edu/tpp/cgi-bin/peptidexml_html2.pl?PepMass=1286.5965&StdPep=&MassError=0.5&xslt=xsltproc&cgi-bin=/tpp/cgi-bin/&ratioType=-1&Ref=2_NALESYAFNMK&Infile=/net/yadlin/vol1/search/Nate/Hague/20141113_SCRIB_TAP_EXPTS/SCRIB_plus_SNAP_more_sample/interact.pep.xml	0.9999	0.999	2	5	3		N
14b	1	sp|P34931|HS71L_HUMAN	http://proteomicsresource.washington.edu/tpp/cgi-bin/comet-fastadb.cgi?Ref=sp|P34931|HS71L_HUMAN&Db=/net/yadlin/vol1/search/database/HUMAN_HHV5.fasta.20140213&Pep=AFYPEEISSMVLTK+AKIHDIVLVGGSTR+ATAGDTHLGGEDFDNR+DAGVIAGLNVLR+DNNLLGR+FNDPVVQADMK+IINEPTAAAIAYGLDK+NALESYAFNMK+NAVITVPAYFNDSQR+NQVAMNPQNTVFDAK+QTQIFTTYSDNQPGVLIQVYEGER+QTQIFTTYSDNQPGVLIQVYEGERAMTK+SINPDEAVAYGAAVQAAILMGDK+TTPSYVAFTDTER+VEI…	1	33.5	4	12	1.4	Heat shock 70 kDa protein 1-like OS=Homo sapiens GN=HSPA1L PE=1 SV=2		641	Y	1	2	NQVAM[147]NPQNTVFDAK	http://proteomicsresource.washington.edu/tpp/cgi-bin/peptidexml_html2.pl?PepMass=1691.7937&StdPep=NQVAM[147]NPQNTVFDAK&MassError=0.5&xslt=xsltproc&cgi-bin=/tpp/cgi-bin/&ratioType=-1&Ref=2_NQVAMNPQNTVFDAK&Infile=/net/yadlin/vol1/search/Nate/Hague/20141113_SCRIB_TAP_EXPTS/SCRIB_plus_SNAP_more_sample/interact.pep.xml	0.9999	0.9989	2	5	2		Y
14b	1	sp|P34931|HS71L_HUMAN	http://proteomicsresource.washington.edu/tpp/cgi-bin/comet-fastadb.cgi?Ref=sp|P34931|HS71L_HUMAN&Db=/net/yadlin/vol1/search/database/HUMAN_HHV5.fasta.20140213&Pep=AFYPEEISSMVLTK+AKIHDIVLVGGSTR+ATAGDTHLGGEDFDNR+DAGVIAGLNVLR+DNNLLGR+FNDPVVQADMK+IINEPTAAAIAYGLDK+NALESYAFNMK+NAVITVPAYFNDSQR+NQVAMNPQNTVFDAK+QTQIFTTYSDNQPGVLIQVYEGER+QTQIFTTYSDNQPGVLIQVYEGERAMTK+SINPDEAVAYGAAVQAAILMGDK+TTPSYVAFTDTER+VEI…	1	33.5	4	12	1.4	Heat shock 70 kDa protein 1-like OS=Homo sapiens GN=HSPA1L PE=1 SV=2		641	N	0.5	2	SINPDEAVAYGAAVQAAILMGDK	http://proteomicsresource.washington.edu/tpp/cgi-bin/peptidexml_html2.pl?PepMass=2303.1467&StdPep=&MassError=0.5&xslt=xsltproc&cgi-bin=/tpp/cgi-bin/&ratioType=-1&Ref=2_SINPDEAVAYGAAVQAAILMGDK&Infile=/net/yadlin/vol1/search/Nate/Hague/20141113_SCRIB_TAP_EXPTS/SCRIB_plus_SNAP_more_sample/interact.pep.xml	0.9999	0.999	2	5	2	b	N
14b	1	sp|P34931|HS71L_HUMAN	http://proteomicsresource.washington.edu/tpp/cgi-bin/comet-fastadb.cgi?Ref=sp|P34931|HS71L_HUMAN&Db=/net/yadlin/vol1/search/database/HUMAN_HHV5.fasta.20140213&Pep=AFYPEEISSMVLTK+AKIHDIVLVGGSTR+ATAGDTHLGGEDFDNR+DAGVIAGLNVLR+DNNLLGR+FNDPVVQADMK+IINEPTAAAIAYGLDK+NALESYAFNMK+NAVITVPAYFNDSQR+NQVAMNPQNTVFDAK+QTQIFTTYSDNQPGVLIQVYEGER+QTQIFTTYSDNQPGVLIQVYEGERAMTK+SINPDEAVAYGAAVQAAILMGDK+TTPSYVAFTDTER+VEI…	1	33.5	4	12	1.4	Heat shock 70 kDa protein 1-like OS=Homo sapiens GN=HSPA1L PE=1 SV=2		641	N	0.2	2	TTPSYVAFTDTER	http://proteomicsresource.washington.edu/tpp/cgi-bin/peptidexml_html2.pl?PepMass=1486.6940&StdPep=&MassError=0.5&xslt=xsltproc&cgi-bin=/tpp/cgi-bin/&ratioType=-1&Ref=2_TTPSYVAFTDTER&Infile=/net/yadlin/vol1/search/Nate/Hague/20141113_SCRIB_TAP_EXPTS/SCRIB_plus_SNAP_more_sample/interact.pep.xml	0.9999	0.999	2	5	3		N
14b	1	sp|P34931|HS71L_HUMAN	http://proteomicsresource.washington.edu/tpp/cgi-bin/comet-fastadb.cgi?Ref=sp|P34931|HS71L_HUMAN&Db=/net/yadlin/vol1/search/database/HUMAN_HHV5.fasta.20140213&Pep=AFYPEEISSMVLTK+AKIHDIVLVGGSTR+ATAGDTHLGGEDFDNR+DAGVIAGLNVLR+DNNLLGR+FNDPVVQADMK+IINEPTAAAIAYGLDK+NALESYAFNMK+NAVITVPAYFNDSQR+NQVAMNPQNTVFDAK+QTQIFTTYSDNQPGVLIQVYEGER+QTQIFTTYSDNQPGVLIQVYEGERAMTK+SINPDEAVAYGAAVQAAILMGDK+TTPSYVAFTDTER+VEI…	1	33.5	4	12	1.4	Heat shock 70 kDa protein 1-like OS=Homo sapiens GN=HSPA1L PE=1 SV=2		641	N	0.17	2	VEIIANDQGNR	http://proteomicsresource.washington.edu/tpp/cgi-bin/peptidexml_html2.pl?PepMass=1227.6208&StdPep=&MassError=0.5&xslt=xsltproc&cgi-bin=/tpp/cgi-bin/&ratioType=-1&Ref=2_VEIIANDQGNR&Infile=/net/yadlin/vol1/search/Nate/Hague/20141113_SCRIB_TAP_EXPTS/SCRIB_plus_SNAP_more_sample/interact.pep.xml	0.9999	0.999	2	5	2		N
14b	1	sp|P34931|HS71L_HUMAN	http://proteomicsresource.washington.edu/tpp/cgi-bin/comet-fastadb.cgi?Ref=sp|P34931|HS71L_HUMAN&Db=/net/yadlin/vol1/search/database/HUMAN_HHV5.fasta.20140213&Pep=AFYPEEISSMVLTK+AKIHDIVLVGGSTR+ATAGDTHLGGEDFDNR+DAGVIAGLNVLR+DNNLLGR+FNDPVVQADMK+IINEPTAAAIAYGLDK+NALESYAFNMK+NAVITVPAYFNDSQR+NQVAMNPQNTVFDAK+QTQIFTTYSDNQPGVLIQVYEGER+QTQIFTTYSDNQPGVLIQVYEGERAMTK+SINPDEAVAYGAAVQAAILMGDK+TTPSYVAFTDTER+VEI…	1	33.5	4	12	1.4	Heat shock 70 kDa protein 1-like OS=Homo sapiens GN=HSPA1L PE=1 SV=2		641	N	0.33	3	ATAGDTHLGGEDFDNR	http://proteomicsresource.washington.edu/tpp/cgi-bin/peptidexml_html2.pl?PepMass=1674.7234&StdPep=&MassError=0.5&xslt=xsltproc&cgi-bin=/tpp/cgi-bin/&ratioType=-1&Ref=3_ATAGDTHLGGEDFDNR&Infile=/net/yadlin/vol1/search/Nate/Hague/20141113_SCRIB_TAP_EXPTS/SCRIB_plus_SNAP_more_sample/interact.pep.xml	0.9999	0.999	2	5	5	a	N
14b	1	sp|P34931|HS71L_HUMAN	http://proteomicsresource.washington.edu/tpp/cgi-bin/comet-fastadb.cgi?Ref=sp|P34931|HS71L_HUMAN&Db=/net/yadlin/vol1/search/database/HUMAN_HHV5.fasta.20140213&Pep=AFYPEEISSMVLTK+AKIHDIVLVGGSTR+ATAGDTHLGGEDFDNR+DAGVIAGLNVLR+DNNLLGR+FNDPVVQADMK+IINEPTAAAIAYGLDK+NALESYAFNMK+NAVITVPAYFNDSQR+NQVAMNPQNTVFDAK+QTQIFTTYSDNQPGVLIQVYEGER+QTQIFTTYSDNQPGVLIQVYEGERAMTK+SINPDEAVAYGAAVQAAILMGDK+TTPSYVAFTDTER+VEI…	1	33.5	4	12	1.4	Heat shock 70 kDa protein 1-like OS=Homo sapiens GN=HSPA1L PE=1 SV=2		641	N	0.5	3	QTQIFTTYSDNQPGVLIQVYEGER	http://proteomicsresource.washington.edu/tpp/cgi-bin/peptidexml_html2.pl?PepMass=2785.3559&StdPep=&MassError=0.5&xslt=xsltproc&cgi-bin=/tpp/cgi-bin/&ratioType=-1&Ref=3_QTQIFTTYSDNQPGVLIQVYEGER&Infile=/net/yadlin/vol1/search/Nate/Hague/20141113_SCRIB_TAP_EXPTS/SCRIB_plus_SNAP_more_sample/interact.pep.xml	0.9999	0.999	2	5	2		N
14b	1	sp|P34931|HS71L_HUMAN	http://proteomicsresource.washington.edu/tpp/cgi-bin/comet-fastadb.cgi?Ref=sp|P34931|HS71L_HUMAN&Db=/net/yadlin/vol1/search/database/HUMAN_HHV5.fasta.20140213&Pep=AFYPEEISSMVLTK+AKIHDIVLVGGSTR+ATAGDTHLGGEDFDNR+DAGVIAGLNVLR+DNNLLGR+FNDPVVQADMK+IINEPTAAAIAYGLDK+NALESYAFNMK+NAVITVPAYFNDSQR+NQVAMNPQNTVFDAK+QTQIFTTYSDNQPGVLIQVYEGER+QTQIFTTYSDNQPGVLIQVYEGERAMTK+SINPDEAVAYGAAVQAAILMGDK+TTPSYVAFTDTER+VEI…	1	33.5	4	12	1.4	Heat shock 70 kDa protein 1-like OS=Homo sapiens GN=HSPA1L PE=1 SV=2		641	N	0.5	3	SINPDEAVAYGAAVQAAILMGDK	http://proteomicsresource.washington.edu/tpp/cgi-bin/peptidexml_html2.pl?PepMass=2303.1467&StdPep=&MassError=0.5&xslt=xsltproc&cgi-bin=/tpp/cgi-bin/&ratioType=-1&Ref=3_SINPDEAVAYGAAVQAAILMGDK&Infile=/net/yadlin/vol1/search/Nate/Hague/20141113_SCRIB_TAP_EXPTS/SCRIB_plus_SNAP_more_sample/interact.pep.xml	0.9999	0.999	2	5	2	b	N
14b	1	sp|P34931|HS71L_HUMAN	http://proteomicsresource.washington.edu/tpp/cgi-bin/comet-fastadb.cgi?Ref=sp|P34931|HS71L_HUMAN&Db=/net/yadlin/vol1/search/database/HUMAN_HHV5.fasta.20140213&Pep=AFYPEEISSMVLTK+AKIHDIVLVGGSTR+ATAGDTHLGGEDFDNR+DAGVIAGLNVLR+DNNLLGR+FNDPVVQADMK+IINEPTAAAIAYGLDK+NALESYAFNMK+NAVITVPAYFNDSQR+NQVAMNPQNTVFDAK+QTQIFTTYSDNQPGVLIQVYEGER+QTQIFTTYSDNQPGVLIQVYEGERAMTK+SINPDEAVAYGAAVQAAILMGDK+TTPSYVAFTDTER+VEI…	1	33.5	4	12	1.4	Heat shock 70 kDa protein 1-like OS=Homo sapiens GN=HSPA1L PE=1 SV=2		641	N	0.5	3	SINPDEAVAYGAAVQAAILM[147]GDK	http://proteomicsresource.washington.edu/tpp/cgi-bin/peptidexml_html2.pl?PepMass=2319.1416&StdPep=SINPDEAVAYGAAVQAAILM[147]GDK&MassError=0.5&xslt=xsltproc&cgi-bin=/tpp/cgi-bin/&ratioType=-1&Ref=3_SINPDEAVAYGAAVQAAILMGDK&Infile=/net/yadlin/vol1/search/Nate/Hague/20141113_SCRIB_TAP_EXPTS/SCRIB_plus_SNAP_more_sample/interact.pep.xml	0.9999	0.999	2	5	1		N
14b	1	sp|P34931|HS71L_HUMAN	http://proteomicsresource.washington.edu/tpp/cgi-bin/comet-fastadb.cgi?Ref=sp|P34931|HS71L_HUMAN&Db=/net/yadlin/vol1/search/database/HUMAN_HHV5.fasta.20140213&Pep=AFYPEEISSMVLTK+AKIHDIVLVGGSTR+ATAGDTHLGGEDFDNR+DAGVIAGLNVLR+DNNLLGR+FNDPVVQADMK+IINEPTAAAIAYGLDK+NALESYAFNMK+NAVITVPAYFNDSQR+NQVAMNPQNTVFDAK+QTQIFTTYSDNQPGVLIQVYEGER+QTQIFTTYSDNQPGVLIQVYEGERAMTK+SINPDEAVAYGAAVQAAILMGDK+TTPSYVAFTDTER+VEI…	1	33.5	4	12	1.4	Heat shock 70 kDa protein 1-like OS=Homo sapiens GN=HSPA1L PE=1 SV=2		641	Y	1	2	AKIHDIVLVGGSTR	http://proteomicsresource.washington.edu/tpp/cgi-bin/peptidexml_html2.pl?PepMass=1464.8413&StdPep=&MassError=0.5&xslt=xsltproc&cgi-bin=/tpp/cgi-bin/&ratioType=-1&Ref=2_AKIHDIVLVGGSTR&Infile=/net/yadlin/vol1/search/Nate/Hague/20141113_SCRIB_TAP_EXPTS/SCRIB_plus_SNAP_more_sample/interact.pep.xml	0.9998	0.9983	2	5	2		Y
14b	1	sp|P34931|HS71L_HUMAN	http://proteomicsresource.washington.edu/tpp/cgi-bin/comet-fastadb.cgi?Ref=sp|P34931|HS71L_HUMAN&Db=/net/yadlin/vol1/search/database/HUMAN_HHV5.fasta.20140213&Pep=AFYPEEISSMVLTK+AKIHDIVLVGGSTR+ATAGDTHLGGEDFDNR+DAGVIAGLNVLR+DNNLLGR+FNDPVVQADMK+IINEPTAAAIAYGLDK+NALESYAFNMK+NAVITVPAYFNDSQR+NQVAMNPQNTVFDAK+QTQIFTTYSDNQPGVLIQVYEGER+QTQIFTTYSDNQPGVLIQVYEGERAMTK+SINPDEAVAYGAAVQAAILMGDK+TTPSYVAFTDTER+VEI…	1	33.5	4	12	1.4	Heat shock 70 kDa protein 1-like OS=Homo sapiens GN=HSPA1L PE=1 SV=2		641	Y	1	2	FNDPVVQADM[147]K	http://proteomicsresource.washington.edu/tpp/cgi-bin/peptidexml_html2.pl?PepMass=1278.5914&StdPep=FNDPVVQADM[147]K&MassError=0.5&xslt=xsltproc&cgi-bin=/tpp/cgi-bin/&ratioType=-1&Ref=2_FNDPVVQADMK&Infile=/net/yadlin/vol1/search/Nate/Hague/20141113_SCRIB_TAP_EXPTS/SCRIB_plus_SNAP_more_sample/interact.pep.xml	0.9998	0.9981	2	5	2		Y
14b	1	sp|P34931|HS71L_HUMAN	http://proteomicsresource.washington.edu/tpp/cgi-bin/comet-fastadb.cgi?Ref=sp|P34931|HS71L_HUMAN&Db=/net/yadlin/vol1/search/database/HUMAN_HHV5.fasta.20140213&Pep=AFYPEEISSMVLTK+AKIHDIVLVGGSTR+ATAGDTHLGGEDFDNR+DAGVIAGLNVLR+DNNLLGR+FNDPVVQADMK+IINEPTAAAIAYGLDK+NALESYAFNMK+NAVITVPAYFNDSQR+NQVAMNPQNTVFDAK+QTQIFTTYSDNQPGVLIQVYEGER+QTQIFTTYSDNQPGVLIQVYEGERAMTK+SINPDEAVAYGAAVQAAILMGDK+TTPSYVAFTDTER+VEI…	1	33.5	4	12	1.4	Heat shock 70 kDa protein 1-like OS=Homo sapiens GN=HSPA1L PE=1 SV=2		641	N	0.33	2	NAVITVPAYFNDSQR	http://proteomicsresource.washington.edu/tpp/cgi-bin/peptidexml_html2.pl?PepMass=1693.8424&StdPep=&MassError=0.5&xslt=xsltproc&cgi-bin=/tpp/cgi-bin/&ratioType=-1&Ref=2_NAVITVPAYFNDSQR&Infile=/net/yadlin/vol1/search/Nate/Hague/20141113_SCRIB_TAP_EXPTS/SCRIB_plus_SNAP_more_sample/interact.pep.xml	0.9996	0.9962	1	5	2		N
14b	1	sp|P34931|HS71L_HUMAN	http://proteomicsresource.washington.edu/tpp/cgi-bin/comet-fastadb.cgi?Ref=sp|P34931|HS71L_HUMAN&Db=/net/yadlin/vol1/search/database/HUMAN_HHV5.fasta.20140213&Pep=AFYPEEISSMVLTK+AKIHDIVLVGGSTR+ATAGDTHLGGEDFDNR+DAGVIAGLNVLR+DNNLLGR+FNDPVVQADMK+IINEPTAAAIAYGLDK+NALESYAFNMK+NAVITVPAYFNDSQR+NQVAMNPQNTVFDAK+QTQIFTTYSDNQPGVLIQVYEGER+QTQIFTTYSDNQPGVLIQVYEGERAMTK+SINPDEAVAYGAAVQAAILMGDK+TTPSYVAFTDTER+VEI…	1	33.5	4	12	1.4	Heat shock 70 kDa protein 1-like OS=Homo sapiens GN=HSPA1L PE=1 SV=2		641	N	0.33	2	DNNLLGR	http://proteomicsresource.washington.edu/tpp/cgi-bin/peptidexml_html2.pl?PepMass=800.4141&StdPep=&MassError=0.5&xslt=xsltproc&cgi-bin=/tpp/cgi-bin/&ratioType=-1&Ref=2_DNNLLGR&Infile=/net/yadlin/vol1/search/Nate/Hague/20141113_SCRIB_TAP_EXPTS/SCRIB_plus_SNAP_more_sample/interact.pep.xml	0.999	0.9904	2	5	3		N
14b	1	sp|P34931|HS71L_HUMAN	http://proteomicsresource.washington.edu/tpp/cgi-bin/comet-fastadb.cgi?Ref=sp|P34931|HS71L_HUMAN&Db=/net/yadlin/vol1/search/database/HUMAN_HHV5.fasta.20140213&Pep=AFYPEEISSMVLTK+AKIHDIVLVGGSTR+ATAGDTHLGGEDFDNR+DAGVIAGLNVLR+DNNLLGR+FNDPVVQADMK+IINEPTAAAIAYGLDK+NALESYAFNMK+NAVITVPAYFNDSQR+NQVAMNPQNTVFDAK+QTQIFTTYSDNQPGVLIQVYEGER+QTQIFTTYSDNQPGVLIQVYEGERAMTK+SINPDEAVAYGAAVQAAILMGDK+TTPSYVAFTDTER+VEI…	1	33.5	4	12	1.4	Heat shock 70 kDa protein 1-like OS=Homo sapiens GN=HSPA1L PE=1 SV=2		641	N	0.5	3	YKAEDEVQR	http://proteomicsresource.washington.edu/tpp/cgi-bin/peptidexml_html2.pl?PepMass=1136.5462&StdPep=&MassError=0.5&xslt=xsltproc&cgi-bin=/tpp/cgi-bin/&ratioType=-1&Ref=3_YKAEDEVQR&Infile=/net/yadlin/vol1/search/Nate/Hague/20141113_SCRIB_TAP_EXPTS/SCRIB_plus_SNAP_more_sample/interact.pep.xml	0.9976	0.9783	2	5	2		N
14b	1	sp|P34931|HS71L_HUMAN	http://proteomicsresource.washington.edu/tpp/cgi-bin/comet-fastadb.cgi?Ref=sp|P34931|HS71L_HUMAN&Db=/net/yadlin/vol1/search/database/HUMAN_HHV5.fasta.20140213&Pep=AFYPEEISSMVLTK+AKIHDIVLVGGSTR+ATAGDTHLGGEDFDNR+DAGVIAGLNVLR+DNNLLGR+FNDPVVQADMK+IINEPTAAAIAYGLDK+NALESYAFNMK+NAVITVPAYFNDSQR+NQVAMNPQNTVFDAK+QTQIFTTYSDNQPGVLIQVYEGER+QTQIFTTYSDNQPGVLIQVYEGERAMTK+SINPDEAVAYGAAVQAAILMGDK+TTPSYVAFTDTER+VEI…	1	33.5	4	12	1.4	Heat shock 70 kDa protein 1-like OS=Homo sapiens GN=HSPA1L PE=1 SV=2		641	N	0.5	3	QTQIFTTYSDNQPGVLIQVYEGERAMTK	http://proteomicsresource.washington.edu/tpp/cgi-bin/peptidexml_html2.pl?PepMass=3216.5761&StdPep=&MassError=0.5&xslt=xsltproc&cgi-bin=/tpp/cgi-bin/&ratioType=-1&Ref=3_QTQIFTTYSDNQPGVLIQVYEGERAMTK&Infile=/net/yadlin/vol1/search/Nate/Hague/20141113_SCRIB_TAP_EXPTS/SCRIB_plus_SNAP_more_sample/interact.pep.xml	0.1767	0.1767	2	5	1		N
14c	1	sp|P17066|HSP76_HUMAN	http://proteomicsresource.washington.edu/tpp/cgi-bin/comet-fastadb.cgi?Ref=sp|P17066|HSP76_HUMAN&Db=/net/yadlin/vol1/search/database/HUMAN_HHV5.fasta.20140213&Pep=ARFEELCSDLFR+ATAGDTHLGGEDFDNR+DNNLLGR+FEELCSDLFR+GVPQIEVTFDIDANGILSVTATDR+IINEPTAAAIAYGLDR+LLQDFFNGK+STLEPVEK+TTPSYVAFTDTER+VEIIANDQGNR	0.9952	16.3	1	3	0.82	Heat shock 70 kDa protein 6 OS=Homo sapiens GN=HSPA6 PE=1 SV=2		643	N	0.5	2	ARFEELCSDLFR	http://proteomicsresource.washington.edu/tpp/cgi-bin/peptidexml_html2.pl?PepMass=1541.7297&StdPep=ARFEELCSDLFR&MassError=0.5&xslt=xsltproc&cgi-bin=/tpp/cgi-bin/&ratioType=-1&Ref=2_ARFEELCSDLFR&Infile=/net/yadlin/vol1/search/Nate/Hague/20141113_SCRIB_TAP_EXPTS/SCRIB_plus_SNAP_more_sample/interact.pep.xml	0.9999	0.999	2	5	2		N
14c	1	sp|P17066|HSP76_HUMAN	http://proteomicsresource.washington.edu/tpp/cgi-bin/comet-fastadb.cgi?Ref=sp|P17066|HSP76_HUMAN&Db=/net/yadlin/vol1/search/database/HUMAN_HHV5.fasta.20140213&Pep=ARFEELCSDLFR+ATAGDTHLGGEDFDNR+DNNLLGR+FEELCSDLFR+GVPQIEVTFDIDANGILSVTATDR+IINEPTAAAIAYGLDR+LLQDFFNGK+STLEPVEK+TTPSYVAFTDTER+VEIIANDQGNR	0.9952	16.3	1	3	0.82	Heat shock 70 kDa protein 6 OS=Homo sapiens GN=HSPA6 PE=1 SV=2		643	N	0.33	2	ATAGDTHLGGEDFDNR	http://proteomicsresource.washington.edu/tpp/cgi-bin/peptidexml_html2.pl?PepMass=1674.7234&StdPep=&MassError=0.5&xslt=xsltproc&cgi-bin=/tpp/cgi-bin/&ratioType=-1&Ref=2_ATAGDTHLGGEDFDNR&Infile=/net/yadlin/vol1/search/Nate/Hague/20141113_SCRIB_TAP_EXPTS/SCRIB_plus_SNAP_more_sample/interact.pep.xml	0.9999	0.999	2	5	1	a	N
14c	1	sp|P17066|HSP76_HUMAN	http://proteomicsresource.washington.edu/tpp/cgi-bin/comet-fastadb.cgi?Ref=sp|P17066|HSP76_HUMAN&Db=/net/yadlin/vol1/search/database/HUMAN_HHV5.fasta.20140213&Pep=ARFEELCSDLFR+ATAGDTHLGGEDFDNR+DNNLLGR+FEELCSDLFR+GVPQIEVTFDIDANGILSVTATDR+IINEPTAAAIAYGLDR+LLQDFFNGK+STLEPVEK+TTPSYVAFTDTER+VEIIANDQGNR	0.9952	16.3	1	3	0.82	Heat shock 70 kDa protein 6 OS=Homo sapiens GN=HSPA6 PE=1 SV=2		643	N	0.5	2	FEELCSDLFR	http://proteomicsresource.washington.edu/tpp/cgi-bin/peptidexml_html2.pl?PepMass=1314.5914&StdPep=FEELCSDLFR&MassError=0.5&xslt=xsltproc&cgi-bin=/tpp/cgi-bin/&ratioType=-1&Ref=2_FEELCSDLFR&Infile=/net/yadlin/vol1/search/Nate/Hague/20141113_SCRIB_TAP_EXPTS/SCRIB_plus_SNAP_more_sample/interact.pep.xml	0.9999	0.999	2	5	2		N
14c	1	sp|P17066|HSP76_HUMAN	http://proteomicsresource.washington.edu/tpp/cgi-bin/comet-fastadb.cgi?Ref=sp|P17066|HSP76_HUMAN&Db=/net/yadlin/vol1/search/database/HUMAN_HHV5.fasta.20140213&Pep=ARFEELCSDLFR+ATAGDTHLGGEDFDNR+DNNLLGR+FEELCSDLFR+GVPQIEVTFDIDANGILSVTATDR+IINEPTAAAIAYGLDR+LLQDFFNGK+STLEPVEK+TTPSYVAFTDTER+VEIIANDQGNR	0.9952	16.3	1	3	0.82	Heat shock 70 kDa protein 6 OS=Homo sapiens GN=HSPA6 PE=1 SV=2		643	N	0.5	2	IINEPTAAAIAYGLDR	http://proteomicsresource.washington.edu/tpp/cgi-bin/peptidexml_html2.pl?PepMass=1686.8941&StdPep=&MassError=0.5&xslt=xsltproc&cgi-bin=/tpp/cgi-bin/&ratioType=-1&Ref=2_IINEPTAAAIAYGLDR&Infile=/net/yadlin/vol1/search/Nate/Hague/20141113_SCRIB_TAP_EXPTS/SCRIB_plus_SNAP_more_sample/interact.pep.xml	0.9999	0.999	2	5	10		N
14c	1	sp|P17066|HSP76_HUMAN	http://proteomicsresource.washington.edu/tpp/cgi-bin/comet-fastadb.cgi?Ref=sp|P17066|HSP76_HUMAN&Db=/net/yadlin/vol1/search/database/HUMAN_HHV5.fasta.20140213&Pep=ARFEELCSDLFR+ATAGDTHLGGEDFDNR+DNNLLGR+FEELCSDLFR+GVPQIEVTFDIDANGILSVTATDR+IINEPTAAAIAYGLDR+LLQDFFNGK+STLEPVEK+TTPSYVAFTDTER+VEIIANDQGNR	0.9952	16.3	1	3	0.82	Heat shock 70 kDa protein 6 OS=Homo sapiens GN=HSPA6 PE=1 SV=2		643	N	0.2	2	TTPSYVAFTDTER	http://proteomicsresource.washington.edu/tpp/cgi-bin/peptidexml_html2.pl?PepMass=1486.6940&StdPep=&MassError=0.5&xslt=xsltproc&cgi-bin=/tpp/cgi-bin/&ratioType=-1&Ref=2_TTPSYVAFTDTER&Infile=/net/yadlin/vol1/search/Nate/Hague/20141113_SCRIB_TAP_EXPTS/SCRIB_plus_SNAP_more_sample/interact.pep.xml	0.9999	0.999	2	5	3		N
14c	1	sp|P17066|HSP76_HUMAN	http://proteomicsresource.washington.edu/tpp/cgi-bin/comet-fastadb.cgi?Ref=sp|P17066|HSP76_HUMAN&Db=/net/yadlin/vol1/search/database/HUMAN_HHV5.fasta.20140213&Pep=ARFEELCSDLFR+ATAGDTHLGGEDFDNR+DNNLLGR+FEELCSDLFR+GVPQIEVTFDIDANGILSVTATDR+IINEPTAAAIAYGLDR+LLQDFFNGK+STLEPVEK+TTPSYVAFTDTER+VEIIANDQGNR	0.9952	16.3	1	3	0.82	Heat shock 70 kDa protein 6 OS=Homo sapiens GN=HSPA6 PE=1 SV=2		643	N	0.16	2	VEIIANDQGNR	http://proteomicsresource.washington.edu/tpp/cgi-bin/peptidexml_html2.pl?PepMass=1227.6208&StdPep=&MassError=0.5&xslt=xsltproc&cgi-bin=/tpp/cgi-bin/&ratioType=-1&Ref=2_VEIIANDQGNR&Infile=/net/yadlin/vol1/search/Nate/Hague/20141113_SCRIB_TAP_EXPTS/SCRIB_plus_SNAP_more_sample/interact.pep.xml	0.9999	0.999	2	5	2		N
14c	1	sp|P17066|HSP76_HUMAN	http://proteomicsresource.washington.edu/tpp/cgi-bin/comet-fastadb.cgi?Ref=sp|P17066|HSP76_HUMAN&Db=/net/yadlin/vol1/search/database/HUMAN_HHV5.fasta.20140213&Pep=ARFEELCSDLFR+ATAGDTHLGGEDFDNR+DNNLLGR+FEELCSDLFR+GVPQIEVTFDIDANGILSVTATDR+IINEPTAAAIAYGLDR+LLQDFFNGK+STLEPVEK+TTPSYVAFTDTER+VEIIANDQGNR	0.9952	16.3	1	3	0.82	Heat shock 70 kDa protein 6 OS=Homo sapiens GN=HSPA6 PE=1 SV=2		643	N	0.33	3	ATAGDTHLGGEDFDNR	http://proteomicsresource.washington.edu/tpp/cgi-bin/peptidexml_html2.pl?PepMass=1674.7234&StdPep=&MassError=0.5&xslt=xsltproc&cgi-bin=/tpp/cgi-bin/&ratioType=-1&Ref=3_ATAGDTHLGGEDFDNR&Infile=/net/yadlin/vol1/search/Nate/Hague/20141113_SCRIB_TAP_EXPTS/SCRIB_plus_SNAP_more_sample/interact.pep.xml	0.9999	0.999	2	5	5	a	N
14c	1	sp|P17066|HSP76_HUMAN	http://proteomicsresource.washington.edu/tpp/cgi-bin/comet-fastadb.cgi?Ref=sp|P17066|HSP76_HUMAN&Db=/net/yadlin/vol1/search/database/HUMAN_HHV5.fasta.20140213&Pep=ARFEELCSDLFR+ATAGDTHLGGEDFDNR+DNNLLGR+FEELCSDLFR+GVPQIEVTFDIDANGILSVTATDR+IINEPTAAAIAYGLDR+LLQDFFNGK+STLEPVEK+TTPSYVAFTDTER+VEIIANDQGNR	0.9952	16.3	1	3	0.82	Heat shock 70 kDa protein 6 OS=Homo sapiens GN=HSPA6 PE=1 SV=2		643	N	0.33	2	LLQDFFNGK	http://proteomicsresource.washington.edu/tpp/cgi-bin/peptidexml_html2.pl?PepMass=1080.5604&StdPep=&MassError=0.5&xslt=xsltproc&cgi-bin=/tpp/cgi-bin/&ratioType=-1&Ref=2_LLQDFFNGK&Infile=/net/yadlin/vol1/search/Nate/Hague/20141113_SCRIB_TAP_EXPTS/SCRIB_plus_SNAP_more_sample/interact.pep.xml	0.9998	0.9983	2	5	2		N
14c	1	sp|P17066|HSP76_HUMAN	http://proteomicsresource.washington.edu/tpp/cgi-bin/comet-fastadb.cgi?Ref=sp|P17066|HSP76_HUMAN&Db=/net/yadlin/vol1/search/database/HUMAN_HHV5.fasta.20140213&Pep=ARFEELCSDLFR+ATAGDTHLGGEDFDNR+DNNLLGR+FEELCSDLFR+GVPQIEVTFDIDANGILSVTATDR+IINEPTAAAIAYGLDR+LLQDFFNGK+STLEPVEK+TTPSYVAFTDTER+VEIIANDQGNR	0.9952	16.3	1	3	0.82	Heat shock 70 kDa protein 6 OS=Homo sapiens GN=HSPA6 PE=1 SV=2		643	N	0.33	2	DNNLLGR	http://proteomicsresource.washington.edu/tpp/cgi-bin/peptidexml_html2.pl?PepMass=800.4141&StdPep=&MassError=0.5&xslt=xsltproc&cgi-bin=/tpp/cgi-bin/&ratioType=-1&Ref=2_DNNLLGR&Infile=/net/yadlin/vol1/search/Nate/Hague/20141113_SCRIB_TAP_EXPTS/SCRIB_plus_SNAP_more_sample/interact.pep.xml	0.999	0.9904	2	5	3		N
14c	1	sp|P17066|HSP76_HUMAN	http://proteomicsresource.washington.edu/tpp/cgi-bin/comet-fastadb.cgi?Ref=sp|P17066|HSP76_HUMAN&Db=/net/yadlin/vol1/search/database/HUMAN_HHV5.fasta.20140213&Pep=ARFEELCSDLFR+ATAGDTHLGGEDFDNR+DNNLLGR+FEELCSDLFR+GVPQIEVTFDIDANGILSVTATDR+IINEPTAAAIAYGLDR+LLQDFFNGK+STLEPVEK+TTPSYVAFTDTER+VEIIANDQGNR	0.9952	16.3	1	3	0.82	Heat shock 70 kDa protein 6 OS=Homo sapiens GN=HSPA6 PE=1 SV=2		643	N	0.5	2	STLEPVEK	http://proteomicsresource.washington.edu/tpp/cgi-bin/peptidexml_html2.pl?PepMass=901.4757&StdPep=&MassError=0.5&xslt=xsltproc&cgi-bin=/tpp/cgi-bin/&ratioType=-1&Ref=2_STLEPVEK&Infile=/net/yadlin/vol1/search/Nate/Hague/20141113_SCRIB_TAP_EXPTS/SCRIB_plus_SNAP_more_sample/interact.pep.xml	0.9977	0.9786	2	5	1		N
14c	1	sp|P17066|HSP76_HUMAN	http://proteomicsresource.washington.edu/tpp/cgi-bin/comet-fastadb.cgi?Ref=sp|P17066|HSP76_HUMAN&Db=/net/yadlin/vol1/search/database/HUMAN_HHV5.fasta.20140213&Pep=ARFEELCSDLFR+ATAGDTHLGGEDFDNR+DNNLLGR+FEELCSDLFR+GVPQIEVTFDIDANGILSVTATDR+IINEPTAAAIAYGLDR+LLQDFFNGK+STLEPVEK+TTPSYVAFTDTER+VEIIANDQGNR	0.9952	16.3	1	3	0.82	Heat shock 70 kDa protein 6 OS=Homo sapiens GN=HSPA6 PE=1 SV=2		643	Y	1	2	GVPQIEVTFDIDANGILSVTATDR	http://proteomicsresource.washington.edu/tpp/cgi-bin/peptidexml_html2.pl?PepMass=2530.2915&StdPep=&MassError=0.5&xslt=xsltproc&cgi-bin=/tpp/cgi-bin/&ratioType=-1&Ref=2_GVPQIEVTFDIDANGILSVTATDR&Infile=/net/yadlin/vol1/search/Nate/Hague/20141113_SCRIB_TAP_EXPTS/SCRIB_plus_SNAP_more_sample/interact.pep.xml	0.9952	0.9572	2	5	3		Y
14d	1	sp|P08107-2|HSP71_HUMAN	http://proteomicsresource.washington.edu/tpp/cgi-bin/comet-fastadb.cgi?Ref=sp|P08107-2|HSP71_HUMAN&Db=/net/yadlin/vol1/search/database/HUMAN_HHV5.fasta.20140213&Pep=AAAIGIDLGTTYSCVGVFQHGK+ARFEELCSDLFR+ATAGDTHLGGEDFDNR+DAGVIAGLNVLR+DNNLLGR+ELEQVCNPIISGLYQGAGGPGPGGFGAQGPK+FEELCSDLFR+FGDPVVQSDMK+GGSGSGPTIEEVD+IINEPTAAAIAYGLDR+KFGDPVVQSDMK+LLQDFFNGR+LVNHFVEEFKR+NALESYAFNMK+NQVALNPQNTVFDAK+NQVALNPQNTV…	0		0	0		Isoform 2 of Heat shock 70 kDa protein 1A/1B OS=Homo sapiens GN=HSPA1A		586	N	0	2	ARFEELCSDLFR	http://proteomicsresource.washington.edu/tpp/cgi-bin/peptidexml_html2.pl?PepMass=1541.7297&StdPep=ARFEELCSDLFR&MassError=0.5&xslt=xsltproc&cgi-bin=/tpp/cgi-bin/&ratioType=-1&Ref=2_ARFEELCSDLFR&Infile=/net/yadlin/vol1/search/Nate/Hague/20141113_SCRIB_TAP_EXPTS/SCRIB_plus_SNAP_more_sample/interact.pep.xml	0.9884	0.999	2	0	2		N
14d	1	sp|P08107-2|HSP71_HUMAN	http://proteomicsresource.washington.edu/tpp/cgi-bin/comet-fastadb.cgi?Ref=sp|P08107-2|HSP71_HUMAN&Db=/net/yadlin/vol1/search/database/HUMAN_HHV5.fasta.20140213&Pep=AAAIGIDLGTTYSCVGVFQHGK+ARFEELCSDLFR+ATAGDTHLGGEDFDNR+DAGVIAGLNVLR+DNNLLGR+ELEQVCNPIISGLYQGAGGPGPGGFGAQGPK+FEELCSDLFR+FGDPVVQSDMK+GGSGSGPTIEEVD+IINEPTAAAIAYGLDR+KFGDPVVQSDMK+LLQDFFNGR+LVNHFVEEFKR+NALESYAFNMK+NQVALNPQNTVFDAK+NQVALNPQNTV…	0		0	0		Isoform 2 of Heat shock 70 kDa protein 1A/1B OS=Homo sapiens GN=HSPA1A		586	N	0	2	ATAGDTHLGGEDFDNR	http://proteomicsresource.washington.edu/tpp/cgi-bin/peptidexml_html2.pl?PepMass=1674.7234&StdPep=&MassError=0.5&xslt=xsltproc&cgi-bin=/tpp/cgi-bin/&ratioType=-1&Ref=2_ATAGDTHLGGEDFDNR&Infile=/net/yadlin/vol1/search/Nate/Hague/20141113_SCRIB_TAP_EXPTS/SCRIB_plus_SNAP_more_sample/interact.pep.xml	0.9884	0.999	2	0	1	a	N
14d	1	sp|P08107-2|HSP71_HUMAN	http://proteomicsresource.washington.edu/tpp/cgi-bin/comet-fastadb.cgi?Ref=sp|P08107-2|HSP71_HUMAN&Db=/net/yadlin/vol1/search/database/HUMAN_HHV5.fasta.20140213&Pep=AAAIGIDLGTTYSCVGVFQHGK+ARFEELCSDLFR+ATAGDTHLGGEDFDNR+DAGVIAGLNVLR+DNNLLGR+ELEQVCNPIISGLYQGAGGPGPGGFGAQGPK+FEELCSDLFR+FGDPVVQSDMK+GGSGSGPTIEEVD+IINEPTAAAIAYGLDR+KFGDPVVQSDMK+LLQDFFNGR+LVNHFVEEFKR+NALESYAFNMK+NQVALNPQNTVFDAK+NQVALNPQNTV…	0		0	0		Isoform 2 of Heat shock 70 kDa protein 1A/1B OS=Homo sapiens GN=HSPA1A		586	N	0	2	DAGVIAGLNVLR	http://proteomicsresource.washington.edu/tpp/cgi-bin/peptidexml_html2.pl?PepMass=1196.6877&StdPep=&MassError=0.5&xslt=xsltproc&cgi-bin=/tpp/cgi-bin/&ratioType=-1&Ref=2_DAGVIAGLNVLR&Infile=/net/yadlin/vol1/search/Nate/Hague/20141113_SCRIB_TAP_EXPTS/SCRIB_plus_SNAP_more_sample/interact.pep.xml	0.9884	0.999	2	0	8		N
14d	1	sp|P08107-2|HSP71_HUMAN	http://proteomicsresource.washington.edu/tpp/cgi-bin/comet-fastadb.cgi?Ref=sp|P08107-2|HSP71_HUMAN&Db=/net/yadlin/vol1/search/database/HUMAN_HHV5.fasta.20140213&Pep=AAAIGIDLGTTYSCVGVFQHGK+ARFEELCSDLFR+ATAGDTHLGGEDFDNR+DAGVIAGLNVLR+DNNLLGR+ELEQVCNPIISGLYQGAGGPGPGGFGAQGPK+FEELCSDLFR+FGDPVVQSDMK+GGSGSGPTIEEVD+IINEPTAAAIAYGLDR+KFGDPVVQSDMK+LLQDFFNGR+LVNHFVEEFKR+NALESYAFNMK+NQVALNPQNTVFDAK+NQVALNPQNTV…	0		0	0		Isoform 2 of Heat shock 70 kDa protein 1A/1B OS=Homo sapiens GN=HSPA1A		586	N	0	2	FEELCSDLFR	http://proteomicsresource.washington.edu/tpp/cgi-bin/peptidexml_html2.pl?PepMass=1314.5914&StdPep=FEELCSDLFR&MassError=0.5&xslt=xsltproc&cgi-bin=/tpp/cgi-bin/&ratioType=-1&Ref=2_FEELCSDLFR&Infile=/net/yadlin/vol1/search/Nate/Hague/20141113_SCRIB_TAP_EXPTS/SCRIB_plus_SNAP_more_sample/interact.pep.xml	0.9884	0.999	2	0	2		N
14d	1	sp|P08107-2|HSP71_HUMAN	http://proteomicsresource.washington.edu/tpp/cgi-bin/comet-fastadb.cgi?Ref=sp|P08107-2|HSP71_HUMAN&Db=/net/yadlin/vol1/search/database/HUMAN_HHV5.fasta.20140213&Pep=AAAIGIDLGTTYSCVGVFQHGK+ARFEELCSDLFR+ATAGDTHLGGEDFDNR+DAGVIAGLNVLR+DNNLLGR+ELEQVCNPIISGLYQGAGGPGPGGFGAQGPK+FEELCSDLFR+FGDPVVQSDMK+GGSGSGPTIEEVD+IINEPTAAAIAYGLDR+KFGDPVVQSDMK+LLQDFFNGR+LVNHFVEEFKR+NALESYAFNMK+NQVALNPQNTVFDAK+NQVALNPQNTV…	0		0	0		Isoform 2 of Heat shock 70 kDa protein 1A/1B OS=Homo sapiens GN=HSPA1A		586	N	0	2	FGDPVVQSDMK	http://proteomicsresource.washington.edu/tpp/cgi-bin/peptidexml_html2.pl?PepMass=1221.5700&StdPep=&MassError=0.5&xslt=xsltproc&cgi-bin=/tpp/cgi-bin/&ratioType=-1&Ref=2_FGDPVVQSDMK&Infile=/net/yadlin/vol1/search/Nate/Hague/20141113_SCRIB_TAP_EXPTS/SCRIB_plus_SNAP_more_sample/interact.pep.xml	0.9884	0.999	2	0	2		N
14d	1	sp|P08107-2|HSP71_HUMAN	http://proteomicsresource.washington.edu/tpp/cgi-bin/comet-fastadb.cgi?Ref=sp|P08107-2|HSP71_HUMAN&Db=/net/yadlin/vol1/search/database/HUMAN_HHV5.fasta.20140213&Pep=AAAIGIDLGTTYSCVGVFQHGK+ARFEELCSDLFR+ATAGDTHLGGEDFDNR+DAGVIAGLNVLR+DNNLLGR+ELEQVCNPIISGLYQGAGGPGPGGFGAQGPK+FEELCSDLFR+FGDPVVQSDMK+GGSGSGPTIEEVD+IINEPTAAAIAYGLDR+KFGDPVVQSDMK+LLQDFFNGR+LVNHFVEEFKR+NALESYAFNMK+NQVALNPQNTVFDAK+NQVALNPQNTV…	0		0	0		Isoform 2 of Heat shock 70 kDa protein 1A/1B OS=Homo sapiens GN=HSPA1A		586	N	0	2	GGSGSGPTIEEVD	http://proteomicsresource.washington.edu/tpp/cgi-bin/peptidexml_html2.pl?PepMass=1203.5255&StdPep=&MassError=0.5&xslt=xsltproc&cgi-bin=/tpp/cgi-bin/&ratioType=-1&Ref=2_GGSGSGPTIEEVD&Infile=/net/yadlin/vol1/search/Nate/Hague/20141113_SCRIB_TAP_EXPTS/SCRIB_plus_SNAP_more_sample/interact.pep.xml	0.9884	0.999	2	0	2		N
14d	1	sp|P08107-2|HSP71_HUMAN	http://proteomicsresource.washington.edu/tpp/cgi-bin/comet-fastadb.cgi?Ref=sp|P08107-2|HSP71_HUMAN&Db=/net/yadlin/vol1/search/database/HUMAN_HHV5.fasta.20140213&Pep=AAAIGIDLGTTYSCVGVFQHGK+ARFEELCSDLFR+ATAGDTHLGGEDFDNR+DAGVIAGLNVLR+DNNLLGR+ELEQVCNPIISGLYQGAGGPGPGGFGAQGPK+FEELCSDLFR+FGDPVVQSDMK+GGSGSGPTIEEVD+IINEPTAAAIAYGLDR+KFGDPVVQSDMK+LLQDFFNGR+LVNHFVEEFKR+NALESYAFNMK+NQVALNPQNTVFDAK+NQVALNPQNTV…	0		0	0		Isoform 2 of Heat shock 70 kDa protein 1A/1B OS=Homo sapiens GN=HSPA1A		586	N	0	2	KFGDPVVQSDMK	http://proteomicsresource.washington.edu/tpp/cgi-bin/peptidexml_html2.pl?PepMass=1349.6649&StdPep=&MassError=0.5&xslt=xsltproc&cgi-bin=/tpp/cgi-bin/&ratioType=-1&Ref=2_KFGDPVVQSDMK&Infile=/net/yadlin/vol1/search/Nate/Hague/20141113_SCRIB_TAP_EXPTS/SCRIB_plus_SNAP_more_sample/interact.pep.xml	0.9884	0.999	2	0	2		N
14d	1	sp|P08107-2|HSP71_HUMAN	http://proteomicsresource.washington.edu/tpp/cgi-bin/comet-fastadb.cgi?Ref=sp|P08107-2|HSP71_HUMAN&Db=/net/yadlin/vol1/search/database/HUMAN_HHV5.fasta.20140213&Pep=AAAIGIDLGTTYSCVGVFQHGK+ARFEELCSDLFR+ATAGDTHLGGEDFDNR+DAGVIAGLNVLR+DNNLLGR+ELEQVCNPIISGLYQGAGGPGPGGFGAQGPK+FEELCSDLFR+FGDPVVQSDMK+GGSGSGPTIEEVD+IINEPTAAAIAYGLDR+KFGDPVVQSDMK+LLQDFFNGR+LVNHFVEEFKR+NALESYAFNMK+NQVALNPQNTVFDAK+NQVALNPQNTV…	0		0	0		Isoform 2 of Heat shock 70 kDa protein 1A/1B OS=Homo sapiens GN=HSPA1A		586	N	0	2	IINEPTAAAIAYGLDR	http://proteomicsresource.washington.edu/tpp/cgi-bin/peptidexml_html2.pl?PepMass=1686.8941&StdPep=&MassError=0.5&xslt=xsltproc&cgi-bin=/tpp/cgi-bin/&ratioType=-1&Ref=2_IINEPTAAAIAYGLDR&Infile=/net/yadlin/vol1/search/Nate/Hague/20141113_SCRIB_TAP_EXPTS/SCRIB_plus_SNAP_more_sample/interact.pep.xml	0.9884	0.999	2	0	10		N
14d	1	sp|P08107-2|HSP71_HUMAN	http://proteomicsresource.washington.edu/tpp/cgi-bin/comet-fastadb.cgi?Ref=sp|P08107-2|HSP71_HUMAN&Db=/net/yadlin/vol1/search/database/HUMAN_HHV5.fasta.20140213&Pep=AAAIGIDLGTTYSCVGVFQHGK+ARFEELCSDLFR+ATAGDTHLGGEDFDNR+DAGVIAGLNVLR+DNNLLGR+ELEQVCNPIISGLYQGAGGPGPGGFGAQGPK+FEELCSDLFR+FGDPVVQSDMK+GGSGSGPTIEEVD+IINEPTAAAIAYGLDR+KFGDPVVQSDMK+LLQDFFNGR+LVNHFVEEFKR+NALESYAFNMK+NQVALNPQNTVFDAK+NQVALNPQNTV…	0		0	0		Isoform 2 of Heat shock 70 kDa protein 1A/1B OS=Homo sapiens GN=HSPA1A		586	N	0	2	NALESYAFNMK	http://proteomicsresource.washington.edu/tpp/cgi-bin/peptidexml_html2.pl?PepMass=1286.5965&StdPep=&MassError=0.5&xslt=xsltproc&cgi-bin=/tpp/cgi-bin/&ratioType=-1&Ref=2_NALESYAFNMK&Infile=/net/yadlin/vol1/search/Nate/Hague/20141113_SCRIB_TAP_EXPTS/SCRIB_plus_SNAP_more_sample/interact.pep.xml	0.9884	0.999	2	0	3		N
14d	1	sp|P08107-2|HSP71_HUMAN	http://proteomicsresource.washington.edu/tpp/cgi-bin/comet-fastadb.cgi?Ref=sp|P08107-2|HSP71_HUMAN&Db=/net/yadlin/vol1/search/database/HUMAN_HHV5.fasta.20140213&Pep=AAAIGIDLGTTYSCVGVFQHGK+ARFEELCSDLFR+ATAGDTHLGGEDFDNR+DAGVIAGLNVLR+DNNLLGR+ELEQVCNPIISGLYQGAGGPGPGGFGAQGPK+FEELCSDLFR+FGDPVVQSDMK+GGSGSGPTIEEVD+IINEPTAAAIAYGLDR+KFGDPVVQSDMK+LLQDFFNGR+LVNHFVEEFKR+NALESYAFNMK+NQVALNPQNTVFDAK+NQVALNPQNTV…	0		0	0		Isoform 2 of Heat shock 70 kDa protein 1A/1B OS=Homo sapiens GN=HSPA1A		586	N	0	2	NQVALNPQNTVFDAK	http://proteomicsresource.washington.edu/tpp/cgi-bin/peptidexml_html2.pl?PepMass=1657.8424&StdPep=&MassError=0.5&xslt=xsltproc&cgi-bin=/tpp/cgi-bin/&ratioType=-1&Ref=2_NQVALNPQNTVFDAK&Infile=/net/yadlin/vol1/search/Nate/Hague/20141113_SCRIB_TAP_EXPTS/SCRIB_plus_SNAP_more_sample/interact.pep.xml	0.9884	0.999	2	0	6		N
14d	1	sp|P08107-2|HSP71_HUMAN	http://proteomicsresource.washington.edu/tpp/cgi-bin/comet-fastadb.cgi?Ref=sp|P08107-2|HSP71_HUMAN&Db=/net/yadlin/vol1/search/database/HUMAN_HHV5.fasta.20140213&Pep=AAAIGIDLGTTYSCVGVFQHGK+ARFEELCSDLFR+ATAGDTHLGGEDFDNR+DAGVIAGLNVLR+DNNLLGR+ELEQVCNPIISGLYQGAGGPGPGGFGAQGPK+FEELCSDLFR+FGDPVVQSDMK+GGSGSGPTIEEVD+IINEPTAAAIAYGLDR+KFGDPVVQSDMK+LLQDFFNGR+LVNHFVEEFKR+NALESYAFNMK+NQVALNPQNTVFDAK+NQVALNPQNTV…	0		0	0		Isoform 2 of Heat shock 70 kDa protein 1A/1B OS=Homo sapiens GN=HSPA1A		586	N	0	2	SINPDEAVAYGAAVQAAILMGDK	http://proteomicsresource.washington.edu/tpp/cgi-bin/peptidexml_html2.pl?PepMass=2303.1467&StdPep=&MassError=0.5&xslt=xsltproc&cgi-bin=/tpp/cgi-bin/&ratioType=-1&Ref=2_SINPDEAVAYGAAVQAAILMGDK&Infile=/net/yadlin/vol1/search/Nate/Hague/20141113_SCRIB_TAP_EXPTS/SCRIB_plus_SNAP_more_sample/interact.pep.xml	0.9884	0.999	2	0	2	b	N
14d	1	sp|P08107-2|HSP71_HUMAN	http://proteomicsresource.washington.edu/tpp/cgi-bin/comet-fastadb.cgi?Ref=sp|P08107-2|HSP71_HUMAN&Db=/net/yadlin/vol1/search/database/HUMAN_HHV5.fasta.20140213&Pep=AAAIGIDLGTTYSCVGVFQHGK+ARFEELCSDLFR+ATAGDTHLGGEDFDNR+DAGVIAGLNVLR+DNNLLGR+ELEQVCNPIISGLYQGAGGPGPGGFGAQGPK+FEELCSDLFR+FGDPVVQSDMK+GGSGSGPTIEEVD+IINEPTAAAIAYGLDR+KFGDPVVQSDMK+LLQDFFNGR+LVNHFVEEFKR+NALESYAFNMK+NQVALNPQNTVFDAK+NQVALNPQNTV…	0		0	0		Isoform 2 of Heat shock 70 kDa protein 1A/1B OS=Homo sapiens GN=HSPA1A		586	N	0	2	TTPSYVAFTDTER	http://proteomicsresource.washington.edu/tpp/cgi-bin/peptidexml_html2.pl?PepMass=1486.6940&StdPep=&MassError=0.5&xslt=xsltproc&cgi-bin=/tpp/cgi-bin/&ratioType=-1&Ref=2_TTPSYVAFTDTER&Infile=/net/yadlin/vol1/search/Nate/Hague/20141113_SCRIB_TAP_EXPTS/SCRIB_plus_SNAP_more_sample/interact.pep.xml	0.9884	0.999	2	0	3		N
14d	1	sp|P08107-2|HSP71_HUMAN	http://proteomicsresource.washington.edu/tpp/cgi-bin/comet-fastadb.cgi?Ref=sp|P08107-2|HSP71_HUMAN&Db=/net/yadlin/vol1/search/database/HUMAN_HHV5.fasta.20140213&Pep=AAAIGIDLGTTYSCVGVFQHGK+ARFEELCSDLFR+ATAGDTHLGGEDFDNR+DAGVIAGLNVLR+DNNLLGR+ELEQVCNPIISGLYQGAGGPGPGGFGAQGPK+FEELCSDLFR+FGDPVVQSDMK+GGSGSGPTIEEVD+IINEPTAAAIAYGLDR+KFGDPVVQSDMK+LLQDFFNGR+LVNHFVEEFKR+NALESYAFNMK+NQVALNPQNTVFDAK+NQVALNPQNTV…	0		0	0		Isoform 2 of Heat shock 70 kDa protein 1A/1B OS=Homo sapiens GN=HSPA1A		586	N	0	2	VEIIANDQGNR	http://proteomicsresource.washington.edu/tpp/cgi-bin/peptidexml_html2.pl?PepMass=1227.6208&StdPep=&MassError=0.5&xslt=xsltproc&cgi-bin=/tpp/cgi-bin/&ratioType=-1&Ref=2_VEIIANDQGNR&Infile=/net/yadlin/vol1/search/Nate/Hague/20141113_SCRIB_TAP_EXPTS/SCRIB_plus_SNAP_more_sample/interact.pep.xml	0.9884	0.999	2	0	2		N
14d	1	sp|P08107-2|HSP71_HUMAN	http://proteomicsresource.washington.edu/tpp/cgi-bin/comet-fastadb.cgi?Ref=sp|P08107-2|HSP71_HUMAN&Db=/net/yadlin/vol1/search/database/HUMAN_HHV5.fasta.20140213&Pep=AAAIGIDLGTTYSCVGVFQHGK+ARFEELCSDLFR+ATAGDTHLGGEDFDNR+DAGVIAGLNVLR+DNNLLGR+ELEQVCNPIISGLYQGAGGPGPGGFGAQGPK+FEELCSDLFR+FGDPVVQSDMK+GGSGSGPTIEEVD+IINEPTAAAIAYGLDR+KFGDPVVQSDMK+LLQDFFNGR+LVNHFVEEFKR+NALESYAFNMK+NQVALNPQNTVFDAK+NQVALNPQNTV…	0		0	0		Isoform 2 of Heat shock 70 kDa protein 1A/1B OS=Homo sapiens GN=HSPA1A		586	N	0	3	ATAGDTHLGGEDFDNR	http://proteomicsresource.washington.edu/tpp/cgi-bin/peptidexml_html2.pl?PepMass=1674.7234&StdPep=&MassError=0.5&xslt=xsltproc&cgi-bin=/tpp/cgi-bin/&ratioType=-1&Ref=3_ATAGDTHLGGEDFDNR&Infile=/net/yadlin/vol1/search/Nate/Hague/20141113_SCRIB_TAP_EXPTS/SCRIB_plus_SNAP_more_sample/interact.pep.xml	0.9884	0.999	2	0	5	a	N
14d	1	sp|P08107-2|HSP71_HUMAN	http://proteomicsresource.washington.edu/tpp/cgi-bin/comet-fastadb.cgi?Ref=sp|P08107-2|HSP71_HUMAN&Db=/net/yadlin/vol1/search/database/HUMAN_HHV5.fasta.20140213&Pep=AAAIGIDLGTTYSCVGVFQHGK+ARFEELCSDLFR+ATAGDTHLGGEDFDNR+DAGVIAGLNVLR+DNNLLGR+ELEQVCNPIISGLYQGAGGPGPGGFGAQGPK+FEELCSDLFR+FGDPVVQSDMK+GGSGSGPTIEEVD+IINEPTAAAIAYGLDR+KFGDPVVQSDMK+LLQDFFNGR+LVNHFVEEFKR+NALESYAFNMK+NQVALNPQNTVFDAK+NQVALNPQNTV…	0		0	0		Isoform 2 of Heat shock 70 kDa protein 1A/1B OS=Homo sapiens GN=HSPA1A		586	N	0	3	ELEQVCNPIISGLYQGAGGPGPGGFGAQGPK	http://proteomicsresource.washington.edu/tpp/cgi-bin/peptidexml_html2.pl?PepMass=3054.4869&StdPep=ELEQVCNPIISGLYQGAGGPGPGGFGAQGPK&MassError=0.5&xslt=xsltproc&cgi-bin=/tpp/cgi-bin/&ratioType=-1&Ref=3_ELEQVCNPIISGLYQGAGGPGPGGFGAQGPK&Infile=/net/yadlin/vol1/search/Nate/Hague/20141113_SCRIB_TAP_EXPTS/SCRIB_plus_SNAP_more_sample/interact.pep.xml	0.9884	0.999	2	0	2		N
14d	1	sp|P08107-2|HSP71_HUMAN	http://proteomicsresource.washington.edu/tpp/cgi-bin/comet-fastadb.cgi?Ref=sp|P08107-2|HSP71_HUMAN&Db=/net/yadlin/vol1/search/database/HUMAN_HHV5.fasta.20140213&Pep=AAAIGIDLGTTYSCVGVFQHGK+ARFEELCSDLFR+ATAGDTHLGGEDFDNR+DAGVIAGLNVLR+DNNLLGR+ELEQVCNPIISGLYQGAGGPGPGGFGAQGPK+FEELCSDLFR+FGDPVVQSDMK+GGSGSGPTIEEVD+IINEPTAAAIAYGLDR+KFGDPVVQSDMK+LLQDFFNGR+LVNHFVEEFKR+NALESYAFNMK+NQVALNPQNTVFDAK+NQVALNPQNTV…	0		0	0		Isoform 2 of Heat shock 70 kDa protein 1A/1B OS=Homo sapiens GN=HSPA1A		586	N	0	3	LVNHFVEEFKR	http://proteomicsresource.washington.edu/tpp/cgi-bin/peptidexml_html2.pl?PepMass=1416.7514&StdPep=&MassError=0.5&xslt=xsltproc&cgi-bin=/tpp/cgi-bin/&ratioType=-1&Ref=3_LVNHFVEEFKR&Infile=/net/yadlin/vol1/search/Nate/Hague/20141113_SCRIB_TAP_EXPTS/SCRIB_plus_SNAP_more_sample/interact.pep.xml	0.9884	0.999	2	0	2		N
14d	1	sp|P08107-2|HSP71_HUMAN	http://proteomicsresource.washington.edu/tpp/cgi-bin/comet-fastadb.cgi?Ref=sp|P08107-2|HSP71_HUMAN&Db=/net/yadlin/vol1/search/database/HUMAN_HHV5.fasta.20140213&Pep=AAAIGIDLGTTYSCVGVFQHGK+ARFEELCSDLFR+ATAGDTHLGGEDFDNR+DAGVIAGLNVLR+DNNLLGR+ELEQVCNPIISGLYQGAGGPGPGGFGAQGPK+FEELCSDLFR+FGDPVVQSDMK+GGSGSGPTIEEVD+IINEPTAAAIAYGLDR+KFGDPVVQSDMK+LLQDFFNGR+LVNHFVEEFKR+NALESYAFNMK+NQVALNPQNTVFDAK+NQVALNPQNTV…	0		0	0		Isoform 2 of Heat shock 70 kDa protein 1A/1B OS=Homo sapiens GN=HSPA1A		586	N	0	3	NQVALNPQNTVFDAKR	http://proteomicsresource.washington.edu/tpp/cgi-bin/peptidexml_html2.pl?PepMass=1813.9435&StdPep=&MassError=0.5&xslt=xsltproc&cgi-bin=/tpp/cgi-bin/&ratioType=-1&Ref=3_NQVALNPQNTVFDAKR&Infile=/net/yadlin/vol1/search/Nate/Hague/20141113_SCRIB_TAP_EXPTS/SCRIB_plus_SNAP_more_sample/interact.pep.xml	0.9884	0.999	2	0	2		N
14d	1	sp|P08107-2|HSP71_HUMAN	http://proteomicsresource.washington.edu/tpp/cgi-bin/comet-fastadb.cgi?Ref=sp|P08107-2|HSP71_HUMAN&Db=/net/yadlin/vol1/search/database/HUMAN_HHV5.fasta.20140213&Pep=AAAIGIDLGTTYSCVGVFQHGK+ARFEELCSDLFR+ATAGDTHLGGEDFDNR+DAGVIAGLNVLR+DNNLLGR+ELEQVCNPIISGLYQGAGGPGPGGFGAQGPK+FEELCSDLFR+FGDPVVQSDMK+GGSGSGPTIEEVD+IINEPTAAAIAYGLDR+KFGDPVVQSDMK+LLQDFFNGR+LVNHFVEEFKR+NALESYAFNMK+NQVALNPQNTVFDAK+NQVALNPQNTV…	0		0	0		Isoform 2 of Heat shock 70 kDa protein 1A/1B OS=Homo sapiens GN=HSPA1A		586	N	0	3	QTQIFTTYSDNQPGVLIQVYEGER	http://proteomicsresource.washington.edu/tpp/cgi-bin/peptidexml_html2.pl?PepMass=2785.3559&StdPep=&MassError=0.5&xslt=xsltproc&cgi-bin=/tpp/cgi-bin/&ratioType=-1&Ref=3_QTQIFTTYSDNQPGVLIQVYEGER&Infile=/net/yadlin/vol1/search/Nate/Hague/20141113_SCRIB_TAP_EXPTS/SCRIB_plus_SNAP_more_sample/interact.pep.xml	0.9884	0.999	2	0	2		N
14d	1	sp|P08107-2|HSP71_HUMAN	http://proteomicsresource.washington.edu/tpp/cgi-bin/comet-fastadb.cgi?Ref=sp|P08107-2|HSP71_HUMAN&Db=/net/yadlin/vol1/search/database/HUMAN_HHV5.fasta.20140213&Pep=AAAIGIDLGTTYSCVGVFQHGK+ARFEELCSDLFR+ATAGDTHLGGEDFDNR+DAGVIAGLNVLR+DNNLLGR+ELEQVCNPIISGLYQGAGGPGPGGFGAQGPK+FEELCSDLFR+FGDPVVQSDMK+GGSGSGPTIEEVD+IINEPTAAAIAYGLDR+KFGDPVVQSDMK+LLQDFFNGR+LVNHFVEEFKR+NALESYAFNMK+NQVALNPQNTVFDAK+NQVALNPQNTV…	0		0	0		Isoform 2 of Heat shock 70 kDa protein 1A/1B OS=Homo sapiens GN=HSPA1A		586	N	0	3	SINPDEAVAYGAAVQAAILMGDK	http://proteomicsresource.washington.edu/tpp/cgi-bin/peptidexml_html2.pl?PepMass=2303.1467&StdPep=&MassError=0.5&xslt=xsltproc&cgi-bin=/tpp/cgi-bin/&ratioType=-1&Ref=3_SINPDEAVAYGAAVQAAILMGDK&Infile=/net/yadlin/vol1/search/Nate/Hague/20141113_SCRIB_TAP_EXPTS/SCRIB_plus_SNAP_more_sample/interact.pep.xml	0.9884	0.999	2	0	2	b	N
14d	1	sp|P08107-2|HSP71_HUMAN	http://proteomicsresource.washington.edu/tpp/cgi-bin/comet-fastadb.cgi?Ref=sp|P08107-2|HSP71_HUMAN&Db=/net/yadlin/vol1/search/database/HUMAN_HHV5.fasta.20140213&Pep=AAAIGIDLGTTYSCVGVFQHGK+ARFEELCSDLFR+ATAGDTHLGGEDFDNR+DAGVIAGLNVLR+DNNLLGR+ELEQVCNPIISGLYQGAGGPGPGGFGAQGPK+FEELCSDLFR+FGDPVVQSDMK+GGSGSGPTIEEVD+IINEPTAAAIAYGLDR+KFGDPVVQSDMK+LLQDFFNGR+LVNHFVEEFKR+NALESYAFNMK+NQVALNPQNTVFDAK+NQVALNPQNTV…	0		0	0		Isoform 2 of Heat shock 70 kDa protein 1A/1B OS=Homo sapiens GN=HSPA1A		586	N	0	3	SINPDEAVAYGAAVQAAILM[147]GDK	http://proteomicsresource.washington.edu/tpp/cgi-bin/peptidexml_html2.pl?PepMass=2319.1416&StdPep=SINPDEAVAYGAAVQAAILM[147]GDK&MassError=0.5&xslt=xsltproc&cgi-bin=/tpp/cgi-bin/&ratioType=-1&Ref=3_SINPDEAVAYGAAVQAAILMGDK&Infile=/net/yadlin/vol1/search/Nate/Hague/20141113_SCRIB_TAP_EXPTS/SCRIB_plus_SNAP_more_sample/interact.pep.xml	0.9884	0.999	2	0	1		N
14d	1	sp|P08107-2|HSP71_HUMAN	http://proteomicsresource.washington.edu/tpp/cgi-bin/comet-fastadb.cgi?Ref=sp|P08107-2|HSP71_HUMAN&Db=/net/yadlin/vol1/search/database/HUMAN_HHV5.fasta.20140213&Pep=AAAIGIDLGTTYSCVGVFQHGK+ARFEELCSDLFR+ATAGDTHLGGEDFDNR+DAGVIAGLNVLR+DNNLLGR+ELEQVCNPIISGLYQGAGGPGPGGFGAQGPK+FEELCSDLFR+FGDPVVQSDMK+GGSGSGPTIEEVD+IINEPTAAAIAYGLDR+KFGDPVVQSDMK+LLQDFFNGR+LVNHFVEEFKR+NALESYAFNMK+NQVALNPQNTVFDAK+NQVALNPQNTV…	0		0	0		Isoform 2 of Heat shock 70 kDa protein 1A/1B OS=Homo sapiens GN=HSPA1A		586	N	0	2	LLQDFFNGR	http://proteomicsresource.washington.edu/tpp/cgi-bin/peptidexml_html2.pl?PepMass=1108.5665&StdPep=&MassError=0.5&xslt=xsltproc&cgi-bin=/tpp/cgi-bin/&ratioType=-1&Ref=2_LLQDFFNGR&Infile=/net/yadlin/vol1/search/Nate/Hague/20141113_SCRIB_TAP_EXPTS/SCRIB_plus_SNAP_more_sample/interact.pep.xml	0.9872	0.9989	2	0	2		N
14d	1	sp|P08107-2|HSP71_HUMAN	http://proteomicsresource.washington.edu/tpp/cgi-bin/comet-fastadb.cgi?Ref=sp|P08107-2|HSP71_HUMAN&Db=/net/yadlin/vol1/search/database/HUMAN_HHV5.fasta.20140213&Pep=AAAIGIDLGTTYSCVGVFQHGK+ARFEELCSDLFR+ATAGDTHLGGEDFDNR+DAGVIAGLNVLR+DNNLLGR+ELEQVCNPIISGLYQGAGGPGPGGFGAQGPK+FEELCSDLFR+FGDPVVQSDMK+GGSGSGPTIEEVD+IINEPTAAAIAYGLDR+KFGDPVVQSDMK+LLQDFFNGR+LVNHFVEEFKR+NALESYAFNMK+NQVALNPQNTVFDAK+NQVALNPQNTV…	0		0	0		Isoform 2 of Heat shock 70 kDa protein 1A/1B OS=Homo sapiens GN=HSPA1A		586	N	0	2	AAAIGIDLGTTYSCVGVFQHGK	http://proteomicsresource.washington.edu/tpp/cgi-bin/peptidexml_html2.pl?PepMass=2264.1260&StdPep=AAAIGIDLGTTYSCVGVFQHGK&MassError=0.5&xslt=xsltproc&cgi-bin=/tpp/cgi-bin/&ratioType=-1&Ref=2_AAAIGIDLGTTYSCVGVFQHGK&Infile=/net/yadlin/vol1/search/Nate/Hague/20141113_SCRIB_TAP_EXPTS/SCRIB_plus_SNAP_more_sample/interact.pep.xml	0.9105	0.9917	2	0	1	c	N
14d	1	sp|P08107-2|HSP71_HUMAN	http://proteomicsresource.washington.edu/tpp/cgi-bin/comet-fastadb.cgi?Ref=sp|P08107-2|HSP71_HUMAN&Db=/net/yadlin/vol1/search/database/HUMAN_HHV5.fasta.20140213&Pep=AAAIGIDLGTTYSCVGVFQHGK+ARFEELCSDLFR+ATAGDTHLGGEDFDNR+DAGVIAGLNVLR+DNNLLGR+ELEQVCNPIISGLYQGAGGPGPGGFGAQGPK+FEELCSDLFR+FGDPVVQSDMK+GGSGSGPTIEEVD+IINEPTAAAIAYGLDR+KFGDPVVQSDMK+LLQDFFNGR+LVNHFVEEFKR+NALESYAFNMK+NQVALNPQNTVFDAK+NQVALNPQNTV…	0		0	0		Isoform 2 of Heat shock 70 kDa protein 1A/1B OS=Homo sapiens GN=HSPA1A		586	N	0	2	DNNLLGR	http://proteomicsresource.washington.edu/tpp/cgi-bin/peptidexml_html2.pl?PepMass=800.4141&StdPep=&MassError=0.5&xslt=xsltproc&cgi-bin=/tpp/cgi-bin/&ratioType=-1&Ref=2_DNNLLGR&Infile=/net/yadlin/vol1/search/Nate/Hague/20141113_SCRIB_TAP_EXPTS/SCRIB_plus_SNAP_more_sample/interact.pep.xml	0.8978	0.9904	2	0	3		N
14d	1	sp|P08107-2|HSP71_HUMAN	http://proteomicsresource.washington.edu/tpp/cgi-bin/comet-fastadb.cgi?Ref=sp|P08107-2|HSP71_HUMAN&Db=/net/yadlin/vol1/search/database/HUMAN_HHV5.fasta.20140213&Pep=AAAIGIDLGTTYSCVGVFQHGK+ARFEELCSDLFR+ATAGDTHLGGEDFDNR+DAGVIAGLNVLR+DNNLLGR+ELEQVCNPIISGLYQGAGGPGPGGFGAQGPK+FEELCSDLFR+FGDPVVQSDMK+GGSGSGPTIEEVD+IINEPTAAAIAYGLDR+KFGDPVVQSDMK+LLQDFFNGR+LVNHFVEEFKR+NALESYAFNMK+NQVALNPQNTVFDAK+NQVALNPQNTV…	0		0	0		Isoform 2 of Heat shock 70 kDa protein 1A/1B OS=Homo sapiens GN=HSPA1A		586	N	0	2	STLEPVEK	http://proteomicsresource.washington.edu/tpp/cgi-bin/peptidexml_html2.pl?PepMass=901.4757&StdPep=&MassError=0.5&xslt=xsltproc&cgi-bin=/tpp/cgi-bin/&ratioType=-1&Ref=2_STLEPVEK&Infile=/net/yadlin/vol1/search/Nate/Hague/20141113_SCRIB_TAP_EXPTS/SCRIB_plus_SNAP_more_sample/interact.pep.xml	0.7957	0.9786	2	0	1		N
14d	1	sp|P08107-2|HSP71_HUMAN	http://proteomicsresource.washington.edu/tpp/cgi-bin/comet-fastadb.cgi?Ref=sp|P08107-2|HSP71_HUMAN&Db=/net/yadlin/vol1/search/database/HUMAN_HHV5.fasta.20140213&Pep=AAAIGIDLGTTYSCVGVFQHGK+ARFEELCSDLFR+ATAGDTHLGGEDFDNR+DAGVIAGLNVLR+DNNLLGR+ELEQVCNPIISGLYQGAGGPGPGGFGAQGPK+FEELCSDLFR+FGDPVVQSDMK+GGSGSGPTIEEVD+IINEPTAAAIAYGLDR+KFGDPVVQSDMK+LLQDFFNGR+LVNHFVEEFKR+NALESYAFNMK+NQVALNPQNTVFDAK+NQVALNPQNTV…	0		0	0		Isoform 2 of Heat shock 70 kDa protein 1A/1B OS=Homo sapiens GN=HSPA1A		586	N	0	3	YKAEDEVQR	http://proteomicsresource.washington.edu/tpp/cgi-bin/peptidexml_html2.pl?PepMass=1136.5462&StdPep=&MassError=0.5&xslt=xsltproc&cgi-bin=/tpp/cgi-bin/&ratioType=-1&Ref=3_YKAEDEVQR&Infile=/net/yadlin/vol1/search/Nate/Hague/20141113_SCRIB_TAP_EXPTS/SCRIB_plus_SNAP_more_sample/interact.pep.xml	0.7934	0.9783	2	0	2		N
14d	1	sp|P08107-2|HSP71_HUMAN	http://proteomicsresource.washington.edu/tpp/cgi-bin/comet-fastadb.cgi?Ref=sp|P08107-2|HSP71_HUMAN&Db=/net/yadlin/vol1/search/database/HUMAN_HHV5.fasta.20140213&Pep=AAAIGIDLGTTYSCVGVFQHGK+ARFEELCSDLFR+ATAGDTHLGGEDFDNR+DAGVIAGLNVLR+DNNLLGR+ELEQVCNPIISGLYQGAGGPGPGGFGAQGPK+FEELCSDLFR+FGDPVVQSDMK+GGSGSGPTIEEVD+IINEPTAAAIAYGLDR+KFGDPVVQSDMK+LLQDFFNGR+LVNHFVEEFKR+NALESYAFNMK+NQVALNPQNTVFDAK+NQVALNPQNTV…	0		0	0		Isoform 2 of Heat shock 70 kDa protein 1A/1B OS=Homo sapiens GN=HSPA1A		586	N	0	3	AAAIGIDLGTTYSCVGVFQHGK	http://proteomicsresource.washington.edu/tpp/cgi-bin/peptidexml_html2.pl?PepMass=2264.1260&StdPep=AAAIGIDLGTTYSCVGVFQHGK&MassError=0.5&xslt=xsltproc&cgi-bin=/tpp/cgi-bin/&ratioType=-1&Ref=3_AAAIGIDLGTTYSCVGVFQHGK&Infile=/net/yadlin/vol1/search/Nate/Hague/20141113_SCRIB_TAP_EXPTS/SCRIB_plus_SNAP_more_sample/interact.pep.xml	0.2142	0.762	2	0	3	c	N
14d	1	sp|P08107-2|HSP71_HUMAN	http://proteomicsresource.washington.edu/tpp/cgi-bin/comet-fastadb.cgi?Ref=sp|P08107-2|HSP71_HUMAN&Db=/net/yadlin/vol1/search/database/HUMAN_HHV5.fasta.20140213&Pep=AAAIGIDLGTTYSCVGVFQHGK+ARFEELCSDLFR+ATAGDTHLGGEDFDNR+DAGVIAGLNVLR+DNNLLGR+ELEQVCNPIISGLYQGAGGPGPGGFGAQGPK+FEELCSDLFR+FGDPVVQSDMK+GGSGSGPTIEEVD+IINEPTAAAIAYGLDR+KFGDPVVQSDMK+LLQDFFNGR+LVNHFVEEFKR+NALESYAFNMK+NQVALNPQNTVFDAK+NQVALNPQNTV…	0		0	0		Isoform 2 of Heat shock 70 kDa protein 1A/1B OS=Homo sapiens GN=HSPA1A		586	N	0	3	QTQIFTTYSDNQPGVLIQVYEGERAMTK	http://proteomicsresource.washington.edu/tpp/cgi-bin/peptidexml_html2.pl?PepMass=3216.5761&StdPep=&MassError=0.5&xslt=xsltproc&cgi-bin=/tpp/cgi-bin/&ratioType=-1&Ref=3_QTQIFTTYSDNQPGVLIQVYEGERAMTK&Infile=/net/yadlin/vol1/search/Nate/Hague/20141113_SCRIB_TAP_EXPTS/SCRIB_plus_SNAP_more_sample/interact.pep.xml	0.0179	0.1767	2	0	1		N
14e	1	sp|P48741|HSP77_HUMAN	http://proteomicsresource.washington.edu/tpp/cgi-bin/comet-fastadb.cgi?Ref=sp|P48741|HSP77_HUMAN&Db=/net/yadlin/vol1/search/database/HUMAN_HHV5.fasta.20140213&Pep=ARFEELCSDLFR+ATAGDTHLGGEDFDNR+FEELCSDLFR+STLEPVEK+TTPSYVAFTDTER+VEIIANDQGNR	0		0	0		Putative heat shock 70 kDa protein 7 OS=Homo sapiens GN=HSPA7 PE=5 SV=2		367	N	0	2	ARFEELCSDLFR	http://proteomicsresource.washington.edu/tpp/cgi-bin/peptidexml_html2.pl?PepMass=1541.7297&StdPep=ARFEELCSDLFR&MassError=0.5&xslt=xsltproc&cgi-bin=/tpp/cgi-bin/&ratioType=-1&Ref=2_ARFEELCSDLFR&Infile=/net/yadlin/vol1/search/Nate/Hague/20141113_SCRIB_TAP_EXPTS/SCRIB_plus_SNAP_more_sample/interact.pep.xml	0.9884	0.999	2	0	2		N
14e	1	sp|P48741|HSP77_HUMAN	http://proteomicsresource.washington.edu/tpp/cgi-bin/comet-fastadb.cgi?Ref=sp|P48741|HSP77_HUMAN&Db=/net/yadlin/vol1/search/database/HUMAN_HHV5.fasta.20140213&Pep=ARFEELCSDLFR+ATAGDTHLGGEDFDNR+FEELCSDLFR+STLEPVEK+TTPSYVAFTDTER+VEIIANDQGNR	0		0	0		Putative heat shock 70 kDa protein 7 OS=Homo sapiens GN=HSPA7 PE=5 SV=2		367	N	0	2	ATAGDTHLGGEDFDNR	http://proteomicsresource.washington.edu/tpp/cgi-bin/peptidexml_html2.pl?PepMass=1674.7234&StdPep=&MassError=0.5&xslt=xsltproc&cgi-bin=/tpp/cgi-bin/&ratioType=-1&Ref=2_ATAGDTHLGGEDFDNR&Infile=/net/yadlin/vol1/search/Nate/Hague/20141113_SCRIB_TAP_EXPTS/SCRIB_plus_SNAP_more_sample/interact.pep.xml	0.9884	0.999	2	0	1	a	N
14e	1	sp|P48741|HSP77_HUMAN	http://proteomicsresource.washington.edu/tpp/cgi-bin/comet-fastadb.cgi?Ref=sp|P48741|HSP77_HUMAN&Db=/net/yadlin/vol1/search/database/HUMAN_HHV5.fasta.20140213&Pep=ARFEELCSDLFR+ATAGDTHLGGEDFDNR+FEELCSDLFR+STLEPVEK+TTPSYVAFTDTER+VEIIANDQGNR	0		0	0		Putative heat shock 70 kDa protein 7 OS=Homo sapiens GN=HSPA7 PE=5 SV=2		367	N	0	2	FEELCSDLFR	http://proteomicsresource.washington.edu/tpp/cgi-bin/peptidexml_html2.pl?PepMass=1314.5914&StdPep=FEELCSDLFR&MassError=0.5&xslt=xsltproc&cgi-bin=/tpp/cgi-bin/&ratioType=-1&Ref=2_FEELCSDLFR&Infile=/net/yadlin/vol1/search/Nate/Hague/20141113_SCRIB_TAP_EXPTS/SCRIB_plus_SNAP_more_sample/interact.pep.xml	0.9884	0.999	2	0	2		N
14e	1	sp|P48741|HSP77_HUMAN	http://proteomicsresource.washington.edu/tpp/cgi-bin/comet-fastadb.cgi?Ref=sp|P48741|HSP77_HUMAN&Db=/net/yadlin/vol1/search/database/HUMAN_HHV5.fasta.20140213&Pep=ARFEELCSDLFR+ATAGDTHLGGEDFDNR+FEELCSDLFR+STLEPVEK+TTPSYVAFTDTER+VEIIANDQGNR	0		0	0		Putative heat shock 70 kDa protein 7 OS=Homo sapiens GN=HSPA7 PE=5 SV=2		367	N	0	2	TTPSYVAFTDTER	http://proteomicsresource.washington.edu/tpp/cgi-bin/peptidexml_html2.pl?PepMass=1486.6940&StdPep=&MassError=0.5&xslt=xsltproc&cgi-bin=/tpp/cgi-bin/&ratioType=-1&Ref=2_TTPSYVAFTDTER&Infile=/net/yadlin/vol1/search/Nate/Hague/20141113_SCRIB_TAP_EXPTS/SCRIB_plus_SNAP_more_sample/interact.pep.xml	0.9884	0.999	2	0	3		N
14e	1	sp|P48741|HSP77_HUMAN	http://proteomicsresource.washington.edu/tpp/cgi-bin/comet-fastadb.cgi?Ref=sp|P48741|HSP77_HUMAN&Db=/net/yadlin/vol1/search/database/HUMAN_HHV5.fasta.20140213&Pep=ARFEELCSDLFR+ATAGDTHLGGEDFDNR+FEELCSDLFR+STLEPVEK+TTPSYVAFTDTER+VEIIANDQGNR	0		0	0		Putative heat shock 70 kDa protein 7 OS=Homo sapiens GN=HSPA7 PE=5 SV=2		367	N	0	2	VEIIANDQGNR	http://proteomicsresource.washington.edu/tpp/cgi-bin/peptidexml_html2.pl?PepMass=1227.6208&StdPep=&MassError=0.5&xslt=xsltproc&cgi-bin=/tpp/cgi-bin/&ratioType=-1&Ref=2_VEIIANDQGNR&Infile=/net/yadlin/vol1/search/Nate/Hague/20141113_SCRIB_TAP_EXPTS/SCRIB_plus_SNAP_more_sample/interact.pep.xml	0.9884	0.999	2	0	2		N
14e	1	sp|P48741|HSP77_HUMAN	http://proteomicsresource.washington.edu/tpp/cgi-bin/comet-fastadb.cgi?Ref=sp|P48741|HSP77_HUMAN&Db=/net/yadlin/vol1/search/database/HUMAN_HHV5.fasta.20140213&Pep=ARFEELCSDLFR+ATAGDTHLGGEDFDNR+FEELCSDLFR+STLEPVEK+TTPSYVAFTDTER+VEIIANDQGNR	0		0	0		Putative heat shock 70 kDa protein 7 OS=Homo sapiens GN=HSPA7 PE=5 SV=2		367	N	0	3	ATAGDTHLGGEDFDNR	http://proteomicsresource.washington.edu/tpp/cgi-bin/peptidexml_html2.pl?PepMass=1674.7234&StdPep=&MassError=0.5&xslt=xsltproc&cgi-bin=/tpp/cgi-bin/&ratioType=-1&Ref=3_ATAGDTHLGGEDFDNR&Infile=/net/yadlin/vol1/search/Nate/Hague/20141113_SCRIB_TAP_EXPTS/SCRIB_plus_SNAP_more_sample/interact.pep.xml	0.9884	0.999	2	0	5	a	N
14e	1	sp|P48741|HSP77_HUMAN	http://proteomicsresource.washington.edu/tpp/cgi-bin/comet-fastadb.cgi?Ref=sp|P48741|HSP77_HUMAN&Db=/net/yadlin/vol1/search/database/HUMAN_HHV5.fasta.20140213&Pep=ARFEELCSDLFR+ATAGDTHLGGEDFDNR+FEELCSDLFR+STLEPVEK+TTPSYVAFTDTER+VEIIANDQGNR	0		0	0		Putative heat shock 70 kDa protein 7 OS=Homo sapiens GN=HSPA7 PE=5 SV=2		367	N	0	2	STLEPVEK	http://proteomicsresource.washington.edu/tpp/cgi-bin/peptidexml_html2.pl?PepMass=901.4757&StdPep=&MassError=0.5&xslt=xsltproc&cgi-bin=/tpp/cgi-bin/&ratioType=-1&Ref=2_STLEPVEK&Infile=/net/yadlin/vol1/search/Nate/Hague/20141113_SCRIB_TAP_EXPTS/SCRIB_plus_SNAP_more_sample/interact.pep.xml	0.7957	0.9786	2	0	1		N
14f	1	tr|E7EP94|E7EP94_HUMAN	http://proteomicsresource.washington.edu/tpp/cgi-bin/comet-fastadb.cgi?Ref=tr|E7EP94|E7EP94_HUMAN&Db=/net/yadlin/vol1/search/database/HUMAN_HHV5.fasta.20140213&Pep=AAAIGIDLGTTYSCVGVFQHGK+ARFEELCSDLFR+ATAGDTHLGGEDFDNR+DAGVIAGLNVLR+DNNLLGR+EIAEAYLGYPVTNAVITVPAYFNDSQR+ELEQVCNPIISGLYQGAGGPGPGGFGAQGPK+FEELCSDLFR+GGSGSGPTIEEVD+IINEPTAAAIAYGLDR+LLQDFFNGR+LVNHFVEEFKR+NALESYAFNMK+NAVITVPAYFNDSQR+QTQIFTTYS…	0		0	0		Heat shock 70 kDa protein 1A/1B OS=Homo sapiens GN=HSPA1A PE=2 SV=2		550	N	0	2	ARFEELCSDLFR	http://proteomicsresource.washington.edu/tpp/cgi-bin/peptidexml_html2.pl?PepMass=1541.7297&StdPep=ARFEELCSDLFR&MassError=0.5&xslt=xsltproc&cgi-bin=/tpp/cgi-bin/&ratioType=-1&Ref=2_ARFEELCSDLFR&Infile=/net/yadlin/vol1/search/Nate/Hague/20141113_SCRIB_TAP_EXPTS/SCRIB_plus_SNAP_more_sample/interact.pep.xml	0.9884	0.999	2	0	2		N
14f	1	tr|E7EP94|E7EP94_HUMAN	http://proteomicsresource.washington.edu/tpp/cgi-bin/comet-fastadb.cgi?Ref=tr|E7EP94|E7EP94_HUMAN&Db=/net/yadlin/vol1/search/database/HUMAN_HHV5.fasta.20140213&Pep=AAAIGIDLGTTYSCVGVFQHGK+ARFEELCSDLFR+ATAGDTHLGGEDFDNR+DAGVIAGLNVLR+DNNLLGR+EIAEAYLGYPVTNAVITVPAYFNDSQR+ELEQVCNPIISGLYQGAGGPGPGGFGAQGPK+FEELCSDLFR+GGSGSGPTIEEVD+IINEPTAAAIAYGLDR+LLQDFFNGR+LVNHFVEEFKR+NALESYAFNMK+NAVITVPAYFNDSQR+QTQIFTTYS…	0		0	0		Heat shock 70 kDa protein 1A/1B OS=Homo sapiens GN=HSPA1A PE=2 SV=2		550	N	0	2	ATAGDTHLGGEDFDNR	http://proteomicsresource.washington.edu/tpp/cgi-bin/peptidexml_html2.pl?PepMass=1674.7234&StdPep=&MassError=0.5&xslt=xsltproc&cgi-bin=/tpp/cgi-bin/&ratioType=-1&Ref=2_ATAGDTHLGGEDFDNR&Infile=/net/yadlin/vol1/search/Nate/Hague/20141113_SCRIB_TAP_EXPTS/SCRIB_plus_SNAP_more_sample/interact.pep.xml	0.9884	0.999	2	0	1	a	N
14f	1	tr|E7EP94|E7EP94_HUMAN	http://proteomicsresource.washington.edu/tpp/cgi-bin/comet-fastadb.cgi?Ref=tr|E7EP94|E7EP94_HUMAN&Db=/net/yadlin/vol1/search/database/HUMAN_HHV5.fasta.20140213&Pep=AAAIGIDLGTTYSCVGVFQHGK+ARFEELCSDLFR+ATAGDTHLGGEDFDNR+DAGVIAGLNVLR+DNNLLGR+EIAEAYLGYPVTNAVITVPAYFNDSQR+ELEQVCNPIISGLYQGAGGPGPGGFGAQGPK+FEELCSDLFR+GGSGSGPTIEEVD+IINEPTAAAIAYGLDR+LLQDFFNGR+LVNHFVEEFKR+NALESYAFNMK+NAVITVPAYFNDSQR+QTQIFTTYS…	0		0	0		Heat shock 70 kDa protein 1A/1B OS=Homo sapiens GN=HSPA1A PE=2 SV=2		550	N	0	2	DAGVIAGLNVLR	http://proteomicsresource.washington.edu/tpp/cgi-bin/peptidexml_html2.pl?PepMass=1196.6877&StdPep=&MassError=0.5&xslt=xsltproc&cgi-bin=/tpp/cgi-bin/&ratioType=-1&Ref=2_DAGVIAGLNVLR&Infile=/net/yadlin/vol1/search/Nate/Hague/20141113_SCRIB_TAP_EXPTS/SCRIB_plus_SNAP_more_sample/interact.pep.xml	0.9884	0.999	2	0	8		N
14f	1	tr|E7EP94|E7EP94_HUMAN	http://proteomicsresource.washington.edu/tpp/cgi-bin/comet-fastadb.cgi?Ref=tr|E7EP94|E7EP94_HUMAN&Db=/net/yadlin/vol1/search/database/HUMAN_HHV5.fasta.20140213&Pep=AAAIGIDLGTTYSCVGVFQHGK+ARFEELCSDLFR+ATAGDTHLGGEDFDNR+DAGVIAGLNVLR+DNNLLGR+EIAEAYLGYPVTNAVITVPAYFNDSQR+ELEQVCNPIISGLYQGAGGPGPGGFGAQGPK+FEELCSDLFR+GGSGSGPTIEEVD+IINEPTAAAIAYGLDR+LLQDFFNGR+LVNHFVEEFKR+NALESYAFNMK+NAVITVPAYFNDSQR+QTQIFTTYS…	0		0	0		Heat shock 70 kDa protein 1A/1B OS=Homo sapiens GN=HSPA1A PE=2 SV=2		550	N	0	2	FEELCSDLFR	http://proteomicsresource.washington.edu/tpp/cgi-bin/peptidexml_html2.pl?PepMass=1314.5914&StdPep=FEELCSDLFR&MassError=0.5&xslt=xsltproc&cgi-bin=/tpp/cgi-bin/&ratioType=-1&Ref=2_FEELCSDLFR&Infile=/net/yadlin/vol1/search/Nate/Hague/20141113_SCRIB_TAP_EXPTS/SCRIB_plus_SNAP_more_sample/interact.pep.xml	0.9884	0.999	2	0	2		N
14f	1	tr|E7EP94|E7EP94_HUMAN	http://proteomicsresource.washington.edu/tpp/cgi-bin/comet-fastadb.cgi?Ref=tr|E7EP94|E7EP94_HUMAN&Db=/net/yadlin/vol1/search/database/HUMAN_HHV5.fasta.20140213&Pep=AAAIGIDLGTTYSCVGVFQHGK+ARFEELCSDLFR+ATAGDTHLGGEDFDNR+DAGVIAGLNVLR+DNNLLGR+EIAEAYLGYPVTNAVITVPAYFNDSQR+ELEQVCNPIISGLYQGAGGPGPGGFGAQGPK+FEELCSDLFR+GGSGSGPTIEEVD+IINEPTAAAIAYGLDR+LLQDFFNGR+LVNHFVEEFKR+NALESYAFNMK+NAVITVPAYFNDSQR+QTQIFTTYS…	0		0	0		Heat shock 70 kDa protein 1A/1B OS=Homo sapiens GN=HSPA1A PE=2 SV=2		550	N	0	2	GGSGSGPTIEEVD	http://proteomicsresource.washington.edu/tpp/cgi-bin/peptidexml_html2.pl?PepMass=1203.5255&StdPep=&MassError=0.5&xslt=xsltproc&cgi-bin=/tpp/cgi-bin/&ratioType=-1&Ref=2_GGSGSGPTIEEVD&Infile=/net/yadlin/vol1/search/Nate/Hague/20141113_SCRIB_TAP_EXPTS/SCRIB_plus_SNAP_more_sample/interact.pep.xml	0.9884	0.999	2	0	2		N
14f	1	tr|E7EP94|E7EP94_HUMAN	http://proteomicsresource.washington.edu/tpp/cgi-bin/comet-fastadb.cgi?Ref=tr|E7EP94|E7EP94_HUMAN&Db=/net/yadlin/vol1/search/database/HUMAN_HHV5.fasta.20140213&Pep=AAAIGIDLGTTYSCVGVFQHGK+ARFEELCSDLFR+ATAGDTHLGGEDFDNR+DAGVIAGLNVLR+DNNLLGR+EIAEAYLGYPVTNAVITVPAYFNDSQR+ELEQVCNPIISGLYQGAGGPGPGGFGAQGPK+FEELCSDLFR+GGSGSGPTIEEVD+IINEPTAAAIAYGLDR+LLQDFFNGR+LVNHFVEEFKR+NALESYAFNMK+NAVITVPAYFNDSQR+QTQIFTTYS…	0		0	0		Heat shock 70 kDa protein 1A/1B OS=Homo sapiens GN=HSPA1A PE=2 SV=2		550	N	0	2	IINEPTAAAIAYGLDR	http://proteomicsresource.washington.edu/tpp/cgi-bin/peptidexml_html2.pl?PepMass=1686.8941&StdPep=&MassError=0.5&xslt=xsltproc&cgi-bin=/tpp/cgi-bin/&ratioType=-1&Ref=2_IINEPTAAAIAYGLDR&Infile=/net/yadlin/vol1/search/Nate/Hague/20141113_SCRIB_TAP_EXPTS/SCRIB_plus_SNAP_more_sample/interact.pep.xml	0.9884	0.999	2	0	10		N
14f	1	tr|E7EP94|E7EP94_HUMAN	http://proteomicsresource.washington.edu/tpp/cgi-bin/comet-fastadb.cgi?Ref=tr|E7EP94|E7EP94_HUMAN&Db=/net/yadlin/vol1/search/database/HUMAN_HHV5.fasta.20140213&Pep=AAAIGIDLGTTYSCVGVFQHGK+ARFEELCSDLFR+ATAGDTHLGGEDFDNR+DAGVIAGLNVLR+DNNLLGR+EIAEAYLGYPVTNAVITVPAYFNDSQR+ELEQVCNPIISGLYQGAGGPGPGGFGAQGPK+FEELCSDLFR+GGSGSGPTIEEVD+IINEPTAAAIAYGLDR+LLQDFFNGR+LVNHFVEEFKR+NALESYAFNMK+NAVITVPAYFNDSQR+QTQIFTTYS…	0		0	0		Heat shock 70 kDa protein 1A/1B OS=Homo sapiens GN=HSPA1A PE=2 SV=2		550	N	0	2	NALESYAFNMK	http://proteomicsresource.washington.edu/tpp/cgi-bin/peptidexml_html2.pl?PepMass=1286.5965&StdPep=&MassError=0.5&xslt=xsltproc&cgi-bin=/tpp/cgi-bin/&ratioType=-1&Ref=2_NALESYAFNMK&Infile=/net/yadlin/vol1/search/Nate/Hague/20141113_SCRIB_TAP_EXPTS/SCRIB_plus_SNAP_more_sample/interact.pep.xml	0.9884	0.999	2	0	3		N
14f	1	tr|E7EP94|E7EP94_HUMAN	http://proteomicsresource.washington.edu/tpp/cgi-bin/comet-fastadb.cgi?Ref=tr|E7EP94|E7EP94_HUMAN&Db=/net/yadlin/vol1/search/database/HUMAN_HHV5.fasta.20140213&Pep=AAAIGIDLGTTYSCVGVFQHGK+ARFEELCSDLFR+ATAGDTHLGGEDFDNR+DAGVIAGLNVLR+DNNLLGR+EIAEAYLGYPVTNAVITVPAYFNDSQR+ELEQVCNPIISGLYQGAGGPGPGGFGAQGPK+FEELCSDLFR+GGSGSGPTIEEVD+IINEPTAAAIAYGLDR+LLQDFFNGR+LVNHFVEEFKR+NALESYAFNMK+NAVITVPAYFNDSQR+QTQIFTTYS…	0		0	0		Heat shock 70 kDa protein 1A/1B OS=Homo sapiens GN=HSPA1A PE=2 SV=2		550	N	0	2	SINPDEAVAYGAAVQAAILMGDK	http://proteomicsresource.washington.edu/tpp/cgi-bin/peptidexml_html2.pl?PepMass=2303.1467&StdPep=&MassError=0.5&xslt=xsltproc&cgi-bin=/tpp/cgi-bin/&ratioType=-1&Ref=2_SINPDEAVAYGAAVQAAILMGDK&Infile=/net/yadlin/vol1/search/Nate/Hague/20141113_SCRIB_TAP_EXPTS/SCRIB_plus_SNAP_more_sample/interact.pep.xml	0.9884	0.999	2	0	2	b	N
14f	1	tr|E7EP94|E7EP94_HUMAN	http://proteomicsresource.washington.edu/tpp/cgi-bin/comet-fastadb.cgi?Ref=tr|E7EP94|E7EP94_HUMAN&Db=/net/yadlin/vol1/search/database/HUMAN_HHV5.fasta.20140213&Pep=AAAIGIDLGTTYSCVGVFQHGK+ARFEELCSDLFR+ATAGDTHLGGEDFDNR+DAGVIAGLNVLR+DNNLLGR+EIAEAYLGYPVTNAVITVPAYFNDSQR+ELEQVCNPIISGLYQGAGGPGPGGFGAQGPK+FEELCSDLFR+GGSGSGPTIEEVD+IINEPTAAAIAYGLDR+LLQDFFNGR+LVNHFVEEFKR+NALESYAFNMK+NAVITVPAYFNDSQR+QTQIFTTYS…	0		0	0		Heat shock 70 kDa protein 1A/1B OS=Homo sapiens GN=HSPA1A PE=2 SV=2		550	N	0	3	ATAGDTHLGGEDFDNR	http://proteomicsresource.washington.edu/tpp/cgi-bin/peptidexml_html2.pl?PepMass=1674.7234&StdPep=&MassError=0.5&xslt=xsltproc&cgi-bin=/tpp/cgi-bin/&ratioType=-1&Ref=3_ATAGDTHLGGEDFDNR&Infile=/net/yadlin/vol1/search/Nate/Hague/20141113_SCRIB_TAP_EXPTS/SCRIB_plus_SNAP_more_sample/interact.pep.xml	0.9884	0.999	2	0	5	a	N
14f	1	tr|E7EP94|E7EP94_HUMAN	http://proteomicsresource.washington.edu/tpp/cgi-bin/comet-fastadb.cgi?Ref=tr|E7EP94|E7EP94_HUMAN&Db=/net/yadlin/vol1/search/database/HUMAN_HHV5.fasta.20140213&Pep=AAAIGIDLGTTYSCVGVFQHGK+ARFEELCSDLFR+ATAGDTHLGGEDFDNR+DAGVIAGLNVLR+DNNLLGR+EIAEAYLGYPVTNAVITVPAYFNDSQR+ELEQVCNPIISGLYQGAGGPGPGGFGAQGPK+FEELCSDLFR+GGSGSGPTIEEVD+IINEPTAAAIAYGLDR+LLQDFFNGR+LVNHFVEEFKR+NALESYAFNMK+NAVITVPAYFNDSQR+QTQIFTTYS…	0		0	0		Heat shock 70 kDa protein 1A/1B OS=Homo sapiens GN=HSPA1A PE=2 SV=2		550	N	0	3	EIAEAYLGYPVTNAVITVPAYFNDSQR	http://proteomicsresource.washington.edu/tpp/cgi-bin/peptidexml_html2.pl?PepMass=3000.4869&StdPep=&MassError=0.5&xslt=xsltproc&cgi-bin=/tpp/cgi-bin/&ratioType=-1&Ref=3_EIAEAYLGYPVTNAVITVPAYFNDSQR&Infile=/net/yadlin/vol1/search/Nate/Hague/20141113_SCRIB_TAP_EXPTS/SCRIB_plus_SNAP_more_sample/interact.pep.xml	0.9884	0.999	2	0	14		N
14f	1	tr|E7EP94|E7EP94_HUMAN	http://proteomicsresource.washington.edu/tpp/cgi-bin/comet-fastadb.cgi?Ref=tr|E7EP94|E7EP94_HUMAN&Db=/net/yadlin/vol1/search/database/HUMAN_HHV5.fasta.20140213&Pep=AAAIGIDLGTTYSCVGVFQHGK+ARFEELCSDLFR+ATAGDTHLGGEDFDNR+DAGVIAGLNVLR+DNNLLGR+EIAEAYLGYPVTNAVITVPAYFNDSQR+ELEQVCNPIISGLYQGAGGPGPGGFGAQGPK+FEELCSDLFR+GGSGSGPTIEEVD+IINEPTAAAIAYGLDR+LLQDFFNGR+LVNHFVEEFKR+NALESYAFNMK+NAVITVPAYFNDSQR+QTQIFTTYS…	0		0	0		Heat shock 70 kDa protein 1A/1B OS=Homo sapiens GN=HSPA1A PE=2 SV=2		550	N	0	3	ELEQVCNPIISGLYQGAGGPGPGGFGAQGPK	http://proteomicsresource.washington.edu/tpp/cgi-bin/peptidexml_html2.pl?PepMass=3054.4869&StdPep=ELEQVCNPIISGLYQGAGGPGPGGFGAQGPK&MassError=0.5&xslt=xsltproc&cgi-bin=/tpp/cgi-bin/&ratioType=-1&Ref=3_ELEQVCNPIISGLYQGAGGPGPGGFGAQGPK&Infile=/net/yadlin/vol1/search/Nate/Hague/20141113_SCRIB_TAP_EXPTS/SCRIB_plus_SNAP_more_sample/interact.pep.xml	0.9884	0.999	2	0	2		N
14f	1	tr|E7EP94|E7EP94_HUMAN	http://proteomicsresource.washington.edu/tpp/cgi-bin/comet-fastadb.cgi?Ref=tr|E7EP94|E7EP94_HUMAN&Db=/net/yadlin/vol1/search/database/HUMAN_HHV5.fasta.20140213&Pep=AAAIGIDLGTTYSCVGVFQHGK+ARFEELCSDLFR+ATAGDTHLGGEDFDNR+DAGVIAGLNVLR+DNNLLGR+EIAEAYLGYPVTNAVITVPAYFNDSQR+ELEQVCNPIISGLYQGAGGPGPGGFGAQGPK+FEELCSDLFR+GGSGSGPTIEEVD+IINEPTAAAIAYGLDR+LLQDFFNGR+LVNHFVEEFKR+NALESYAFNMK+NAVITVPAYFNDSQR+QTQIFTTYS…	0		0	0		Heat shock 70 kDa protein 1A/1B OS=Homo sapiens GN=HSPA1A PE=2 SV=2		550	N	0	3	LVNHFVEEFKR	http://proteomicsresource.washington.edu/tpp/cgi-bin/peptidexml_html2.pl?PepMass=1416.7514&StdPep=&MassError=0.5&xslt=xsltproc&cgi-bin=/tpp/cgi-bin/&ratioType=-1&Ref=3_LVNHFVEEFKR&Infile=/net/yadlin/vol1/search/Nate/Hague/20141113_SCRIB_TAP_EXPTS/SCRIB_plus_SNAP_more_sample/interact.pep.xml	0.9884	0.999	2	0	2		N
14f	1	tr|E7EP94|E7EP94_HUMAN	http://proteomicsresource.washington.edu/tpp/cgi-bin/comet-fastadb.cgi?Ref=tr|E7EP94|E7EP94_HUMAN&Db=/net/yadlin/vol1/search/database/HUMAN_HHV5.fasta.20140213&Pep=AAAIGIDLGTTYSCVGVFQHGK+ARFEELCSDLFR+ATAGDTHLGGEDFDNR+DAGVIAGLNVLR+DNNLLGR+EIAEAYLGYPVTNAVITVPAYFNDSQR+ELEQVCNPIISGLYQGAGGPGPGGFGAQGPK+FEELCSDLFR+GGSGSGPTIEEVD+IINEPTAAAIAYGLDR+LLQDFFNGR+LVNHFVEEFKR+NALESYAFNMK+NAVITVPAYFNDSQR+QTQIFTTYS…	0		0	0		Heat shock 70 kDa protein 1A/1B OS=Homo sapiens GN=HSPA1A PE=2 SV=2		550	N	0	3	QTQIFTTYSDNQPGVLIQVYEGER	http://proteomicsresource.washington.edu/tpp/cgi-bin/peptidexml_html2.pl?PepMass=2785.3559&StdPep=&MassError=0.5&xslt=xsltproc&cgi-bin=/tpp/cgi-bin/&ratioType=-1&Ref=3_QTQIFTTYSDNQPGVLIQVYEGER&Infile=/net/yadlin/vol1/search/Nate/Hague/20141113_SCRIB_TAP_EXPTS/SCRIB_plus_SNAP_more_sample/interact.pep.xml	0.9884	0.999	2	0	2		N
14f	1	tr|E7EP94|E7EP94_HUMAN	http://proteomicsresource.washington.edu/tpp/cgi-bin/comet-fastadb.cgi?Ref=tr|E7EP94|E7EP94_HUMAN&Db=/net/yadlin/vol1/search/database/HUMAN_HHV5.fasta.20140213&Pep=AAAIGIDLGTTYSCVGVFQHGK+ARFEELCSDLFR+ATAGDTHLGGEDFDNR+DAGVIAGLNVLR+DNNLLGR+EIAEAYLGYPVTNAVITVPAYFNDSQR+ELEQVCNPIISGLYQGAGGPGPGGFGAQGPK+FEELCSDLFR+GGSGSGPTIEEVD+IINEPTAAAIAYGLDR+LLQDFFNGR+LVNHFVEEFKR+NALESYAFNMK+NAVITVPAYFNDSQR+QTQIFTTYS…	0		0	0		Heat shock 70 kDa protein 1A/1B OS=Homo sapiens GN=HSPA1A PE=2 SV=2		550	N	0	3	SINPDEAVAYGAAVQAAILMGDK	http://proteomicsresource.washington.edu/tpp/cgi-bin/peptidexml_html2.pl?PepMass=2303.1467&StdPep=&MassError=0.5&xslt=xsltproc&cgi-bin=/tpp/cgi-bin/&ratioType=-1&Ref=3_SINPDEAVAYGAAVQAAILMGDK&Infile=/net/yadlin/vol1/search/Nate/Hague/20141113_SCRIB_TAP_EXPTS/SCRIB_plus_SNAP_more_sample/interact.pep.xml	0.9884	0.999	2	0	2	b	N
14f	1	tr|E7EP94|E7EP94_HUMAN	http://proteomicsresource.washington.edu/tpp/cgi-bin/comet-fastadb.cgi?Ref=tr|E7EP94|E7EP94_HUMAN&Db=/net/yadlin/vol1/search/database/HUMAN_HHV5.fasta.20140213&Pep=AAAIGIDLGTTYSCVGVFQHGK+ARFEELCSDLFR+ATAGDTHLGGEDFDNR+DAGVIAGLNVLR+DNNLLGR+EIAEAYLGYPVTNAVITVPAYFNDSQR+ELEQVCNPIISGLYQGAGGPGPGGFGAQGPK+FEELCSDLFR+GGSGSGPTIEEVD+IINEPTAAAIAYGLDR+LLQDFFNGR+LVNHFVEEFKR+NALESYAFNMK+NAVITVPAYFNDSQR+QTQIFTTYS…	0		0	0		Heat shock 70 kDa protein 1A/1B OS=Homo sapiens GN=HSPA1A PE=2 SV=2		550	N	0	3	SINPDEAVAYGAAVQAAILM[147]GDK	http://proteomicsresource.washington.edu/tpp/cgi-bin/peptidexml_html2.pl?PepMass=2319.1416&StdPep=SINPDEAVAYGAAVQAAILM[147]GDK&MassError=0.5&xslt=xsltproc&cgi-bin=/tpp/cgi-bin/&ratioType=-1&Ref=3_SINPDEAVAYGAAVQAAILMGDK&Infile=/net/yadlin/vol1/search/Nate/Hague/20141113_SCRIB_TAP_EXPTS/SCRIB_plus_SNAP_more_sample/interact.pep.xml	0.9884	0.999	2	0	1		N
14f	1	tr|E7EP94|E7EP94_HUMAN	http://proteomicsresource.washington.edu/tpp/cgi-bin/comet-fastadb.cgi?Ref=tr|E7EP94|E7EP94_HUMAN&Db=/net/yadlin/vol1/search/database/HUMAN_HHV5.fasta.20140213&Pep=AAAIGIDLGTTYSCVGVFQHGK+ARFEELCSDLFR+ATAGDTHLGGEDFDNR+DAGVIAGLNVLR+DNNLLGR+EIAEAYLGYPVTNAVITVPAYFNDSQR+ELEQVCNPIISGLYQGAGGPGPGGFGAQGPK+FEELCSDLFR+GGSGSGPTIEEVD+IINEPTAAAIAYGLDR+LLQDFFNGR+LVNHFVEEFKR+NALESYAFNMK+NAVITVPAYFNDSQR+QTQIFTTYS…	0		0	0		Heat shock 70 kDa protein 1A/1B OS=Homo sapiens GN=HSPA1A PE=2 SV=2		550	N	0	2	LLQDFFNGR	http://proteomicsresource.washington.edu/tpp/cgi-bin/peptidexml_html2.pl?PepMass=1108.5665&StdPep=&MassError=0.5&xslt=xsltproc&cgi-bin=/tpp/cgi-bin/&ratioType=-1&Ref=2_LLQDFFNGR&Infile=/net/yadlin/vol1/search/Nate/Hague/20141113_SCRIB_TAP_EXPTS/SCRIB_plus_SNAP_more_sample/interact.pep.xml	0.9872	0.9989	2	0	2		N
14f	1	tr|E7EP94|E7EP94_HUMAN	http://proteomicsresource.washington.edu/tpp/cgi-bin/comet-fastadb.cgi?Ref=tr|E7EP94|E7EP94_HUMAN&Db=/net/yadlin/vol1/search/database/HUMAN_HHV5.fasta.20140213&Pep=AAAIGIDLGTTYSCVGVFQHGK+ARFEELCSDLFR+ATAGDTHLGGEDFDNR+DAGVIAGLNVLR+DNNLLGR+EIAEAYLGYPVTNAVITVPAYFNDSQR+ELEQVCNPIISGLYQGAGGPGPGGFGAQGPK+FEELCSDLFR+GGSGSGPTIEEVD+IINEPTAAAIAYGLDR+LLQDFFNGR+LVNHFVEEFKR+NALESYAFNMK+NAVITVPAYFNDSQR+QTQIFTTYS…	0		0	0		Heat shock 70 kDa protein 1A/1B OS=Homo sapiens GN=HSPA1A PE=2 SV=2		550	N	0	2	NAVITVPAYFNDSQR	http://proteomicsresource.washington.edu/tpp/cgi-bin/peptidexml_html2.pl?PepMass=1693.8424&StdPep=&MassError=0.5&xslt=xsltproc&cgi-bin=/tpp/cgi-bin/&ratioType=-1&Ref=2_NAVITVPAYFNDSQR&Infile=/net/yadlin/vol1/search/Nate/Hague/20141113_SCRIB_TAP_EXPTS/SCRIB_plus_SNAP_more_sample/interact.pep.xml	0.9571	0.9962	1	0	2		N
14f	1	tr|E7EP94|E7EP94_HUMAN	http://proteomicsresource.washington.edu/tpp/cgi-bin/comet-fastadb.cgi?Ref=tr|E7EP94|E7EP94_HUMAN&Db=/net/yadlin/vol1/search/database/HUMAN_HHV5.fasta.20140213&Pep=AAAIGIDLGTTYSCVGVFQHGK+ARFEELCSDLFR+ATAGDTHLGGEDFDNR+DAGVIAGLNVLR+DNNLLGR+EIAEAYLGYPVTNAVITVPAYFNDSQR+ELEQVCNPIISGLYQGAGGPGPGGFGAQGPK+FEELCSDLFR+GGSGSGPTIEEVD+IINEPTAAAIAYGLDR+LLQDFFNGR+LVNHFVEEFKR+NALESYAFNMK+NAVITVPAYFNDSQR+QTQIFTTYS…	0		0	0		Heat shock 70 kDa protein 1A/1B OS=Homo sapiens GN=HSPA1A PE=2 SV=2		550	N	0	2	AAAIGIDLGTTYSCVGVFQHGK	http://proteomicsresource.washington.edu/tpp/cgi-bin/peptidexml_html2.pl?PepMass=2264.1260&StdPep=AAAIGIDLGTTYSCVGVFQHGK&MassError=0.5&xslt=xsltproc&cgi-bin=/tpp/cgi-bin/&ratioType=-1&Ref=2_AAAIGIDLGTTYSCVGVFQHGK&Infile=/net/yadlin/vol1/search/Nate/Hague/20141113_SCRIB_TAP_EXPTS/SCRIB_plus_SNAP_more_sample/interact.pep.xml	0.9105	0.9917	2	0	1	c	N
14f	1	tr|E7EP94|E7EP94_HUMAN	http://proteomicsresource.washington.edu/tpp/cgi-bin/comet-fastadb.cgi?Ref=tr|E7EP94|E7EP94_HUMAN&Db=/net/yadlin/vol1/search/database/HUMAN_HHV5.fasta.20140213&Pep=AAAIGIDLGTTYSCVGVFQHGK+ARFEELCSDLFR+ATAGDTHLGGEDFDNR+DAGVIAGLNVLR+DNNLLGR+EIAEAYLGYPVTNAVITVPAYFNDSQR+ELEQVCNPIISGLYQGAGGPGPGGFGAQGPK+FEELCSDLFR+GGSGSGPTIEEVD+IINEPTAAAIAYGLDR+LLQDFFNGR+LVNHFVEEFKR+NALESYAFNMK+NAVITVPAYFNDSQR+QTQIFTTYS…	0		0	0		Heat shock 70 kDa protein 1A/1B OS=Homo sapiens GN=HSPA1A PE=2 SV=2		550	N	0	2	DNNLLGR	http://proteomicsresource.washington.edu/tpp/cgi-bin/peptidexml_html2.pl?PepMass=800.4141&StdPep=&MassError=0.5&xslt=xsltproc&cgi-bin=/tpp/cgi-bin/&ratioType=-1&Ref=2_DNNLLGR&Infile=/net/yadlin/vol1/search/Nate/Hague/20141113_SCRIB_TAP_EXPTS/SCRIB_plus_SNAP_more_sample/interact.pep.xml	0.8978	0.9904	2	0	3		N
14f	1	tr|E7EP94|E7EP94_HUMAN	http://proteomicsresource.washington.edu/tpp/cgi-bin/comet-fastadb.cgi?Ref=tr|E7EP94|E7EP94_HUMAN&Db=/net/yadlin/vol1/search/database/HUMAN_HHV5.fasta.20140213&Pep=AAAIGIDLGTTYSCVGVFQHGK+ARFEELCSDLFR+ATAGDTHLGGEDFDNR+DAGVIAGLNVLR+DNNLLGR+EIAEAYLGYPVTNAVITVPAYFNDSQR+ELEQVCNPIISGLYQGAGGPGPGGFGAQGPK+FEELCSDLFR+GGSGSGPTIEEVD+IINEPTAAAIAYGLDR+LLQDFFNGR+LVNHFVEEFKR+NALESYAFNMK+NAVITVPAYFNDSQR+QTQIFTTYS…	0		0	0		Heat shock 70 kDa protein 1A/1B OS=Homo sapiens GN=HSPA1A PE=2 SV=2		550	N	0	2	STLEPVEK	http://proteomicsresource.washington.edu/tpp/cgi-bin/peptidexml_html2.pl?PepMass=901.4757&StdPep=&MassError=0.5&xslt=xsltproc&cgi-bin=/tpp/cgi-bin/&ratioType=-1&Ref=2_STLEPVEK&Infile=/net/yadlin/vol1/search/Nate/Hague/20141113_SCRIB_TAP_EXPTS/SCRIB_plus_SNAP_more_sample/interact.pep.xml	0.7957	0.9786	2	0	1		N
14f	1	tr|E7EP94|E7EP94_HUMAN	http://proteomicsresource.washington.edu/tpp/cgi-bin/comet-fastadb.cgi?Ref=tr|E7EP94|E7EP94_HUMAN&Db=/net/yadlin/vol1/search/database/HUMAN_HHV5.fasta.20140213&Pep=AAAIGIDLGTTYSCVGVFQHGK+ARFEELCSDLFR+ATAGDTHLGGEDFDNR+DAGVIAGLNVLR+DNNLLGR+EIAEAYLGYPVTNAVITVPAYFNDSQR+ELEQVCNPIISGLYQGAGGPGPGGFGAQGPK+FEELCSDLFR+GGSGSGPTIEEVD+IINEPTAAAIAYGLDR+LLQDFFNGR+LVNHFVEEFKR+NALESYAFNMK+NAVITVPAYFNDSQR+QTQIFTTYS…	0		0	0		Heat shock 70 kDa protein 1A/1B OS=Homo sapiens GN=HSPA1A PE=2 SV=2		550	N	0	3	YKAEDEVQR	http://proteomicsresource.washington.edu/tpp/cgi-bin/peptidexml_html2.pl?PepMass=1136.5462&StdPep=&MassError=0.5&xslt=xsltproc&cgi-bin=/tpp/cgi-bin/&ratioType=-1&Ref=3_YKAEDEVQR&Infile=/net/yadlin/vol1/search/Nate/Hague/20141113_SCRIB_TAP_EXPTS/SCRIB_plus_SNAP_more_sample/interact.pep.xml	0.7934	0.9783	2	0	2		N
14f	1	tr|E7EP94|E7EP94_HUMAN	http://proteomicsresource.washington.edu/tpp/cgi-bin/comet-fastadb.cgi?Ref=tr|E7EP94|E7EP94_HUMAN&Db=/net/yadlin/vol1/search/database/HUMAN_HHV5.fasta.20140213&Pep=AAAIGIDLGTTYSCVGVFQHGK+ARFEELCSDLFR+ATAGDTHLGGEDFDNR+DAGVIAGLNVLR+DNNLLGR+EIAEAYLGYPVTNAVITVPAYFNDSQR+ELEQVCNPIISGLYQGAGGPGPGGFGAQGPK+FEELCSDLFR+GGSGSGPTIEEVD+IINEPTAAAIAYGLDR+LLQDFFNGR+LVNHFVEEFKR+NALESYAFNMK+NAVITVPAYFNDSQR+QTQIFTTYS…	0		0	0		Heat shock 70 kDa protein 1A/1B OS=Homo sapiens GN=HSPA1A PE=2 SV=2		550	N	0	3	AAAIGIDLGTTYSCVGVFQHGK	http://proteomicsresource.washington.edu/tpp/cgi-bin/peptidexml_html2.pl?PepMass=2264.1260&StdPep=AAAIGIDLGTTYSCVGVFQHGK&MassError=0.5&xslt=xsltproc&cgi-bin=/tpp/cgi-bin/&ratioType=-1&Ref=3_AAAIGIDLGTTYSCVGVFQHGK&Infile=/net/yadlin/vol1/search/Nate/Hague/20141113_SCRIB_TAP_EXPTS/SCRIB_plus_SNAP_more_sample/interact.pep.xml	0.2142	0.762	2	0	3	c	N
14f	1	tr|E7EP94|E7EP94_HUMAN	http://proteomicsresource.washington.edu/tpp/cgi-bin/comet-fastadb.cgi?Ref=tr|E7EP94|E7EP94_HUMAN&Db=/net/yadlin/vol1/search/database/HUMAN_HHV5.fasta.20140213&Pep=AAAIGIDLGTTYSCVGVFQHGK+ARFEELCSDLFR+ATAGDTHLGGEDFDNR+DAGVIAGLNVLR+DNNLLGR+EIAEAYLGYPVTNAVITVPAYFNDSQR+ELEQVCNPIISGLYQGAGGPGPGGFGAQGPK+FEELCSDLFR+GGSGSGPTIEEVD+IINEPTAAAIAYGLDR+LLQDFFNGR+LVNHFVEEFKR+NALESYAFNMK+NAVITVPAYFNDSQR+QTQIFTTYS…	0		0	0		Heat shock 70 kDa protein 1A/1B OS=Homo sapiens GN=HSPA1A PE=2 SV=2		550	N	0	3	QTQIFTTYSDNQPGVLIQVYEGERAMTK	http://proteomicsresource.washington.edu/tpp/cgi-bin/peptidexml_html2.pl?PepMass=3216.5761&StdPep=&MassError=0.5&xslt=xsltproc&cgi-bin=/tpp/cgi-bin/&ratioType=-1&Ref=3_QTQIFTTYSDNQPGVLIQVYEGERAMTK&Infile=/net/yadlin/vol1/search/Nate/Hague/20141113_SCRIB_TAP_EXPTS/SCRIB_plus_SNAP_more_sample/interact.pep.xml	0.0179	0.1767	2	0	1		N
15a	1	sp|P08238|HS90B_HUMAN	http://proteomicsresource.washington.edu/tpp/cgi-bin/comet-fastadb.cgi?Ref=sp|P08238|HS90B_HUMAN&Db=/net/yadlin/vol1/search/database/HUMAN_HHV5.fasta.20140213&Pep=ADLINNLGTIAK+ALLFIPR+EGLELPEDEEEKKK+EQVANSAFVER+FYEAFSK+GFEVVYMTEPIDEYCVQQLK+HFSVEGQLEFR+HLEINPDHPIVETLR+HNDDEQYAWESSAGGSFTVR+IDIIPNPQER+LGLGIDEDEVAAEEPNAAVPDEIPPLEGDEDASR+LVSSPCCIVTSTYGWTANMER+NPDDITQEEYGEFYK+RAPFDLFENK+SIYYITGESK+SLTN…	1	37	12	23	1.74	Heat shock protein HSP 90-beta OS=Homo sapiens GN=HSP90AB1 PE=1 SV=4		724	N	0.5	2	ADLINNLGTIAK	http://proteomicsresource.washington.edu/tpp/cgi-bin/peptidexml_html2.pl?PepMass=1241.6980&StdPep=&MassError=0.5&xslt=xsltproc&cgi-bin=/tpp/cgi-bin/&ratioType=-1&Ref=2_ADLINNLGTIAK&Infile=/net/yadlin/vol1/search/Nate/Hague/20141113_SCRIB_TAP_EXPTS/SCRIB_plus_SNAP_more_sample/interact.pep.xml	0.9999	0.999	2	6	1		N
15a	1	sp|P08238|HS90B_HUMAN	http://proteomicsresource.washington.edu/tpp/cgi-bin/comet-fastadb.cgi?Ref=sp|P08238|HS90B_HUMAN&Db=/net/yadlin/vol1/search/database/HUMAN_HHV5.fasta.20140213&Pep=ADLINNLGTIAK+ALLFIPR+EGLELPEDEEEKKK+EQVANSAFVER+FYEAFSK+GFEVVYMTEPIDEYCVQQLK+HFSVEGQLEFR+HLEINPDHPIVETLR+HNDDEQYAWESSAGGSFTVR+IDIIPNPQER+LGLGIDEDEVAAEEPNAAVPDEIPPLEGDEDASR+LVSSPCCIVTSTYGWTANMER+NPDDITQEEYGEFYK+RAPFDLFENK+SIYYITGESK+SLTN…	1	37	12	23	1.74	Heat shock protein HSP 90-beta OS=Homo sapiens GN=HSP90AB1 PE=1 SV=4		724	N	1	2	EQVANSAFVER	http://proteomicsresource.washington.edu/tpp/cgi-bin/peptidexml_html2.pl?PepMass=1248.6099&StdPep=&MassError=0.5&xslt=xsltproc&cgi-bin=/tpp/cgi-bin/&ratioType=-1&Ref=2_EQVANSAFVER&Infile=/net/yadlin/vol1/search/Nate/Hague/20141113_SCRIB_TAP_EXPTS/SCRIB_plus_SNAP_more_sample/interact.pep.xml	0.9999	0.999	2	6	2		Y
15a	1	sp|P08238|HS90B_HUMAN	http://proteomicsresource.washington.edu/tpp/cgi-bin/comet-fastadb.cgi?Ref=sp|P08238|HS90B_HUMAN&Db=/net/yadlin/vol1/search/database/HUMAN_HHV5.fasta.20140213&Pep=ADLINNLGTIAK+ALLFIPR+EGLELPEDEEEKKK+EQVANSAFVER+FYEAFSK+GFEVVYMTEPIDEYCVQQLK+HFSVEGQLEFR+HLEINPDHPIVETLR+HNDDEQYAWESSAGGSFTVR+IDIIPNPQER+LGLGIDEDEVAAEEPNAAVPDEIPPLEGDEDASR+LVSSPCCIVTSTYGWTANMER+NPDDITQEEYGEFYK+RAPFDLFENK+SIYYITGESK+SLTN…	1	37	12	23	1.74	Heat shock protein HSP 90-beta OS=Homo sapiens GN=HSP90AB1 PE=1 SV=4		724	Y	1	2	FYEAFSK	http://proteomicsresource.washington.edu/tpp/cgi-bin/peptidexml_html2.pl?PepMass=890.4174&StdPep=&MassError=0.5&xslt=xsltproc&cgi-bin=/tpp/cgi-bin/&ratioType=-1&Ref=2_FYEAFSK&Infile=/net/yadlin/vol1/search/Nate/Hague/20141113_SCRIB_TAP_EXPTS/SCRIB_plus_SNAP_more_sample/interact.pep.xml	0.9999	0.9987	2	6	1		Y
15a	1	sp|P08238|HS90B_HUMAN	http://proteomicsresource.washington.edu/tpp/cgi-bin/comet-fastadb.cgi?Ref=sp|P08238|HS90B_HUMAN&Db=/net/yadlin/vol1/search/database/HUMAN_HHV5.fasta.20140213&Pep=ADLINNLGTIAK+ALLFIPR+EGLELPEDEEEKKK+EQVANSAFVER+FYEAFSK+GFEVVYMTEPIDEYCVQQLK+HFSVEGQLEFR+HLEINPDHPIVETLR+HNDDEQYAWESSAGGSFTVR+IDIIPNPQER+LGLGIDEDEVAAEEPNAAVPDEIPPLEGDEDASR+LVSSPCCIVTSTYGWTANMER+NPDDITQEEYGEFYK+RAPFDLFENK+SIYYITGESK+SLTN…	1	37	12	23	1.74	Heat shock protein HSP 90-beta OS=Homo sapiens GN=HSP90AB1 PE=1 SV=4		724	N	0.5	2	HFSVEGQLEFR	http://proteomicsresource.washington.edu/tpp/cgi-bin/peptidexml_html2.pl?PepMass=1347.6571&StdPep=&MassError=0.5&xslt=xsltproc&cgi-bin=/tpp/cgi-bin/&ratioType=-1&Ref=2_HFSVEGQLEFR&Infile=/net/yadlin/vol1/search/Nate/Hague/20141113_SCRIB_TAP_EXPTS/SCRIB_plus_SNAP_more_sample/interact.pep.xml	0.9999	0.999	2	6	2		N
15a	1	sp|P08238|HS90B_HUMAN	http://proteomicsresource.washington.edu/tpp/cgi-bin/comet-fastadb.cgi?Ref=sp|P08238|HS90B_HUMAN&Db=/net/yadlin/vol1/search/database/HUMAN_HHV5.fasta.20140213&Pep=ADLINNLGTIAK+ALLFIPR+EGLELPEDEEEKKK+EQVANSAFVER+FYEAFSK+GFEVVYMTEPIDEYCVQQLK+HFSVEGQLEFR+HLEINPDHPIVETLR+HNDDEQYAWESSAGGSFTVR+IDIIPNPQER+LGLGIDEDEVAAEEPNAAVPDEIPPLEGDEDASR+LVSSPCCIVTSTYGWTANMER+NPDDITQEEYGEFYK+RAPFDLFENK+SIYYITGESK+SLTN…	1	37	12	23	1.74	Heat shock protein HSP 90-beta OS=Homo sapiens GN=HSP90AB1 PE=1 SV=4		724	N	0.5	2	HNDDEQYAWESSAGGSFTVR	http://proteomicsresource.washington.edu/tpp/cgi-bin/peptidexml_html2.pl?PepMass=2254.9516&StdPep=&MassError=0.5&xslt=xsltproc&cgi-bin=/tpp/cgi-bin/&ratioType=-1&Ref=2_HNDDEQYAWESSAGGSFTVR&Infile=/net/yadlin/vol1/search/Nate/Hague/20141113_SCRIB_TAP_EXPTS/SCRIB_plus_SNAP_more_sample/interact.pep.xml	0.9999	0.999	2	6	2		N
15a	1	sp|P08238|HS90B_HUMAN	http://proteomicsresource.washington.edu/tpp/cgi-bin/comet-fastadb.cgi?Ref=sp|P08238|HS90B_HUMAN&Db=/net/yadlin/vol1/search/database/HUMAN_HHV5.fasta.20140213&Pep=ADLINNLGTIAK+ALLFIPR+EGLELPEDEEEKKK+EQVANSAFVER+FYEAFSK+GFEVVYMTEPIDEYCVQQLK+HFSVEGQLEFR+HLEINPDHPIVETLR+HNDDEQYAWESSAGGSFTVR+IDIIPNPQER+LGLGIDEDEVAAEEPNAAVPDEIPPLEGDEDASR+LVSSPCCIVTSTYGWTANMER+NPDDITQEEYGEFYK+RAPFDLFENK+SIYYITGESK+SLTN…	1	37	12	23	1.74	Heat shock protein HSP 90-beta OS=Homo sapiens GN=HSP90AB1 PE=1 SV=4		724	Y	1	2	LVSSPCCIVTSTYGWTANMER	http://proteomicsresource.washington.edu/tpp/cgi-bin/peptidexml_html2.pl?PepMass=2431.0970&StdPep=LVSSPCCIVTSTYGWTANMER&MassError=0.5&xslt=xsltproc&cgi-bin=/tpp/cgi-bin/&ratioType=-1&Ref=2_LVSSPCCIVTSTYGWTANMER&Infile=/net/yadlin/vol1/search/Nate/Hague/20141113_SCRIB_TAP_EXPTS/SCRIB_plus_SNAP_more_sample/interact.pep.xml	0.9999	0.999	2	6	2		Y
15a	1	sp|P08238|HS90B_HUMAN	http://proteomicsresource.washington.edu/tpp/cgi-bin/comet-fastadb.cgi?Ref=sp|P08238|HS90B_HUMAN&Db=/net/yadlin/vol1/search/database/HUMAN_HHV5.fasta.20140213&Pep=ADLINNLGTIAK+ALLFIPR+EGLELPEDEEEKKK+EQVANSAFVER+FYEAFSK+GFEVVYMTEPIDEYCVQQLK+HFSVEGQLEFR+HLEINPDHPIVETLR+HNDDEQYAWESSAGGSFTVR+IDIIPNPQER+LGLGIDEDEVAAEEPNAAVPDEIPPLEGDEDASR+LVSSPCCIVTSTYGWTANMER+NPDDITQEEYGEFYK+RAPFDLFENK+SIYYITGESK+SLTN…	1	37	12	23	1.74	Heat shock protein HSP 90-beta OS=Homo sapiens GN=HSP90AB1 PE=1 SV=4		724	Y	1	2	NPDDITQEEYGEFYK	http://proteomicsresource.washington.edu/tpp/cgi-bin/peptidexml_html2.pl?PepMass=1846.7897&StdPep=&MassError=0.5&xslt=xsltproc&cgi-bin=/tpp/cgi-bin/&ratioType=-1&Ref=2_NPDDITQEEYGEFYK&Infile=/net/yadlin/vol1/search/Nate/Hague/20141113_SCRIB_TAP_EXPTS/SCRIB_plus_SNAP_more_sample/interact.pep.xml	0.9999	0.999	2	6	2		Y
15a	1	sp|P08238|HS90B_HUMAN	http://proteomicsresource.washington.edu/tpp/cgi-bin/comet-fastadb.cgi?Ref=sp|P08238|HS90B_HUMAN&Db=/net/yadlin/vol1/search/database/HUMAN_HHV5.fasta.20140213&Pep=ADLINNLGTIAK+ALLFIPR+EGLELPEDEEEKKK+EQVANSAFVER+FYEAFSK+GFEVVYMTEPIDEYCVQQLK+HFSVEGQLEFR+HLEINPDHPIVETLR+HNDDEQYAWESSAGGSFTVR+IDIIPNPQER+LGLGIDEDEVAAEEPNAAVPDEIPPLEGDEDASR+LVSSPCCIVTSTYGWTANMER+NPDDITQEEYGEFYK+RAPFDLFENK+SIYYITGESK+SLTN…	1	37	12	23	1.74	Heat shock protein HSP 90-beta OS=Homo sapiens GN=HSP90AB1 PE=1 SV=4		724	N	0.5	2	SLTNDWEDHLAVK	http://proteomicsresource.washington.edu/tpp/cgi-bin/peptidexml_html2.pl?PepMass=1526.7365&StdPep=&MassError=0.5&xslt=xsltproc&cgi-bin=/tpp/cgi-bin/&ratioType=-1&Ref=2_SLTNDWEDHLAVK&Infile=/net/yadlin/vol1/search/Nate/Hague/20141113_SCRIB_TAP_EXPTS/SCRIB_plus_SNAP_more_sample/interact.pep.xml	0.9999	0.999	2	6	2		N
15a	1	sp|P08238|HS90B_HUMAN	http://proteomicsresource.washington.edu/tpp/cgi-bin/comet-fastadb.cgi?Ref=sp|P08238|HS90B_HUMAN&Db=/net/yadlin/vol1/search/database/HUMAN_HHV5.fasta.20140213&Pep=ADLINNLGTIAK+ALLFIPR+EGLELPEDEEEKKK+EQVANSAFVER+FYEAFSK+GFEVVYMTEPIDEYCVQQLK+HFSVEGQLEFR+HLEINPDHPIVETLR+HNDDEQYAWESSAGGSFTVR+IDIIPNPQER+LGLGIDEDEVAAEEPNAAVPDEIPPLEGDEDASR+LVSSPCCIVTSTYGWTANMER+NPDDITQEEYGEFYK+RAPFDLFENK+SIYYITGESK+SLTN…	1	37	12	23	1.74	Heat shock protein HSP 90-beta OS=Homo sapiens GN=HSP90AB1 PE=1 SV=4		724	N	1	2	SIYYITGESK	http://proteomicsresource.washington.edu/tpp/cgi-bin/peptidexml_html2.pl?PepMass=1159.5761&StdPep=&MassError=0.5&xslt=xsltproc&cgi-bin=/tpp/cgi-bin/&ratioType=-1&Ref=2_SIYYITGESK&Infile=/net/yadlin/vol1/search/Nate/Hague/20141113_SCRIB_TAP_EXPTS/SCRIB_plus_SNAP_more_sample/interact.pep.xml	0.9999	0.999	2	6	2		Y
15a	1	sp|P08238|HS90B_HUMAN	http://proteomicsresource.washington.edu/tpp/cgi-bin/comet-fastadb.cgi?Ref=sp|P08238|HS90B_HUMAN&Db=/net/yadlin/vol1/search/database/HUMAN_HHV5.fasta.20140213&Pep=ADLINNLGTIAK+ALLFIPR+EGLELPEDEEEKKK+EQVANSAFVER+FYEAFSK+GFEVVYMTEPIDEYCVQQLK+HFSVEGQLEFR+HLEINPDHPIVETLR+HNDDEQYAWESSAGGSFTVR+IDIIPNPQER+LGLGIDEDEVAAEEPNAAVPDEIPPLEGDEDASR+LVSSPCCIVTSTYGWTANMER+NPDDITQEEYGEFYK+RAPFDLFENK+SIYYITGESK+SLTN…	1	37	12	23	1.74	Heat shock protein HSP 90-beta OS=Homo sapiens GN=HSP90AB1 PE=1 SV=4		724	N	0.5	2	TLTIVDTGIGMTK	http://proteomicsresource.washington.edu/tpp/cgi-bin/peptidexml_html2.pl?PepMass=1348.7272&StdPep=&MassError=0.5&xslt=xsltproc&cgi-bin=/tpp/cgi-bin/&ratioType=-1&Ref=2_TLTIVDTGIGMTK&Infile=/net/yadlin/vol1/search/Nate/Hague/20141113_SCRIB_TAP_EXPTS/SCRIB_plus_SNAP_more_sample/interact.pep.xml	0.9999	0.999	2	6	3		N
15a	1	sp|P08238|HS90B_HUMAN	http://proteomicsresource.washington.edu/tpp/cgi-bin/comet-fastadb.cgi?Ref=sp|P08238|HS90B_HUMAN&Db=/net/yadlin/vol1/search/database/HUMAN_HHV5.fasta.20140213&Pep=ADLINNLGTIAK+ALLFIPR+EGLELPEDEEEKKK+EQVANSAFVER+FYEAFSK+GFEVVYMTEPIDEYCVQQLK+HFSVEGQLEFR+HLEINPDHPIVETLR+HNDDEQYAWESSAGGSFTVR+IDIIPNPQER+LGLGIDEDEVAAEEPNAAVPDEIPPLEGDEDASR+LVSSPCCIVTSTYGWTANMER+NPDDITQEEYGEFYK+RAPFDLFENK+SIYYITGESK+SLTN…	1	37	12	23	1.74	Heat shock protein HSP 90-beta OS=Homo sapiens GN=HSP90AB1 PE=1 SV=4		724	N	0.49	2	YESLTDPSK	http://proteomicsresource.washington.edu/tpp/cgi-bin/peptidexml_html2.pl?PepMass=1038.4870&StdPep=&MassError=0.5&xslt=xsltproc&cgi-bin=/tpp/cgi-bin/&ratioType=-1&Ref=2_YESLTDPSK&Infile=/net/yadlin/vol1/search/Nate/Hague/20141113_SCRIB_TAP_EXPTS/SCRIB_plus_SNAP_more_sample/interact.pep.xml	0.9999	0.999	2	6	2		N
15a	1	sp|P08238|HS90B_HUMAN	http://proteomicsresource.washington.edu/tpp/cgi-bin/comet-fastadb.cgi?Ref=sp|P08238|HS90B_HUMAN&Db=/net/yadlin/vol1/search/database/HUMAN_HHV5.fasta.20140213&Pep=ADLINNLGTIAK+ALLFIPR+EGLELPEDEEEKKK+EQVANSAFVER+FYEAFSK+GFEVVYMTEPIDEYCVQQLK+HFSVEGQLEFR+HLEINPDHPIVETLR+HNDDEQYAWESSAGGSFTVR+IDIIPNPQER+LGLGIDEDEVAAEEPNAAVPDEIPPLEGDEDASR+LVSSPCCIVTSTYGWTANMER+NPDDITQEEYGEFYK+RAPFDLFENK+SIYYITGESK+SLTN…	1	37	12	23	1.74	Heat shock protein HSP 90-beta OS=Homo sapiens GN=HSP90AB1 PE=1 SV=4		724	N	0.5	2	YIDQEELNK	http://proteomicsresource.washington.edu/tpp/cgi-bin/peptidexml_html2.pl?PepMass=1150.5506&StdPep=&MassError=0.5&xslt=xsltproc&cgi-bin=/tpp/cgi-bin/&ratioType=-1&Ref=2_YIDQEELNK&Infile=/net/yadlin/vol1/search/Nate/Hague/20141113_SCRIB_TAP_EXPTS/SCRIB_plus_SNAP_more_sample/interact.pep.xml	0.9999	0.9988	2	6	2		N
15a	1	sp|P08238|HS90B_HUMAN	http://proteomicsresource.washington.edu/tpp/cgi-bin/comet-fastadb.cgi?Ref=sp|P08238|HS90B_HUMAN&Db=/net/yadlin/vol1/search/database/HUMAN_HHV5.fasta.20140213&Pep=ADLINNLGTIAK+ALLFIPR+EGLELPEDEEEKKK+EQVANSAFVER+FYEAFSK+GFEVVYMTEPIDEYCVQQLK+HFSVEGQLEFR+HLEINPDHPIVETLR+HNDDEQYAWESSAGGSFTVR+IDIIPNPQER+LGLGIDEDEVAAEEPNAAVPDEIPPLEGDEDASR+LVSSPCCIVTSTYGWTANMER+NPDDITQEEYGEFYK+RAPFDLFENK+SIYYITGESK+SLTN…	1	37	12	23	1.74	Heat shock protein HSP 90-beta OS=Homo sapiens GN=HSP90AB1 PE=1 SV=4		724	Y	1	3	HLEINPDHPIVETLR	http://proteomicsresource.washington.edu/tpp/cgi-bin/peptidexml_html2.pl?PepMass=1781.9424&StdPep=&MassError=0.5&xslt=xsltproc&cgi-bin=/tpp/cgi-bin/&ratioType=-1&Ref=3_HLEINPDHPIVETLR&Infile=/net/yadlin/vol1/search/Nate/Hague/20141113_SCRIB_TAP_EXPTS/SCRIB_plus_SNAP_more_sample/interact.pep.xml	0.9999	0.999	2	6	2		Y
15a	1	sp|P08238|HS90B_HUMAN	http://proteomicsresource.washington.edu/tpp/cgi-bin/comet-fastadb.cgi?Ref=sp|P08238|HS90B_HUMAN&Db=/net/yadlin/vol1/search/database/HUMAN_HHV5.fasta.20140213&Pep=ADLINNLGTIAK+ALLFIPR+EGLELPEDEEEKKK+EQVANSAFVER+FYEAFSK+GFEVVYMTEPIDEYCVQQLK+HFSVEGQLEFR+HLEINPDHPIVETLR+HNDDEQYAWESSAGGSFTVR+IDIIPNPQER+LGLGIDEDEVAAEEPNAAVPDEIPPLEGDEDASR+LVSSPCCIVTSTYGWTANMER+NPDDITQEEYGEFYK+RAPFDLFENK+SIYYITGESK+SLTN…	1	37	12	23	1.74	Heat shock protein HSP 90-beta OS=Homo sapiens GN=HSP90AB1 PE=1 SV=4		724	Y	1	3	LGLGIDEDEVAAEEPNAAVPDEIPPLEGDEDASR	http://proteomicsresource.washington.edu/tpp/cgi-bin/peptidexml_html2.pl?PepMass=3531.6377&StdPep=&MassError=0.5&xslt=xsltproc&cgi-bin=/tpp/cgi-bin/&ratioType=-1&Ref=3_LGLGIDEDEVAAEEPNAAVPDEIPPLEGDEDASR&Infile=/net/yadlin/vol1/search/Nate/Hague/20141113_SCRIB_TAP_EXPTS/SCRIB_plus_SNAP_more_sample/interact.pep.xml	0.9999	0.999	2	6	2		Y
15a	1	sp|P08238|HS90B_HUMAN	http://proteomicsresource.washington.edu/tpp/cgi-bin/comet-fastadb.cgi?Ref=sp|P08238|HS90B_HUMAN&Db=/net/yadlin/vol1/search/database/HUMAN_HHV5.fasta.20140213&Pep=ADLINNLGTIAK+ALLFIPR+EGLELPEDEEEKKK+EQVANSAFVER+FYEAFSK+GFEVVYMTEPIDEYCVQQLK+HFSVEGQLEFR+HLEINPDHPIVETLR+HNDDEQYAWESSAGGSFTVR+IDIIPNPQER+LGLGIDEDEVAAEEPNAAVPDEIPPLEGDEDASR+LVSSPCCIVTSTYGWTANMER+NPDDITQEEYGEFYK+RAPFDLFENK+SIYYITGESK+SLTN…	1	37	12	23	1.74	Heat shock protein HSP 90-beta OS=Homo sapiens GN=HSP90AB1 PE=1 SV=4		724	N	1	2	IDIIPNPQER	http://proteomicsresource.washington.edu/tpp/cgi-bin/peptidexml_html2.pl?PepMass=1193.6404&StdPep=&MassError=0.5&xslt=xsltproc&cgi-bin=/tpp/cgi-bin/&ratioType=-1&Ref=2_IDIIPNPQER&Infile=/net/yadlin/vol1/search/Nate/Hague/20141113_SCRIB_TAP_EXPTS/SCRIB_plus_SNAP_more_sample/interact.pep.xml	0.9998	0.9982	2	6	2		Y
15a	1	sp|P08238|HS90B_HUMAN	http://proteomicsresource.washington.edu/tpp/cgi-bin/comet-fastadb.cgi?Ref=sp|P08238|HS90B_HUMAN&Db=/net/yadlin/vol1/search/database/HUMAN_HHV5.fasta.20140213&Pep=ADLINNLGTIAK+ALLFIPR+EGLELPEDEEEKKK+EQVANSAFVER+FYEAFSK+GFEVVYMTEPIDEYCVQQLK+HFSVEGQLEFR+HLEINPDHPIVETLR+HNDDEQYAWESSAGGSFTVR+IDIIPNPQER+LGLGIDEDEVAAEEPNAAVPDEIPPLEGDEDASR+LVSSPCCIVTSTYGWTANMER+NPDDITQEEYGEFYK+RAPFDLFENK+SIYYITGESK+SLTN…	1	37	12	23	1.74	Heat shock protein HSP 90-beta OS=Homo sapiens GN=HSP90AB1 PE=1 SV=4		724	N	1	2	RAPFDLFENK	http://proteomicsresource.washington.edu/tpp/cgi-bin/peptidexml_html2.pl?PepMass=1235.6299&StdPep=&MassError=0.5&xslt=xsltproc&cgi-bin=/tpp/cgi-bin/&ratioType=-1&Ref=2_RAPFDLFENK&Infile=/net/yadlin/vol1/search/Nate/Hague/20141113_SCRIB_TAP_EXPTS/SCRIB_plus_SNAP_more_sample/interact.pep.xml	0.9998	0.9982	2	6	2		Y
15a	1	sp|P08238|HS90B_HUMAN	http://proteomicsresource.washington.edu/tpp/cgi-bin/comet-fastadb.cgi?Ref=sp|P08238|HS90B_HUMAN&Db=/net/yadlin/vol1/search/database/HUMAN_HHV5.fasta.20140213&Pep=ADLINNLGTIAK+ALLFIPR+EGLELPEDEEEKKK+EQVANSAFVER+FYEAFSK+GFEVVYMTEPIDEYCVQQLK+HFSVEGQLEFR+HLEINPDHPIVETLR+HNDDEQYAWESSAGGSFTVR+IDIIPNPQER+LGLGIDEDEVAAEEPNAAVPDEIPPLEGDEDASR+LVSSPCCIVTSTYGWTANMER+NPDDITQEEYGEFYK+RAPFDLFENK+SIYYITGESK+SLTN…	1	37	12	23	1.74	Heat shock protein HSP 90-beta OS=Homo sapiens GN=HSP90AB1 PE=1 SV=4		724	N	1	2	ALLFIPR	http://proteomicsresource.washington.edu/tpp/cgi-bin/peptidexml_html2.pl?PepMass=828.5222&StdPep=&MassError=0.5&xslt=xsltproc&cgi-bin=/tpp/cgi-bin/&ratioType=-1&Ref=2_ALLFIPR&Infile=/net/yadlin/vol1/search/Nate/Hague/20141113_SCRIB_TAP_EXPTS/SCRIB_plus_SNAP_more_sample/interact.pep.xml	0.9996	0.9963	2	6	2		Y
15a	1	sp|P08238|HS90B_HUMAN	http://proteomicsresource.washington.edu/tpp/cgi-bin/comet-fastadb.cgi?Ref=sp|P08238|HS90B_HUMAN&Db=/net/yadlin/vol1/search/database/HUMAN_HHV5.fasta.20140213&Pep=ADLINNLGTIAK+ALLFIPR+EGLELPEDEEEKKK+EQVANSAFVER+FYEAFSK+GFEVVYMTEPIDEYCVQQLK+HFSVEGQLEFR+HLEINPDHPIVETLR+HNDDEQYAWESSAGGSFTVR+IDIIPNPQER+LGLGIDEDEVAAEEPNAAVPDEIPPLEGDEDASR+LVSSPCCIVTSTYGWTANMER+NPDDITQEEYGEFYK+RAPFDLFENK+SIYYITGESK+SLTN…	1	37	12	23	1.74	Heat shock protein HSP 90-beta OS=Homo sapiens GN=HSP90AB1 PE=1 SV=4		724	N	0.5	2	EGLELPEDEEEKKK	http://proteomicsresource.washington.edu/tpp/cgi-bin/peptidexml_html2.pl?PepMass=1671.8203&StdPep=&MassError=0.5&xslt=xsltproc&cgi-bin=/tpp/cgi-bin/&ratioType=-1&Ref=2_EGLELPEDEEEKKK&Infile=/net/yadlin/vol1/search/Nate/Hague/20141113_SCRIB_TAP_EXPTS/SCRIB_plus_SNAP_more_sample/interact.pep.xml	0.9996	0.9963	2	6	2		N
15a	1	sp|P08238|HS90B_HUMAN	http://proteomicsresource.washington.edu/tpp/cgi-bin/comet-fastadb.cgi?Ref=sp|P08238|HS90B_HUMAN&Db=/net/yadlin/vol1/search/database/HUMAN_HHV5.fasta.20140213&Pep=ADLINNLGTIAK+ALLFIPR+EGLELPEDEEEKKK+EQVANSAFVER+FYEAFSK+GFEVVYMTEPIDEYCVQQLK+HFSVEGQLEFR+HLEINPDHPIVETLR+HNDDEQYAWESSAGGSFTVR+IDIIPNPQER+LGLGIDEDEVAAEEPNAAVPDEIPPLEGDEDASR+LVSSPCCIVTSTYGWTANMER+NPDDITQEEYGEFYK+RAPFDLFENK+SIYYITGESK+SLTN…	1	37	12	23	1.74	Heat shock protein HSP 90-beta OS=Homo sapiens GN=HSP90AB1 PE=1 SV=4		724	N	1	2	GFEVVYMTEPIDEYCVQQLK	http://proteomicsresource.washington.edu/tpp/cgi-bin/peptidexml_html2.pl?PepMass=2447.1389&StdPep=GFEVVYMTEPIDEYCVQQLK&MassError=0.5&xslt=xsltproc&cgi-bin=/tpp/cgi-bin/&ratioType=-1&Ref=2_GFEVVYMTEPIDEYCVQQLK&Infile=/net/yadlin/vol1/search/Nate/Hague/20141113_SCRIB_TAP_EXPTS/SCRIB_plus_SNAP_more_sample/interact.pep.xml	0.9992	0.9928	2	6	2		Y
15a	1	sp|P08238|HS90B_HUMAN	http://proteomicsresource.washington.edu/tpp/cgi-bin/comet-fastadb.cgi?Ref=sp|P08238|HS90B_HUMAN&Db=/net/yadlin/vol1/search/database/HUMAN_HHV5.fasta.20140213&Pep=ADLINNLGTIAK+ALLFIPR+EGLELPEDEEEKKK+EQVANSAFVER+FYEAFSK+GFEVVYMTEPIDEYCVQQLK+HFSVEGQLEFR+HLEINPDHPIVETLR+HNDDEQYAWESSAGGSFTVR+IDIIPNPQER+LGLGIDEDEVAAEEPNAAVPDEIPPLEGDEDASR+LVSSPCCIVTSTYGWTANMER+NPDDITQEEYGEFYK+RAPFDLFENK+SIYYITGESK+SLTN…	1	37	12	23	1.74	Heat shock protein HSP 90-beta OS=Homo sapiens GN=HSP90AB1 PE=1 SV=4		724	N	0.99	2	SLVSVTK	http://proteomicsresource.washington.edu/tpp/cgi-bin/peptidexml_html2.pl?PepMass=732.4382&StdPep=&MassError=0.5&xslt=xsltproc&cgi-bin=/tpp/cgi-bin/&ratioType=-1&Ref=2_SLVSVTK&Infile=/net/yadlin/vol1/search/Nate/Hague/20141113_SCRIB_TAP_EXPTS/SCRIB_plus_SNAP_more_sample/interact.pep.xml	0.9884	0.901	2	6	2		Y
15b	1	sp|P07900-2|HS90A_HUMAN,sp|P07900|HS90A_HUMAN	http://proteomicsresource.washington.edu/tpp/cgi-bin/comet-fastadb.cgi?Ref=sp|P07900-2|HS90A_HUMAN&Db=/net/yadlin/vol1/search/database/HUMAN_HHV5.fasta.20140213&Pep=ADLINNLGTIAK+AILFVPR+DQVANSAFVER+EGLELPEDEEEKKK+ELHINLIPNK+ELISNSSDALDK+FYEQFSK+HFSVEGQLEFR+HNDDEQYAWESSAGGSFTVR+LVTSPCCIVTSTYGWTANMER+NPDDITNEEYGEFYK+RAPFDLFENR+SLTNDWEDHLAVK+TLTIVDTGIGMTK+TLTLVDTGIGMTK+TLVSVTK+YESLTDPSK+YIDQEELNK,ht…	1	26.5	10	17	1.42	Isoform 2 of Heat shock protein HSP 90-alpha OS=Homo sapiens GN=HSP90AA1,Heat shock protein HSP 90-alpha OS=Homo sapiens GN=HSP90AA1 PE=1 SV=5	;	854;	N	0.5	2	ADLINNLGTIAK	http://proteomicsresource.washington.edu/tpp/cgi-bin/peptidexml_html2.pl?PepMass=1241.6980&StdPep=&MassError=0.5&xslt=xsltproc&cgi-bin=/tpp/cgi-bin/&ratioType=-1&Ref=2_ADLINNLGTIAK&Infile=/net/yadlin/vol1/search/Nate/Hague/20141113_SCRIB_TAP_EXPTS/SCRIB_plus_SNAP_more_sample/interact.pep.xml	0.9999	0.999	2	6	1		N
15b	1	sp|P07900-2|HS90A_HUMAN,sp|P07900|HS90A_HUMAN	http://proteomicsresource.washington.edu/tpp/cgi-bin/comet-fastadb.cgi?Ref=sp|P07900-2|HS90A_HUMAN&Db=/net/yadlin/vol1/search/database/HUMAN_HHV5.fasta.20140213&Pep=ADLINNLGTIAK+AILFVPR+DQVANSAFVER+EGLELPEDEEEKKK+ELHINLIPNK+ELISNSSDALDK+FYEQFSK+HFSVEGQLEFR+HNDDEQYAWESSAGGSFTVR+LVTSPCCIVTSTYGWTANMER+NPDDITNEEYGEFYK+RAPFDLFENR+SLTNDWEDHLAVK+TLTIVDTGIGMTK+TLTLVDTGIGMTK+TLVSVTK+YESLTDPSK+YIDQEELNK,ht…	1	26.5	10	17	1.42	Isoform 2 of Heat shock protein HSP 90-alpha OS=Homo sapiens GN=HSP90AA1,Heat shock protein HSP 90-alpha OS=Homo sapiens GN=HSP90AA1 PE=1 SV=5	;	854;	N	1	2	DQVANSAFVER	http://proteomicsresource.washington.edu/tpp/cgi-bin/peptidexml_html2.pl?PepMass=1234.5942&StdPep=&MassError=0.5&xslt=xsltproc&cgi-bin=/tpp/cgi-bin/&ratioType=-1&Ref=2_DQVANSAFVER&Infile=/net/yadlin/vol1/search/Nate/Hague/20141113_SCRIB_TAP_EXPTS/SCRIB_plus_SNAP_more_sample/interact.pep.xml	0.9999	0.999	2	6	2		Y
15b	1	sp|P07900-2|HS90A_HUMAN,sp|P07900|HS90A_HUMAN	http://proteomicsresource.washington.edu/tpp/cgi-bin/comet-fastadb.cgi?Ref=sp|P07900-2|HS90A_HUMAN&Db=/net/yadlin/vol1/search/database/HUMAN_HHV5.fasta.20140213&Pep=ADLINNLGTIAK+AILFVPR+DQVANSAFVER+EGLELPEDEEEKKK+ELHINLIPNK+ELISNSSDALDK+FYEQFSK+HFSVEGQLEFR+HNDDEQYAWESSAGGSFTVR+LVTSPCCIVTSTYGWTANMER+NPDDITNEEYGEFYK+RAPFDLFENR+SLTNDWEDHLAVK+TLTIVDTGIGMTK+TLTLVDTGIGMTK+TLVSVTK+YESLTDPSK+YIDQEELNK,ht…	1	26.5	10	17	1.42	Isoform 2 of Heat shock protein HSP 90-alpha OS=Homo sapiens GN=HSP90AA1,Heat shock protein HSP 90-alpha OS=Homo sapiens GN=HSP90AA1 PE=1 SV=5	;	854;	N	0.99	2	ELISNSSDALDK	http://proteomicsresource.washington.edu/tpp/cgi-bin/peptidexml_html2.pl?PepMass=1290.6303&StdPep=&MassError=0.5&xslt=xsltproc&cgi-bin=/tpp/cgi-bin/&ratioType=-1&Ref=2_ELISNSSDALDK&Infile=/net/yadlin/vol1/search/Nate/Hague/20141113_SCRIB_TAP_EXPTS/SCRIB_plus_SNAP_more_sample/interact.pep.xml	0.9999	0.9989	2	6	1		Y
15b	1	sp|P07900-2|HS90A_HUMAN,sp|P07900|HS90A_HUMAN	http://proteomicsresource.washington.edu/tpp/cgi-bin/comet-fastadb.cgi?Ref=sp|P07900-2|HS90A_HUMAN&Db=/net/yadlin/vol1/search/database/HUMAN_HHV5.fasta.20140213&Pep=ADLINNLGTIAK+AILFVPR+DQVANSAFVER+EGLELPEDEEEKKK+ELHINLIPNK+ELISNSSDALDK+FYEQFSK+HFSVEGQLEFR+HNDDEQYAWESSAGGSFTVR+LVTSPCCIVTSTYGWTANMER+NPDDITNEEYGEFYK+RAPFDLFENR+SLTNDWEDHLAVK+TLTIVDTGIGMTK+TLTLVDTGIGMTK+TLVSVTK+YESLTDPSK+YIDQEELNK,ht…	1	26.5	10	17	1.42	Isoform 2 of Heat shock protein HSP 90-alpha OS=Homo sapiens GN=HSP90AA1,Heat shock protein HSP 90-alpha OS=Homo sapiens GN=HSP90AA1 PE=1 SV=5	;	854;	N	1	2	FYEQFSK	http://proteomicsresource.washington.edu/tpp/cgi-bin/peptidexml_html2.pl?PepMass=947.4389&StdPep=&MassError=0.5&xslt=xsltproc&cgi-bin=/tpp/cgi-bin/&ratioType=-1&Ref=2_FYEQFSK&Infile=/net/yadlin/vol1/search/Nate/Hague/20141113_SCRIB_TAP_EXPTS/SCRIB_plus_SNAP_more_sample/interact.pep.xml	0.9999	0.9987	2	6	2		Y
15b	1	sp|P07900-2|HS90A_HUMAN,sp|P07900|HS90A_HUMAN	http://proteomicsresource.washington.edu/tpp/cgi-bin/comet-fastadb.cgi?Ref=sp|P07900-2|HS90A_HUMAN&Db=/net/yadlin/vol1/search/database/HUMAN_HHV5.fasta.20140213&Pep=ADLINNLGTIAK+AILFVPR+DQVANSAFVER+EGLELPEDEEEKKK+ELHINLIPNK+ELISNSSDALDK+FYEQFSK+HFSVEGQLEFR+HNDDEQYAWESSAGGSFTVR+LVTSPCCIVTSTYGWTANMER+NPDDITNEEYGEFYK+RAPFDLFENR+SLTNDWEDHLAVK+TLTIVDTGIGMTK+TLTLVDTGIGMTK+TLVSVTK+YESLTDPSK+YIDQEELNK,ht…	1	26.5	10	17	1.42	Isoform 2 of Heat shock protein HSP 90-alpha OS=Homo sapiens GN=HSP90AA1,Heat shock protein HSP 90-alpha OS=Homo sapiens GN=HSP90AA1 PE=1 SV=5	;	854;	N	0.5	2	HFSVEGQLEFR	http://proteomicsresource.washington.edu/tpp/cgi-bin/peptidexml_html2.pl?PepMass=1347.6571&StdPep=&MassError=0.5&xslt=xsltproc&cgi-bin=/tpp/cgi-bin/&ratioType=-1&Ref=2_HFSVEGQLEFR&Infile=/net/yadlin/vol1/search/Nate/Hague/20141113_SCRIB_TAP_EXPTS/SCRIB_plus_SNAP_more_sample/interact.pep.xml	0.9999	0.999	2	6	2		N
15b	1	sp|P07900-2|HS90A_HUMAN,sp|P07900|HS90A_HUMAN	http://proteomicsresource.washington.edu/tpp/cgi-bin/comet-fastadb.cgi?Ref=sp|P07900-2|HS90A_HUMAN&Db=/net/yadlin/vol1/search/database/HUMAN_HHV5.fasta.20140213&Pep=ADLINNLGTIAK+AILFVPR+DQVANSAFVER+EGLELPEDEEEKKK+ELHINLIPNK+ELISNSSDALDK+FYEQFSK+HFSVEGQLEFR+HNDDEQYAWESSAGGSFTVR+LVTSPCCIVTSTYGWTANMER+NPDDITNEEYGEFYK+RAPFDLFENR+SLTNDWEDHLAVK+TLTIVDTGIGMTK+TLTLVDTGIGMTK+TLVSVTK+YESLTDPSK+YIDQEELNK,ht…	1	26.5	10	17	1.42	Isoform 2 of Heat shock protein HSP 90-alpha OS=Homo sapiens GN=HSP90AA1,Heat shock protein HSP 90-alpha OS=Homo sapiens GN=HSP90AA1 PE=1 SV=5	;	854;	N	0.5	2	HNDDEQYAWESSAGGSFTVR	http://proteomicsresource.washington.edu/tpp/cgi-bin/peptidexml_html2.pl?PepMass=2254.9516&StdPep=&MassError=0.5&xslt=xsltproc&cgi-bin=/tpp/cgi-bin/&ratioType=-1&Ref=2_HNDDEQYAWESSAGGSFTVR&Infile=/net/yadlin/vol1/search/Nate/Hague/20141113_SCRIB_TAP_EXPTS/SCRIB_plus_SNAP_more_sample/interact.pep.xml	0.9999	0.999	2	6	2		N
15b	1	sp|P07900-2|HS90A_HUMAN,sp|P07900|HS90A_HUMAN	http://proteomicsresource.washington.edu/tpp/cgi-bin/comet-fastadb.cgi?Ref=sp|P07900-2|HS90A_HUMAN&Db=/net/yadlin/vol1/search/database/HUMAN_HHV5.fasta.20140213&Pep=ADLINNLGTIAK+AILFVPR+DQVANSAFVER+EGLELPEDEEEKKK+ELHINLIPNK+ELISNSSDALDK+FYEQFSK+HFSVEGQLEFR+HNDDEQYAWESSAGGSFTVR+LVTSPCCIVTSTYGWTANMER+NPDDITNEEYGEFYK+RAPFDLFENR+SLTNDWEDHLAVK+TLTIVDTGIGMTK+TLTLVDTGIGMTK+TLVSVTK+YESLTDPSK+YIDQEELNK,ht…	1	26.5	10	17	1.42	Isoform 2 of Heat shock protein HSP 90-alpha OS=Homo sapiens GN=HSP90AA1,Heat shock protein HSP 90-alpha OS=Homo sapiens GN=HSP90AA1 PE=1 SV=5	;	854;	Y	1	2	LVTSPCCIVTSTYGWTANMER	http://proteomicsresource.washington.edu/tpp/cgi-bin/peptidexml_html2.pl?PepMass=2445.1127&StdPep=LVTSPCCIVTSTYGWTANMER&MassError=0.5&xslt=xsltproc&cgi-bin=/tpp/cgi-bin/&ratioType=-1&Ref=2_LVTSPCCIVTSTYGWTANMER&Infile=/net/yadlin/vol1/search/Nate/Hague/20141113_SCRIB_TAP_EXPTS/SCRIB_plus_SNAP_more_sample/interact.pep.xml	0.9999	0.999	2	6	1	a	Y
15b	1	sp|P07900-2|HS90A_HUMAN,sp|P07900|HS90A_HUMAN	http://proteomicsresource.washington.edu/tpp/cgi-bin/comet-fastadb.cgi?Ref=sp|P07900-2|HS90A_HUMAN&Db=/net/yadlin/vol1/search/database/HUMAN_HHV5.fasta.20140213&Pep=ADLINNLGTIAK+AILFVPR+DQVANSAFVER+EGLELPEDEEEKKK+ELHINLIPNK+ELISNSSDALDK+FYEQFSK+HFSVEGQLEFR+HNDDEQYAWESSAGGSFTVR+LVTSPCCIVTSTYGWTANMER+NPDDITNEEYGEFYK+RAPFDLFENR+SLTNDWEDHLAVK+TLTIVDTGIGMTK+TLTLVDTGIGMTK+TLVSVTK+YESLTDPSK+YIDQEELNK,ht…	1	26.5	10	17	1.42	Isoform 2 of Heat shock protein HSP 90-alpha OS=Homo sapiens GN=HSP90AA1,Heat shock protein HSP 90-alpha OS=Homo sapiens GN=HSP90AA1 PE=1 SV=5	;	854;	N	1	2	NPDDITNEEYGEFYK	http://proteomicsresource.washington.edu/tpp/cgi-bin/peptidexml_html2.pl?PepMass=1832.7741&StdPep=&MassError=0.5&xslt=xsltproc&cgi-bin=/tpp/cgi-bin/&ratioType=-1&Ref=2_NPDDITNEEYGEFYK&Infile=/net/yadlin/vol1/search/Nate/Hague/20141113_SCRIB_TAP_EXPTS/SCRIB_plus_SNAP_more_sample/interact.pep.xml	0.9999	0.999	2	6	2		Y
15b	1	sp|P07900-2|HS90A_HUMAN,sp|P07900|HS90A_HUMAN	http://proteomicsresource.washington.edu/tpp/cgi-bin/comet-fastadb.cgi?Ref=sp|P07900-2|HS90A_HUMAN&Db=/net/yadlin/vol1/search/database/HUMAN_HHV5.fasta.20140213&Pep=ADLINNLGTIAK+AILFVPR+DQVANSAFVER+EGLELPEDEEEKKK+ELHINLIPNK+ELISNSSDALDK+FYEQFSK+HFSVEGQLEFR+HNDDEQYAWESSAGGSFTVR+LVTSPCCIVTSTYGWTANMER+NPDDITNEEYGEFYK+RAPFDLFENR+SLTNDWEDHLAVK+TLTIVDTGIGMTK+TLTLVDTGIGMTK+TLVSVTK+YESLTDPSK+YIDQEELNK,ht…	1	26.5	10	17	1.42	Isoform 2 of Heat shock protein HSP 90-alpha OS=Homo sapiens GN=HSP90AA1,Heat shock protein HSP 90-alpha OS=Homo sapiens GN=HSP90AA1 PE=1 SV=5	;	854;	N	1	2	RAPFDLFENR	http://proteomicsresource.washington.edu/tpp/cgi-bin/peptidexml_html2.pl?PepMass=1263.6360&StdPep=&MassError=0.5&xslt=xsltproc&cgi-bin=/tpp/cgi-bin/&ratioType=-1&Ref=2_RAPFDLFENR&Infile=/net/yadlin/vol1/search/Nate/Hague/20141113_SCRIB_TAP_EXPTS/SCRIB_plus_SNAP_more_sample/interact.pep.xml	0.9999	0.999	2	6	2		Y
15b	1	sp|P07900-2|HS90A_HUMAN,sp|P07900|HS90A_HUMAN	http://proteomicsresource.washington.edu/tpp/cgi-bin/comet-fastadb.cgi?Ref=sp|P07900-2|HS90A_HUMAN&Db=/net/yadlin/vol1/search/database/HUMAN_HHV5.fasta.20140213&Pep=ADLINNLGTIAK+AILFVPR+DQVANSAFVER+EGLELPEDEEEKKK+ELHINLIPNK+ELISNSSDALDK+FYEQFSK+HFSVEGQLEFR+HNDDEQYAWESSAGGSFTVR+LVTSPCCIVTSTYGWTANMER+NPDDITNEEYGEFYK+RAPFDLFENR+SLTNDWEDHLAVK+TLTIVDTGIGMTK+TLTLVDTGIGMTK+TLVSVTK+YESLTDPSK+YIDQEELNK,ht…	1	26.5	10	17	1.42	Isoform 2 of Heat shock protein HSP 90-alpha OS=Homo sapiens GN=HSP90AA1,Heat shock protein HSP 90-alpha OS=Homo sapiens GN=HSP90AA1 PE=1 SV=5	;	854;	N	0.5	2	SLTNDWEDHLAVK	http://proteomicsresource.washington.edu/tpp/cgi-bin/peptidexml_html2.pl?PepMass=1526.7365&StdPep=&MassError=0.5&xslt=xsltproc&cgi-bin=/tpp/cgi-bin/&ratioType=-1&Ref=2_SLTNDWEDHLAVK&Infile=/net/yadlin/vol1/search/Nate/Hague/20141113_SCRIB_TAP_EXPTS/SCRIB_plus_SNAP_more_sample/interact.pep.xml	0.9999	0.999	2	6	2		N
15b	1	sp|P07900-2|HS90A_HUMAN,sp|P07900|HS90A_HUMAN	http://proteomicsresource.washington.edu/tpp/cgi-bin/comet-fastadb.cgi?Ref=sp|P07900-2|HS90A_HUMAN&Db=/net/yadlin/vol1/search/database/HUMAN_HHV5.fasta.20140213&Pep=ADLINNLGTIAK+AILFVPR+DQVANSAFVER+EGLELPEDEEEKKK+ELHINLIPNK+ELISNSSDALDK+FYEQFSK+HFSVEGQLEFR+HNDDEQYAWESSAGGSFTVR+LVTSPCCIVTSTYGWTANMER+NPDDITNEEYGEFYK+RAPFDLFENR+SLTNDWEDHLAVK+TLTIVDTGIGMTK+TLTLVDTGIGMTK+TLVSVTK+YESLTDPSK+YIDQEELNK,ht…	1	26.5	10	17	1.42	Isoform 2 of Heat shock protein HSP 90-alpha OS=Homo sapiens GN=HSP90AA1,Heat shock protein HSP 90-alpha OS=Homo sapiens GN=HSP90AA1 PE=1 SV=5	;	854;	N	0.5	2	TLTIVDTGIGMTK	http://proteomicsresource.washington.edu/tpp/cgi-bin/peptidexml_html2.pl?PepMass=1348.7272&StdPep=&MassError=0.5&xslt=xsltproc&cgi-bin=/tpp/cgi-bin/&ratioType=-1&Ref=2_TLTIVDTGIGMTK&Infile=/net/yadlin/vol1/search/Nate/Hague/20141113_SCRIB_TAP_EXPTS/SCRIB_plus_SNAP_more_sample/interact.pep.xml	0.9999	0.999	2	6	3		N
15b	1	sp|P07900-2|HS90A_HUMAN,sp|P07900|HS90A_HUMAN	http://proteomicsresource.washington.edu/tpp/cgi-bin/comet-fastadb.cgi?Ref=sp|P07900-2|HS90A_HUMAN&Db=/net/yadlin/vol1/search/database/HUMAN_HHV5.fasta.20140213&Pep=ADLINNLGTIAK+AILFVPR+DQVANSAFVER+EGLELPEDEEEKKK+ELHINLIPNK+ELISNSSDALDK+FYEQFSK+HFSVEGQLEFR+HNDDEQYAWESSAGGSFTVR+LVTSPCCIVTSTYGWTANMER+NPDDITNEEYGEFYK+RAPFDLFENR+SLTNDWEDHLAVK+TLTIVDTGIGMTK+TLTLVDTGIGMTK+TLVSVTK+YESLTDPSK+YIDQEELNK,ht…	1	26.5	10	17	1.42	Isoform 2 of Heat shock protein HSP 90-alpha OS=Homo sapiens GN=HSP90AA1,Heat shock protein HSP 90-alpha OS=Homo sapiens GN=HSP90AA1 PE=1 SV=5	;	854;	N	0.49	2	YESLTDPSK	http://proteomicsresource.washington.edu/tpp/cgi-bin/peptidexml_html2.pl?PepMass=1038.4870&StdPep=&MassError=0.5&xslt=xsltproc&cgi-bin=/tpp/cgi-bin/&ratioType=-1&Ref=2_YESLTDPSK&Infile=/net/yadlin/vol1/search/Nate/Hague/20141113_SCRIB_TAP_EXPTS/SCRIB_plus_SNAP_more_sample/interact.pep.xml	0.9999	0.999	2	6	2		N
15b	1	sp|P07900-2|HS90A_HUMAN,sp|P07900|HS90A_HUMAN	http://proteomicsresource.washington.edu/tpp/cgi-bin/comet-fastadb.cgi?Ref=sp|P07900-2|HS90A_HUMAN&Db=/net/yadlin/vol1/search/database/HUMAN_HHV5.fasta.20140213&Pep=ADLINNLGTIAK+AILFVPR+DQVANSAFVER+EGLELPEDEEEKKK+ELHINLIPNK+ELISNSSDALDK+FYEQFSK+HFSVEGQLEFR+HNDDEQYAWESSAGGSFTVR+LVTSPCCIVTSTYGWTANMER+NPDDITNEEYGEFYK+RAPFDLFENR+SLTNDWEDHLAVK+TLTIVDTGIGMTK+TLTLVDTGIGMTK+TLVSVTK+YESLTDPSK+YIDQEELNK,ht…	1	26.5	10	17	1.42	Isoform 2 of Heat shock protein HSP 90-alpha OS=Homo sapiens GN=HSP90AA1,Heat shock protein HSP 90-alpha OS=Homo sapiens GN=HSP90AA1 PE=1 SV=5	;	854;	N	0.5	2	YIDQEELNK	http://proteomicsresource.washington.edu/tpp/cgi-bin/peptidexml_html2.pl?PepMass=1150.5506&StdPep=&MassError=0.5&xslt=xsltproc&cgi-bin=/tpp/cgi-bin/&ratioType=-1&Ref=2_YIDQEELNK&Infile=/net/yadlin/vol1/search/Nate/Hague/20141113_SCRIB_TAP_EXPTS/SCRIB_plus_SNAP_more_sample/interact.pep.xml	0.9999	0.9988	2	6	2		N
15b	1	sp|P07900-2|HS90A_HUMAN,sp|P07900|HS90A_HUMAN	http://proteomicsresource.washington.edu/tpp/cgi-bin/comet-fastadb.cgi?Ref=sp|P07900-2|HS90A_HUMAN&Db=/net/yadlin/vol1/search/database/HUMAN_HHV5.fasta.20140213&Pep=ADLINNLGTIAK+AILFVPR+DQVANSAFVER+EGLELPEDEEEKKK+ELHINLIPNK+ELISNSSDALDK+FYEQFSK+HFSVEGQLEFR+HNDDEQYAWESSAGGSFTVR+LVTSPCCIVTSTYGWTANMER+NPDDITNEEYGEFYK+RAPFDLFENR+SLTNDWEDHLAVK+TLTIVDTGIGMTK+TLTLVDTGIGMTK+TLVSVTK+YESLTDPSK+YIDQEELNK,ht…	1	26.5	10	17	1.42	Isoform 2 of Heat shock protein HSP 90-alpha OS=Homo sapiens GN=HSP90AA1,Heat shock protein HSP 90-alpha OS=Homo sapiens GN=HSP90AA1 PE=1 SV=5	;	854;	Y	1	3	LVTSPCCIVTSTYGWTANMER	http://proteomicsresource.washington.edu/tpp/cgi-bin/peptidexml_html2.pl?PepMass=2445.1127&StdPep=LVTSPCCIVTSTYGWTANMER&MassError=0.5&xslt=xsltproc&cgi-bin=/tpp/cgi-bin/&ratioType=-1&Ref=3_LVTSPCCIVTSTYGWTANMER&Infile=/net/yadlin/vol1/search/Nate/Hague/20141113_SCRIB_TAP_EXPTS/SCRIB_plus_SNAP_more_sample/interact.pep.xml	0.9999	0.999	2	6	1	a	Y
15b	1	sp|P07900-2|HS90A_HUMAN,sp|P07900|HS90A_HUMAN	http://proteomicsresource.washington.edu/tpp/cgi-bin/comet-fastadb.cgi?Ref=sp|P07900-2|HS90A_HUMAN&Db=/net/yadlin/vol1/search/database/HUMAN_HHV5.fasta.20140213&Pep=ADLINNLGTIAK+AILFVPR+DQVANSAFVER+EGLELPEDEEEKKK+ELHINLIPNK+ELISNSSDALDK+FYEQFSK+HFSVEGQLEFR+HNDDEQYAWESSAGGSFTVR+LVTSPCCIVTSTYGWTANMER+NPDDITNEEYGEFYK+RAPFDLFENR+SLTNDWEDHLAVK+TLTIVDTGIGMTK+TLTLVDTGIGMTK+TLVSVTK+YESLTDPSK+YIDQEELNK,ht…	1	26.5	10	17	1.42	Isoform 2 of Heat shock protein HSP 90-alpha OS=Homo sapiens GN=HSP90AA1,Heat shock protein HSP 90-alpha OS=Homo sapiens GN=HSP90AA1 PE=1 SV=5	;	854;	N	0.99	2	ELHINLIPNK	http://proteomicsresource.washington.edu/tpp/cgi-bin/peptidexml_html2.pl?PepMass=1189.6819&StdPep=&MassError=0.5&xslt=xsltproc&cgi-bin=/tpp/cgi-bin/&ratioType=-1&Ref=2_ELHINLIPNK&Infile=/net/yadlin/vol1/search/Nate/Hague/20141113_SCRIB_TAP_EXPTS/SCRIB_plus_SNAP_more_sample/interact.pep.xml	0.9998	0.9979	2	6	2		Y
15b	1	sp|P07900-2|HS90A_HUMAN,sp|P07900|HS90A_HUMAN	http://proteomicsresource.washington.edu/tpp/cgi-bin/comet-fastadb.cgi?Ref=sp|P07900-2|HS90A_HUMAN&Db=/net/yadlin/vol1/search/database/HUMAN_HHV5.fasta.20140213&Pep=ADLINNLGTIAK+AILFVPR+DQVANSAFVER+EGLELPEDEEEKKK+ELHINLIPNK+ELISNSSDALDK+FYEQFSK+HFSVEGQLEFR+HNDDEQYAWESSAGGSFTVR+LVTSPCCIVTSTYGWTANMER+NPDDITNEEYGEFYK+RAPFDLFENR+SLTNDWEDHLAVK+TLTIVDTGIGMTK+TLTLVDTGIGMTK+TLVSVTK+YESLTDPSK+YIDQEELNK,ht…	1	26.5	10	17	1.42	Isoform 2 of Heat shock protein HSP 90-alpha OS=Homo sapiens GN=HSP90AA1,Heat shock protein HSP 90-alpha OS=Homo sapiens GN=HSP90AA1 PE=1 SV=5	;	854;	N	0.5	2	EGLELPEDEEEKKK	http://proteomicsresource.washington.edu/tpp/cgi-bin/peptidexml_html2.pl?PepMass=1671.8203&StdPep=&MassError=0.5&xslt=xsltproc&cgi-bin=/tpp/cgi-bin/&ratioType=-1&Ref=2_EGLELPEDEEEKKK&Infile=/net/yadlin/vol1/search/Nate/Hague/20141113_SCRIB_TAP_EXPTS/SCRIB_plus_SNAP_more_sample/interact.pep.xml	0.9996	0.9963	2	6	2		N
15b	1	sp|P07900-2|HS90A_HUMAN,sp|P07900|HS90A_HUMAN	http://proteomicsresource.washington.edu/tpp/cgi-bin/comet-fastadb.cgi?Ref=sp|P07900-2|HS90A_HUMAN&Db=/net/yadlin/vol1/search/database/HUMAN_HHV5.fasta.20140213&Pep=ADLINNLGTIAK+AILFVPR+DQVANSAFVER+EGLELPEDEEEKKK+ELHINLIPNK+ELISNSSDALDK+FYEQFSK+HFSVEGQLEFR+HNDDEQYAWESSAGGSFTVR+LVTSPCCIVTSTYGWTANMER+NPDDITNEEYGEFYK+RAPFDLFENR+SLTNDWEDHLAVK+TLTIVDTGIGMTK+TLTLVDTGIGMTK+TLVSVTK+YESLTDPSK+YIDQEELNK,ht…	1	26.5	10	17	1.42	Isoform 2 of Heat shock protein HSP 90-alpha OS=Homo sapiens GN=HSP90AA1,Heat shock protein HSP 90-alpha OS=Homo sapiens GN=HSP90AA1 PE=1 SV=5	;	854;	N	0.99	2	AILFVPR	http://proteomicsresource.washington.edu/tpp/cgi-bin/peptidexml_html2.pl?PepMass=814.5065&StdPep=&MassError=0.5&xslt=xsltproc&cgi-bin=/tpp/cgi-bin/&ratioType=-1&Ref=2_AILFVPR&Infile=/net/yadlin/vol1/search/Nate/Hague/20141113_SCRIB_TAP_EXPTS/SCRIB_plus_SNAP_more_sample/interact.pep.xml	0.9994	0.9946	2	6	2		Y
15b	1	sp|P07900-2|HS90A_HUMAN,sp|P07900|HS90A_HUMAN	http://proteomicsresource.washington.edu/tpp/cgi-bin/comet-fastadb.cgi?Ref=sp|P07900-2|HS90A_HUMAN&Db=/net/yadlin/vol1/search/database/HUMAN_HHV5.fasta.20140213&Pep=ADLINNLGTIAK+AILFVPR+DQVANSAFVER+EGLELPEDEEEKKK+ELHINLIPNK+ELISNSSDALDK+FYEQFSK+HFSVEGQLEFR+HNDDEQYAWESSAGGSFTVR+LVTSPCCIVTSTYGWTANMER+NPDDITNEEYGEFYK+RAPFDLFENR+SLTNDWEDHLAVK+TLTIVDTGIGMTK+TLTLVDTGIGMTK+TLVSVTK+YESLTDPSK+YIDQEELNK,ht…	1	26.5	10	17	1.42	Isoform 2 of Heat shock protein HSP 90-alpha OS=Homo sapiens GN=HSP90AA1,Heat shock protein HSP 90-alpha OS=Homo sapiens GN=HSP90AA1 PE=1 SV=5	;	854;	N	0.99	2	TLVSVTK	http://proteomicsresource.washington.edu/tpp/cgi-bin/peptidexml_html2.pl?PepMass=746.4538&StdPep=&MassError=0.5&xslt=xsltproc&cgi-bin=/tpp/cgi-bin/&ratioType=-1&Ref=2_TLVSVTK&Infile=/net/yadlin/vol1/search/Nate/Hague/20141113_SCRIB_TAP_EXPTS/SCRIB_plus_SNAP_more_sample/interact.pep.xml	0.999	0.991	2	6	2		Y
15c	1	sp|O00585|CCL21_HUMAN,tr|Q5VZ73|Q5VZ73_HUMAN	http://proteomicsresource.washington.edu/tpp/cgi-bin/comet-fastadb.cgi?Ref=sp|O00585|CCL21_HUMAN&Db=/net/yadlin/vol1/search/database/HUMAN_HHV5.fasta.20140213&Pep=ALLFIPR,http://proteomicsresource.washington.edu/tpp/cgi-bin/comet-fastadb.cgi?Ref=tr|Q5VZ73|Q5VZ73_HUMAN&Db=/net/yadlin/vol1/search/database/HUMAN_HHV5.fasta.20140213&Pep=ALLFIPR	0		0	0		C-C motif chemokine 21 OS=Homo sapiens GN=CCL21 PE=1 SV=1,C-C motif chemokine 21 OS=Homo sapiens GN=CCL21 PE=2 SV=1	;	134;	N	0	2	ALLFIPR	http://proteomicsresource.washington.edu/tpp/cgi-bin/peptidexml_html2.pl?PepMass=828.5222&StdPep=&MassError=0.5&xslt=xsltproc&cgi-bin=/tpp/cgi-bin/&ratioType=-1&Ref=2_ALLFIPR&Infile=/net/yadlin/vol1/search/Nate/Hague/20141113_SCRIB_TAP_EXPTS/SCRIB_plus_SNAP_more_sample/interact.pep.xml	0.3112	0.8415	1	0	2		N
15d	1	sp|Q14568|HS902_HUMAN	http://proteomicsresource.washington.edu/tpp/cgi-bin/comet-fastadb.cgi?Ref=sp|Q14568|HS902_HUMAN&Db=/net/yadlin/vol1/search/database/HUMAN_HHV5.fasta.20140213&Pep=ADLINNLGTIAK+ELHINLIPNK+ELISNSSDALDK+HFSVEGQLEFR+HNDDEQYAWESSAGGSFTVR+TLTIVDTGIGMTK+TLTLVDTGIGMTK+YESLTDPSK+YIDQEELNK	0		0	0		Putative heat shock protein HSP 90-alpha A2 OS=Homo sapiens GN=HSP90AA2 PE=1 SV=2		343	N	0	2	ADLINNLGTIAK	http://proteomicsresource.washington.edu/tpp/cgi-bin/peptidexml_html2.pl?PepMass=1241.6980&StdPep=&MassError=0.5&xslt=xsltproc&cgi-bin=/tpp/cgi-bin/&ratioType=-1&Ref=2_ADLINNLGTIAK&Infile=/net/yadlin/vol1/search/Nate/Hague/20141113_SCRIB_TAP_EXPTS/SCRIB_plus_SNAP_more_sample/interact.pep.xml	0.9947	0.999	2	1	1		N
15d	1	sp|Q14568|HS902_HUMAN	http://proteomicsresource.washington.edu/tpp/cgi-bin/comet-fastadb.cgi?Ref=sp|Q14568|HS902_HUMAN&Db=/net/yadlin/vol1/search/database/HUMAN_HHV5.fasta.20140213&Pep=ADLINNLGTIAK+ELHINLIPNK+ELISNSSDALDK+HFSVEGQLEFR+HNDDEQYAWESSAGGSFTVR+TLTIVDTGIGMTK+TLTLVDTGIGMTK+YESLTDPSK+YIDQEELNK	0		0	0		Putative heat shock protein HSP 90-alpha A2 OS=Homo sapiens GN=HSP90AA2 PE=1 SV=2		343	N	0	2	HFSVEGQLEFR	http://proteomicsresource.washington.edu/tpp/cgi-bin/peptidexml_html2.pl?PepMass=1347.6571&StdPep=&MassError=0.5&xslt=xsltproc&cgi-bin=/tpp/cgi-bin/&ratioType=-1&Ref=2_HFSVEGQLEFR&Infile=/net/yadlin/vol1/search/Nate/Hague/20141113_SCRIB_TAP_EXPTS/SCRIB_plus_SNAP_more_sample/interact.pep.xml	0.9947	0.999	2	1	2		N
15d	1	sp|Q14568|HS902_HUMAN	http://proteomicsresource.washington.edu/tpp/cgi-bin/comet-fastadb.cgi?Ref=sp|Q14568|HS902_HUMAN&Db=/net/yadlin/vol1/search/database/HUMAN_HHV5.fasta.20140213&Pep=ADLINNLGTIAK+ELHINLIPNK+ELISNSSDALDK+HFSVEGQLEFR+HNDDEQYAWESSAGGSFTVR+TLTIVDTGIGMTK+TLTLVDTGIGMTK+YESLTDPSK+YIDQEELNK	0		0	0		Putative heat shock protein HSP 90-alpha A2 OS=Homo sapiens GN=HSP90AA2 PE=1 SV=2		343	N	0	2	HNDDEQYAWESSAGGSFTVR	http://proteomicsresource.washington.edu/tpp/cgi-bin/peptidexml_html2.pl?PepMass=2254.9516&StdPep=&MassError=0.5&xslt=xsltproc&cgi-bin=/tpp/cgi-bin/&ratioType=-1&Ref=2_HNDDEQYAWESSAGGSFTVR&Infile=/net/yadlin/vol1/search/Nate/Hague/20141113_SCRIB_TAP_EXPTS/SCRIB_plus_SNAP_more_sample/interact.pep.xml	0.9947	0.999	2	1	2		N
15d	1	sp|Q14568|HS902_HUMAN	http://proteomicsresource.washington.edu/tpp/cgi-bin/comet-fastadb.cgi?Ref=sp|Q14568|HS902_HUMAN&Db=/net/yadlin/vol1/search/database/HUMAN_HHV5.fasta.20140213&Pep=ADLINNLGTIAK+ELHINLIPNK+ELISNSSDALDK+HFSVEGQLEFR+HNDDEQYAWESSAGGSFTVR+TLTIVDTGIGMTK+TLTLVDTGIGMTK+YESLTDPSK+YIDQEELNK	0		0	0		Putative heat shock protein HSP 90-alpha A2 OS=Homo sapiens GN=HSP90AA2 PE=1 SV=2		343	N	0	2	TLTIVDTGIGMTK	http://proteomicsresource.washington.edu/tpp/cgi-bin/peptidexml_html2.pl?PepMass=1348.7272&StdPep=&MassError=0.5&xslt=xsltproc&cgi-bin=/tpp/cgi-bin/&ratioType=-1&Ref=2_TLTIVDTGIGMTK&Infile=/net/yadlin/vol1/search/Nate/Hague/20141113_SCRIB_TAP_EXPTS/SCRIB_plus_SNAP_more_sample/interact.pep.xml	0.9947	0.999	1	1	3		N
15d	1	sp|Q14568|HS902_HUMAN	http://proteomicsresource.washington.edu/tpp/cgi-bin/comet-fastadb.cgi?Ref=sp|Q14568|HS902_HUMAN&Db=/net/yadlin/vol1/search/database/HUMAN_HHV5.fasta.20140213&Pep=ADLINNLGTIAK+ELHINLIPNK+ELISNSSDALDK+HFSVEGQLEFR+HNDDEQYAWESSAGGSFTVR+TLTIVDTGIGMTK+TLTLVDTGIGMTK+YESLTDPSK+YIDQEELNK	0		0	0		Putative heat shock protein HSP 90-alpha A2 OS=Homo sapiens GN=HSP90AA2 PE=1 SV=2		343	N	0	2	ELISNSSDALDK	http://proteomicsresource.washington.edu/tpp/cgi-bin/peptidexml_html2.pl?PepMass=1290.6303&StdPep=&MassError=0.5&xslt=xsltproc&cgi-bin=/tpp/cgi-bin/&ratioType=-1&Ref=2_ELISNSSDALDK&Infile=/net/yadlin/vol1/search/Nate/Hague/20141113_SCRIB_TAP_EXPTS/SCRIB_plus_SNAP_more_sample/interact.pep.xml	0.9942	0.9989	2	1	1		N
15d	1	sp|Q14568|HS902_HUMAN	http://proteomicsresource.washington.edu/tpp/cgi-bin/comet-fastadb.cgi?Ref=sp|Q14568|HS902_HUMAN&Db=/net/yadlin/vol1/search/database/HUMAN_HHV5.fasta.20140213&Pep=ADLINNLGTIAK+ELHINLIPNK+ELISNSSDALDK+HFSVEGQLEFR+HNDDEQYAWESSAGGSFTVR+TLTIVDTGIGMTK+TLTLVDTGIGMTK+YESLTDPSK+YIDQEELNK	0		0	0		Putative heat shock protein HSP 90-alpha A2 OS=Homo sapiens GN=HSP90AA2 PE=1 SV=2		343	N	0	2	YIDQEELNK	http://proteomicsresource.washington.edu/tpp/cgi-bin/peptidexml_html2.pl?PepMass=1150.5506&StdPep=&MassError=0.5&xslt=xsltproc&cgi-bin=/tpp/cgi-bin/&ratioType=-1&Ref=2_YIDQEELNK&Infile=/net/yadlin/vol1/search/Nate/Hague/20141113_SCRIB_TAP_EXPTS/SCRIB_plus_SNAP_more_sample/interact.pep.xml	0.9936	0.9988	2	1	2		N
15d	1	sp|Q14568|HS902_HUMAN	http://proteomicsresource.washington.edu/tpp/cgi-bin/comet-fastadb.cgi?Ref=sp|Q14568|HS902_HUMAN&Db=/net/yadlin/vol1/search/database/HUMAN_HHV5.fasta.20140213&Pep=ADLINNLGTIAK+ELHINLIPNK+ELISNSSDALDK+HFSVEGQLEFR+HNDDEQYAWESSAGGSFTVR+TLTIVDTGIGMTK+TLTLVDTGIGMTK+YESLTDPSK+YIDQEELNK	0		0	0		Putative heat shock protein HSP 90-alpha A2 OS=Homo sapiens GN=HSP90AA2 PE=1 SV=2		343	N	0	2	ELHINLIPNK	http://proteomicsresource.washington.edu/tpp/cgi-bin/peptidexml_html2.pl?PepMass=1189.6819&StdPep=&MassError=0.5&xslt=xsltproc&cgi-bin=/tpp/cgi-bin/&ratioType=-1&Ref=2_ELHINLIPNK&Infile=/net/yadlin/vol1/search/Nate/Hague/20141113_SCRIB_TAP_EXPTS/SCRIB_plus_SNAP_more_sample/interact.pep.xml	0.9889	0.9979	2	1	2		N
15d	1	sp|Q14568|HS902_HUMAN	http://proteomicsresource.washington.edu/tpp/cgi-bin/comet-fastadb.cgi?Ref=sp|Q14568|HS902_HUMAN&Db=/net/yadlin/vol1/search/database/HUMAN_HHV5.fasta.20140213&Pep=ADLINNLGTIAK+ELHINLIPNK+ELISNSSDALDK+HFSVEGQLEFR+HNDDEQYAWESSAGGSFTVR+TLTIVDTGIGMTK+TLTLVDTGIGMTK+YESLTDPSK+YIDQEELNK	0		0	0		Putative heat shock protein HSP 90-alpha A2 OS=Homo sapiens GN=HSP90AA2 PE=1 SV=2		343	N	0	2	YESLTDPSK	http://proteomicsresource.washington.edu/tpp/cgi-bin/peptidexml_html2.pl?PepMass=1038.4870&StdPep=&MassError=0.5&xslt=xsltproc&cgi-bin=/tpp/cgi-bin/&ratioType=-1&Ref=2_YESLTDPSK&Infile=/net/yadlin/vol1/search/Nate/Hague/20141113_SCRIB_TAP_EXPTS/SCRIB_plus_SNAP_more_sample/interact.pep.xml	0.9884	0.9978	1	1	2		N
15e	1	sp|Q58FF6|H90B4_HUMAN	http://proteomicsresource.washington.edu/tpp/cgi-bin/comet-fastadb.cgi?Ref=sp|Q58FF6|H90B4_HUMAN&Db=/net/yadlin/vol1/search/database/HUMAN_HHV5.fasta.20140213&Pep=YESLTDPSK	0		0	0		Putative heat shock protein HSP 90-beta 4 OS=Homo sapiens GN=HSP90AB4P PE=5 SV=1		505	N	0	2	YESLTDPSK	http://proteomicsresource.washington.edu/tpp/cgi-bin/peptidexml_html2.pl?PepMass=1038.4870&StdPep=&MassError=0.5&xslt=xsltproc&cgi-bin=/tpp/cgi-bin/&ratioType=-1&Ref=2_YESLTDPSK&Infile=/net/yadlin/vol1/search/Nate/Hague/20141113_SCRIB_TAP_EXPTS/SCRIB_plus_SNAP_more_sample/interact.pep.xml	0.9884	0.999	2	0	2		N
15f	1	sp|Q58FF7|H90B3_HUMAN	http://proteomicsresource.washington.edu/tpp/cgi-bin/comet-fastadb.cgi?Ref=sp|Q58FF7|H90B3_HUMAN&Db=/net/yadlin/vol1/search/database/HUMAN_HHV5.fasta.20140213&Pep=EGLELPEDEEEKKK+EQVANSAFVER+GFEVVYMTEPIDEYCVQQLK+HFSVEGQLEFR+IDIIPNPQER+RAPFDLFENK+SLVSVTK+YESLTDPSK	0		0	0		Putative heat shock protein HSP 90-beta-3 OS=Homo sapiens GN=HSP90AB3P PE=5 SV=1		597	N	0	2	EQVANSAFVER	http://proteomicsresource.washington.edu/tpp/cgi-bin/peptidexml_html2.pl?PepMass=1248.6099&StdPep=&MassError=0.5&xslt=xsltproc&cgi-bin=/tpp/cgi-bin/&ratioType=-1&Ref=2_EQVANSAFVER&Infile=/net/yadlin/vol1/search/Nate/Hague/20141113_SCRIB_TAP_EXPTS/SCRIB_plus_SNAP_more_sample/interact.pep.xml	0.9947	0.999	2	1	2		N
15f	1	sp|Q58FF7|H90B3_HUMAN	http://proteomicsresource.washington.edu/tpp/cgi-bin/comet-fastadb.cgi?Ref=sp|Q58FF7|H90B3_HUMAN&Db=/net/yadlin/vol1/search/database/HUMAN_HHV5.fasta.20140213&Pep=EGLELPEDEEEKKK+EQVANSAFVER+GFEVVYMTEPIDEYCVQQLK+HFSVEGQLEFR+IDIIPNPQER+RAPFDLFENK+SLVSVTK+YESLTDPSK	0		0	0		Putative heat shock protein HSP 90-beta-3 OS=Homo sapiens GN=HSP90AB3P PE=5 SV=1		597	N	0	2	HFSVEGQLEFR	http://proteomicsresource.washington.edu/tpp/cgi-bin/peptidexml_html2.pl?PepMass=1347.6571&StdPep=&MassError=0.5&xslt=xsltproc&cgi-bin=/tpp/cgi-bin/&ratioType=-1&Ref=2_HFSVEGQLEFR&Infile=/net/yadlin/vol1/search/Nate/Hague/20141113_SCRIB_TAP_EXPTS/SCRIB_plus_SNAP_more_sample/interact.pep.xml	0.9947	0.999	2	1	2		N
15f	1	sp|Q58FF7|H90B3_HUMAN	http://proteomicsresource.washington.edu/tpp/cgi-bin/comet-fastadb.cgi?Ref=sp|Q58FF7|H90B3_HUMAN&Db=/net/yadlin/vol1/search/database/HUMAN_HHV5.fasta.20140213&Pep=EGLELPEDEEEKKK+EQVANSAFVER+GFEVVYMTEPIDEYCVQQLK+HFSVEGQLEFR+IDIIPNPQER+RAPFDLFENK+SLVSVTK+YESLTDPSK	0		0	0		Putative heat shock protein HSP 90-beta-3 OS=Homo sapiens GN=HSP90AB3P PE=5 SV=1		597	N	0	2	YESLTDPSK	http://proteomicsresource.washington.edu/tpp/cgi-bin/peptidexml_html2.pl?PepMass=1038.4870&StdPep=&MassError=0.5&xslt=xsltproc&cgi-bin=/tpp/cgi-bin/&ratioType=-1&Ref=2_YESLTDPSK&Infile=/net/yadlin/vol1/search/Nate/Hague/20141113_SCRIB_TAP_EXPTS/SCRIB_plus_SNAP_more_sample/interact.pep.xml	0.9947	0.999	2	1	2		N
15f	1	sp|Q58FF7|H90B3_HUMAN	http://proteomicsresource.washington.edu/tpp/cgi-bin/comet-fastadb.cgi?Ref=sp|Q58FF7|H90B3_HUMAN&Db=/net/yadlin/vol1/search/database/HUMAN_HHV5.fasta.20140213&Pep=EGLELPEDEEEKKK+EQVANSAFVER+GFEVVYMTEPIDEYCVQQLK+HFSVEGQLEFR+IDIIPNPQER+RAPFDLFENK+SLVSVTK+YESLTDPSK	0		0	0		Putative heat shock protein HSP 90-beta-3 OS=Homo sapiens GN=HSP90AB3P PE=5 SV=1		597	N	0	2	IDIIPNPQER	http://proteomicsresource.washington.edu/tpp/cgi-bin/peptidexml_html2.pl?PepMass=1193.6404&StdPep=&MassError=0.5&xslt=xsltproc&cgi-bin=/tpp/cgi-bin/&ratioType=-1&Ref=2_IDIIPNPQER&Infile=/net/yadlin/vol1/search/Nate/Hague/20141113_SCRIB_TAP_EXPTS/SCRIB_plus_SNAP_more_sample/interact.pep.xml	0.9905	0.9982	2	1	2		N
15f	1	sp|Q58FF7|H90B3_HUMAN	http://proteomicsresource.washington.edu/tpp/cgi-bin/comet-fastadb.cgi?Ref=sp|Q58FF7|H90B3_HUMAN&Db=/net/yadlin/vol1/search/database/HUMAN_HHV5.fasta.20140213&Pep=EGLELPEDEEEKKK+EQVANSAFVER+GFEVVYMTEPIDEYCVQQLK+HFSVEGQLEFR+IDIIPNPQER+RAPFDLFENK+SLVSVTK+YESLTDPSK	0		0	0		Putative heat shock protein HSP 90-beta-3 OS=Homo sapiens GN=HSP90AB3P PE=5 SV=1		597	N	0	2	RAPFDLFENK	http://proteomicsresource.washington.edu/tpp/cgi-bin/peptidexml_html2.pl?PepMass=1235.6299&StdPep=&MassError=0.5&xslt=xsltproc&cgi-bin=/tpp/cgi-bin/&ratioType=-1&Ref=2_RAPFDLFENK&Infile=/net/yadlin/vol1/search/Nate/Hague/20141113_SCRIB_TAP_EXPTS/SCRIB_plus_SNAP_more_sample/interact.pep.xml	0.9905	0.9982	2	1	2		N
15f	1	sp|Q58FF7|H90B3_HUMAN	http://proteomicsresource.washington.edu/tpp/cgi-bin/comet-fastadb.cgi?Ref=sp|Q58FF7|H90B3_HUMAN&Db=/net/yadlin/vol1/search/database/HUMAN_HHV5.fasta.20140213&Pep=EGLELPEDEEEKKK+EQVANSAFVER+GFEVVYMTEPIDEYCVQQLK+HFSVEGQLEFR+IDIIPNPQER+RAPFDLFENK+SLVSVTK+YESLTDPSK	0		0	0		Putative heat shock protein HSP 90-beta-3 OS=Homo sapiens GN=HSP90AB3P PE=5 SV=1		597	N	0	2	EGLELPEDEEEKKK	http://proteomicsresource.washington.edu/tpp/cgi-bin/peptidexml_html2.pl?PepMass=1671.8203&StdPep=&MassError=0.5&xslt=xsltproc&cgi-bin=/tpp/cgi-bin/&ratioType=-1&Ref=2_EGLELPEDEEEKKK&Infile=/net/yadlin/vol1/search/Nate/Hague/20141113_SCRIB_TAP_EXPTS/SCRIB_plus_SNAP_more_sample/interact.pep.xml	0.9806	0.9963	2	1	2		N
15f	1	sp|Q58FF7|H90B3_HUMAN	http://proteomicsresource.washington.edu/tpp/cgi-bin/comet-fastadb.cgi?Ref=sp|Q58FF7|H90B3_HUMAN&Db=/net/yadlin/vol1/search/database/HUMAN_HHV5.fasta.20140213&Pep=EGLELPEDEEEKKK+EQVANSAFVER+GFEVVYMTEPIDEYCVQQLK+HFSVEGQLEFR+IDIIPNPQER+RAPFDLFENK+SLVSVTK+YESLTDPSK	0		0	0		Putative heat shock protein HSP 90-beta-3 OS=Homo sapiens GN=HSP90AB3P PE=5 SV=1		597	N	0	2	SLVSVTK	http://proteomicsresource.washington.edu/tpp/cgi-bin/peptidexml_html2.pl?PepMass=732.4382&StdPep=&MassError=0.5&xslt=xsltproc&cgi-bin=/tpp/cgi-bin/&ratioType=-1&Ref=2_SLVSVTK&Infile=/net/yadlin/vol1/search/Nate/Hague/20141113_SCRIB_TAP_EXPTS/SCRIB_plus_SNAP_more_sample/interact.pep.xml	0.6305	0.901	2	1	2		N
15f	1	sp|Q58FF7|H90B3_HUMAN	http://proteomicsresource.washington.edu/tpp/cgi-bin/comet-fastadb.cgi?Ref=sp|Q58FF7|H90B3_HUMAN&Db=/net/yadlin/vol1/search/database/HUMAN_HHV5.fasta.20140213&Pep=EGLELPEDEEEKKK+EQVANSAFVER+GFEVVYMTEPIDEYCVQQLK+HFSVEGQLEFR+IDIIPNPQER+RAPFDLFENK+SLVSVTK+YESLTDPSK	0		0	0		Putative heat shock protein HSP 90-beta-3 OS=Homo sapiens GN=HSP90AB3P PE=5 SV=1		597	N	0	2	GFEVVYMTEPIDEYCVQQLK	http://proteomicsresource.washington.edu/tpp/cgi-bin/peptidexml_html2.pl?PepMass=2447.1389&StdPep=GFEVVYMTEPIDEYCVQQLK&MassError=0.5&xslt=xsltproc&cgi-bin=/tpp/cgi-bin/&ratioType=-1&Ref=2_GFEVVYMTEPIDEYCVQQLK&Infile=/net/yadlin/vol1/search/Nate/Hague/20141113_SCRIB_TAP_EXPTS/SCRIB_plus_SNAP_more_sample/interact.pep.xml	0.2994	0.6951	1	1	2		N
15g	1	sp|Q58FF8|H90B2_HUMAN	http://proteomicsresource.washington.edu/tpp/cgi-bin/comet-fastadb.cgi?Ref=sp|Q58FF8|H90B2_HUMAN&Db=/net/yadlin/vol1/search/database/HUMAN_HHV5.fasta.20140213&Pep=ADLINNLGTIAK+SIYYITGESK+SLVSVTK+TLTIVDTGIGMTK+TLTLVDTGIGMTK+YESLTDPSK+YIDQEELNK	0		0	0		Putative heat shock protein HSP 90-beta 2 OS=Homo sapiens GN=HSP90AB2P PE=1 SV=2		381	N	0	2	ADLINNLGTIAK	http://proteomicsresource.washington.edu/tpp/cgi-bin/peptidexml_html2.pl?PepMass=1241.6980&StdPep=&MassError=0.5&xslt=xsltproc&cgi-bin=/tpp/cgi-bin/&ratioType=-1&Ref=2_ADLINNLGTIAK&Infile=/net/yadlin/vol1/search/Nate/Hague/20141113_SCRIB_TAP_EXPTS/SCRIB_plus_SNAP_more_sample/interact.pep.xml	0.9947	0.999	2	1	1		N
15g	1	sp|Q58FF8|H90B2_HUMAN	http://proteomicsresource.washington.edu/tpp/cgi-bin/comet-fastadb.cgi?Ref=sp|Q58FF8|H90B2_HUMAN&Db=/net/yadlin/vol1/search/database/HUMAN_HHV5.fasta.20140213&Pep=ADLINNLGTIAK+SIYYITGESK+SLVSVTK+TLTIVDTGIGMTK+TLTLVDTGIGMTK+YESLTDPSK+YIDQEELNK	0		0	0		Putative heat shock protein HSP 90-beta 2 OS=Homo sapiens GN=HSP90AB2P PE=1 SV=2		381	N	0	2	SIYYITGESK	http://proteomicsresource.washington.edu/tpp/cgi-bin/peptidexml_html2.pl?PepMass=1159.5761&StdPep=&MassError=0.5&xslt=xsltproc&cgi-bin=/tpp/cgi-bin/&ratioType=-1&Ref=2_SIYYITGESK&Infile=/net/yadlin/vol1/search/Nate/Hague/20141113_SCRIB_TAP_EXPTS/SCRIB_plus_SNAP_more_sample/interact.pep.xml	0.9947	0.999	2	1	2		N
15g	1	sp|Q58FF8|H90B2_HUMAN	http://proteomicsresource.washington.edu/tpp/cgi-bin/comet-fastadb.cgi?Ref=sp|Q58FF8|H90B2_HUMAN&Db=/net/yadlin/vol1/search/database/HUMAN_HHV5.fasta.20140213&Pep=ADLINNLGTIAK+SIYYITGESK+SLVSVTK+TLTIVDTGIGMTK+TLTLVDTGIGMTK+YESLTDPSK+YIDQEELNK	0		0	0		Putative heat shock protein HSP 90-beta 2 OS=Homo sapiens GN=HSP90AB2P PE=1 SV=2		381	N	0	2	TLTIVDTGIGMTK	http://proteomicsresource.washington.edu/tpp/cgi-bin/peptidexml_html2.pl?PepMass=1348.7272&StdPep=&MassError=0.5&xslt=xsltproc&cgi-bin=/tpp/cgi-bin/&ratioType=-1&Ref=2_TLTIVDTGIGMTK&Infile=/net/yadlin/vol1/search/Nate/Hague/20141113_SCRIB_TAP_EXPTS/SCRIB_plus_SNAP_more_sample/interact.pep.xml	0.9947	0.999	1	1	3		N
15g	1	sp|Q58FF8|H90B2_HUMAN	http://proteomicsresource.washington.edu/tpp/cgi-bin/comet-fastadb.cgi?Ref=sp|Q58FF8|H90B2_HUMAN&Db=/net/yadlin/vol1/search/database/HUMAN_HHV5.fasta.20140213&Pep=ADLINNLGTIAK+SIYYITGESK+SLVSVTK+TLTIVDTGIGMTK+TLTLVDTGIGMTK+YESLTDPSK+YIDQEELNK	0		0	0		Putative heat shock protein HSP 90-beta 2 OS=Homo sapiens GN=HSP90AB2P PE=1 SV=2		381	N	0	2	YESLTDPSK	http://proteomicsresource.washington.edu/tpp/cgi-bin/peptidexml_html2.pl?PepMass=1038.4870&StdPep=&MassError=0.5&xslt=xsltproc&cgi-bin=/tpp/cgi-bin/&ratioType=-1&Ref=2_YESLTDPSK&Infile=/net/yadlin/vol1/search/Nate/Hague/20141113_SCRIB_TAP_EXPTS/SCRIB_plus_SNAP_more_sample/interact.pep.xml	0.9947	0.999	2	1	2		N
15g	1	sp|Q58FF8|H90B2_HUMAN	http://proteomicsresource.washington.edu/tpp/cgi-bin/comet-fastadb.cgi?Ref=sp|Q58FF8|H90B2_HUMAN&Db=/net/yadlin/vol1/search/database/HUMAN_HHV5.fasta.20140213&Pep=ADLINNLGTIAK+SIYYITGESK+SLVSVTK+TLTIVDTGIGMTK+TLTLVDTGIGMTK+YESLTDPSK+YIDQEELNK	0		0	0		Putative heat shock protein HSP 90-beta 2 OS=Homo sapiens GN=HSP90AB2P PE=1 SV=2		381	N	0	2	YIDQEELNK	http://proteomicsresource.washington.edu/tpp/cgi-bin/peptidexml_html2.pl?PepMass=1150.5506&StdPep=&MassError=0.5&xslt=xsltproc&cgi-bin=/tpp/cgi-bin/&ratioType=-1&Ref=2_YIDQEELNK&Infile=/net/yadlin/vol1/search/Nate/Hague/20141113_SCRIB_TAP_EXPTS/SCRIB_plus_SNAP_more_sample/interact.pep.xml	0.9936	0.9988	2	1	2		N
15g	1	sp|Q58FF8|H90B2_HUMAN	http://proteomicsresource.washington.edu/tpp/cgi-bin/comet-fastadb.cgi?Ref=sp|Q58FF8|H90B2_HUMAN&Db=/net/yadlin/vol1/search/database/HUMAN_HHV5.fasta.20140213&Pep=ADLINNLGTIAK+SIYYITGESK+SLVSVTK+TLTIVDTGIGMTK+TLTLVDTGIGMTK+YESLTDPSK+YIDQEELNK	0		0	0		Putative heat shock protein HSP 90-beta 2 OS=Homo sapiens GN=HSP90AB2P PE=1 SV=2		381	N	0	2	SLVSVTK	http://proteomicsresource.washington.edu/tpp/cgi-bin/peptidexml_html2.pl?PepMass=732.4382&StdPep=&MassError=0.5&xslt=xsltproc&cgi-bin=/tpp/cgi-bin/&ratioType=-1&Ref=2_SLVSVTK&Infile=/net/yadlin/vol1/search/Nate/Hague/20141113_SCRIB_TAP_EXPTS/SCRIB_plus_SNAP_more_sample/interact.pep.xml	0.6305	0.901	2	1	2		N
15h	1	sp|Q58FG0|HS905_HUMAN	http://proteomicsresource.washington.edu/tpp/cgi-bin/comet-fastadb.cgi?Ref=sp|Q58FG0|HS905_HUMAN&Db=/net/yadlin/vol1/search/database/HUMAN_HHV5.fasta.20140213&Pep=EGLELPEDEEEKKK	0		0	0		Putative heat shock protein HSP 90-alpha A5 OS=Homo sapiens GN=HSP90AA5P PE=1 SV=1		334	N	0	2	EGLELPEDEEEKKK	http://proteomicsresource.washington.edu/tpp/cgi-bin/peptidexml_html2.pl?PepMass=1671.8203&StdPep=&MassError=0.5&xslt=xsltproc&cgi-bin=/tpp/cgi-bin/&ratioType=-1&Ref=2_EGLELPEDEEEKKK&Infile=/net/yadlin/vol1/search/Nate/Hague/20141113_SCRIB_TAP_EXPTS/SCRIB_plus_SNAP_more_sample/interact.pep.xml	0.9582	0.9963	2	0	2		N
15i	1	sp|Q58FG1|HS904_HUMAN	http://proteomicsresource.washington.edu/tpp/cgi-bin/comet-fastadb.cgi?Ref=sp|Q58FG1|HS904_HUMAN&Db=/net/yadlin/vol1/search/database/HUMAN_HHV5.fasta.20140213&Pep=HFSVEGQLEFR+TLTIVDTGIGMTK+TLTLVDTGIGMTK+TLVSVTK	0		0	0		Putative heat shock protein HSP 90-alpha A4 OS=Homo sapiens GN=HSP90AA4P PE=5 SV=1		418	N	0	2	HFSVEGQLEFR	http://proteomicsresource.washington.edu/tpp/cgi-bin/peptidexml_html2.pl?PepMass=1347.6571&StdPep=&MassError=0.5&xslt=xsltproc&cgi-bin=/tpp/cgi-bin/&ratioType=-1&Ref=2_HFSVEGQLEFR&Infile=/net/yadlin/vol1/search/Nate/Hague/20141113_SCRIB_TAP_EXPTS/SCRIB_plus_SNAP_more_sample/interact.pep.xml	0.9884	0.999	2	0	2		N
15i	1	sp|Q58FG1|HS904_HUMAN	http://proteomicsresource.washington.edu/tpp/cgi-bin/comet-fastadb.cgi?Ref=sp|Q58FG1|HS904_HUMAN&Db=/net/yadlin/vol1/search/database/HUMAN_HHV5.fasta.20140213&Pep=HFSVEGQLEFR+TLTIVDTGIGMTK+TLTLVDTGIGMTK+TLVSVTK	0		0	0		Putative heat shock protein HSP 90-alpha A4 OS=Homo sapiens GN=HSP90AA4P PE=5 SV=1		418	N	0	2	TLTIVDTGIGMTK	http://proteomicsresource.washington.edu/tpp/cgi-bin/peptidexml_html2.pl?PepMass=1348.7272&StdPep=&MassError=0.5&xslt=xsltproc&cgi-bin=/tpp/cgi-bin/&ratioType=-1&Ref=2_TLTIVDTGIGMTK&Infile=/net/yadlin/vol1/search/Nate/Hague/20141113_SCRIB_TAP_EXPTS/SCRIB_plus_SNAP_more_sample/interact.pep.xml	0.9884	0.999	2	0	3		N
15i	1	sp|Q58FG1|HS904_HUMAN	http://proteomicsresource.washington.edu/tpp/cgi-bin/comet-fastadb.cgi?Ref=sp|Q58FG1|HS904_HUMAN&Db=/net/yadlin/vol1/search/database/HUMAN_HHV5.fasta.20140213&Pep=HFSVEGQLEFR+TLTIVDTGIGMTK+TLTLVDTGIGMTK+TLVSVTK	0		0	0		Putative heat shock protein HSP 90-alpha A4 OS=Homo sapiens GN=HSP90AA4P PE=5 SV=1		418	N	0	2	TLVSVTK	http://proteomicsresource.washington.edu/tpp/cgi-bin/peptidexml_html2.pl?PepMass=746.4538&StdPep=&MassError=0.5&xslt=xsltproc&cgi-bin=/tpp/cgi-bin/&ratioType=-1&Ref=2_TLVSVTK&Infile=/net/yadlin/vol1/search/Nate/Hague/20141113_SCRIB_TAP_EXPTS/SCRIB_plus_SNAP_more_sample/interact.pep.xml	0.9037	0.991	2	0	2		N
15j	1	sp|Q86UQ4-3|ABCAD_HUMAN,sp|Q86UQ4|ABCAD_HUMAN,tr|H7C0U5|H7C0U5_HUMAN	http://proteomicsresource.washington.edu/tpp/cgi-bin/comet-fastadb.cgi?Ref=sp|Q86UQ4-3|ABCAD_HUMAN&Db=/net/yadlin/vol1/search/database/HUMAN_HHV5.fasta.20140213&Pep=TLVSVTK,http://proteomicsresource.washington.edu/tpp/cgi-bin/comet-fastadb.cgi?Ref=sp|Q86UQ4|ABCAD_HUMAN&Db=/net/yadlin/vol1/search/database/HUMAN_HHV5.fasta.20140213&Pep=TLVSVTK,http://proteomicsresource.washington.edu/tpp/cgi-bin/co…	0		0	0		Isoform 3 of ATP-binding cassette sub-family A member 13 OS=Homo sapiens GN=ABCA13,ATP-binding cassette sub-family A member 13 OS=Homo sapiens GN=ABCA13 PE=2 SV=3,ATP-binding cassette sub-family A member 13 (Fragment) OS=Homo sapiens GN=ABCA13 PE=4 SV=1	;;	2760;;	N	0	2	TLVSVTK	http://proteomicsresource.washington.edu/tpp/cgi-bin/peptidexml_html2.pl?PepMass=746.4538&StdPep=&MassError=0.5&xslt=xsltproc&cgi-bin=/tpp/cgi-bin/&ratioType=-1&Ref=2_TLVSVTK&Infile=/net/yadlin/vol1/search/Nate/Hague/20141113_SCRIB_TAP_EXPTS/SCRIB_plus_SNAP_more_sample/interact.pep.xml	0.1294	0.636	1	0	2		N
15k	1	sp|Q9NQH7-2|XPP3_HUMAN,sp|Q9NQH7-3|XPP3_HUMAN,sp|Q9NQH7-4|XPP3_HUMAN,sp|Q9NQH7-5|XPP3_HUMAN,sp|Q9NQH7|XPP3_HUMAN	http://proteomicsresource.washington.edu/tpp/cgi-bin/comet-fastadb.cgi?Ref=sp|Q9NQH7-2|XPP3_HUMAN&Db=/net/yadlin/vol1/search/database/HUMAN_HHV5.fasta.20140213&Pep=AILFVPR,http://proteomicsresource.washington.edu/tpp/cgi-bin/comet-fastadb.cgi?Ref=sp|Q9NQH7-3|XPP3_HUMAN&Db=/net/yadlin/vol1/search/database/HUMAN_HHV5.fasta.20140213&Pep=AILFVPR,http://proteomicsresource.washington.edu/tpp/cgi-bin/co…	0		0	0		Isoform 2 of Probable Xaa-Pro aminopeptidase 3 OS=Homo sapiens GN=XPNPEP3,Isoform 3 of Probable Xaa-Pro aminopeptidase 3 OS=Homo sapiens GN=XPNPEP3,Isoform 4 of Probable Xaa-Pro aminopeptidase 3 OS=Homo sapiens GN=XPNPEP3,Isoform 5 of Probable Xaa-Pro aminopeptidase 3 OS=Homo sapiens GN=XPNPEP3,Probable Xaa-Pro aminopeptidase 3 OS=Homo sapiens GN=XPNPEP3 PE=1 SV=1	;;;;	428;;;;	N	0	2	AILFVPR	http://proteomicsresource.washington.edu/tpp/cgi-bin/peptidexml_html2.pl?PepMass=814.5065&StdPep=&MassError=0.5&xslt=xsltproc&cgi-bin=/tpp/cgi-bin/&ratioType=-1&Ref=2_AILFVPR&Infile=/net/yadlin/vol1/search/Nate/Hague/20141113_SCRIB_TAP_EXPTS/SCRIB_plus_SNAP_more_sample/interact.pep.xml	0.9401	0.9946	2	0	2		N
15l	1	tr|G3V2J8|G3V2J8_HUMAN	http://proteomicsresource.washington.edu/tpp/cgi-bin/comet-fastadb.cgi?Ref=tr|G3V2J8|G3V2J8_HUMAN&Db=/net/yadlin/vol1/search/database/HUMAN_HHV5.fasta.20140213&Pep=ELHINLIPNK+ELISNSSDALDK+TLTIVDTGIGMTK+TLTLVDTGIGMTK+YESLTDPSK	0		0	0		Heat shock protein HSP 90-alpha (Fragment) OS=Homo sapiens GN=HSP90AA1 PE=2 SV=1		174	N	0	2	TLTIVDTGIGMTK	http://proteomicsresource.washington.edu/tpp/cgi-bin/peptidexml_html2.pl?PepMass=1348.7272&StdPep=&MassError=0.5&xslt=xsltproc&cgi-bin=/tpp/cgi-bin/&ratioType=-1&Ref=2_TLTIVDTGIGMTK&Infile=/net/yadlin/vol1/search/Nate/Hague/20141113_SCRIB_TAP_EXPTS/SCRIB_plus_SNAP_more_sample/interact.pep.xml	0.9884	0.999	2	0	3		N
15l	1	tr|G3V2J8|G3V2J8_HUMAN	http://proteomicsresource.washington.edu/tpp/cgi-bin/comet-fastadb.cgi?Ref=tr|G3V2J8|G3V2J8_HUMAN&Db=/net/yadlin/vol1/search/database/HUMAN_HHV5.fasta.20140213&Pep=ELHINLIPNK+ELISNSSDALDK+TLTIVDTGIGMTK+TLTLVDTGIGMTK+YESLTDPSK	0		0	0		Heat shock protein HSP 90-alpha (Fragment) OS=Homo sapiens GN=HSP90AA1 PE=2 SV=1		174	N	0	2	YESLTDPSK	http://proteomicsresource.washington.edu/tpp/cgi-bin/peptidexml_html2.pl?PepMass=1038.4870&StdPep=&MassError=0.5&xslt=xsltproc&cgi-bin=/tpp/cgi-bin/&ratioType=-1&Ref=2_YESLTDPSK&Infile=/net/yadlin/vol1/search/Nate/Hague/20141113_SCRIB_TAP_EXPTS/SCRIB_plus_SNAP_more_sample/interact.pep.xml	0.9884	0.999	2	0	2		N
15l	1	tr|G3V2J8|G3V2J8_HUMAN	http://proteomicsresource.washington.edu/tpp/cgi-bin/comet-fastadb.cgi?Ref=tr|G3V2J8|G3V2J8_HUMAN&Db=/net/yadlin/vol1/search/database/HUMAN_HHV5.fasta.20140213&Pep=ELHINLIPNK+ELISNSSDALDK+TLTIVDTGIGMTK+TLTLVDTGIGMTK+YESLTDPSK	0		0	0		Heat shock protein HSP 90-alpha (Fragment) OS=Homo sapiens GN=HSP90AA1 PE=2 SV=1		174	N	0	2	ELISNSSDALDK	http://proteomicsresource.washington.edu/tpp/cgi-bin/peptidexml_html2.pl?PepMass=1290.6303&StdPep=&MassError=0.5&xslt=xsltproc&cgi-bin=/tpp/cgi-bin/&ratioType=-1&Ref=2_ELISNSSDALDK&Infile=/net/yadlin/vol1/search/Nate/Hague/20141113_SCRIB_TAP_EXPTS/SCRIB_plus_SNAP_more_sample/interact.pep.xml	0.9872	0.9989	2	0	1		N
15l	1	tr|G3V2J8|G3V2J8_HUMAN	http://proteomicsresource.washington.edu/tpp/cgi-bin/comet-fastadb.cgi?Ref=tr|G3V2J8|G3V2J8_HUMAN&Db=/net/yadlin/vol1/search/database/HUMAN_HHV5.fasta.20140213&Pep=ELHINLIPNK+ELISNSSDALDK+TLTIVDTGIGMTK+TLTLVDTGIGMTK+YESLTDPSK	0		0	0		Heat shock protein HSP 90-alpha (Fragment) OS=Homo sapiens GN=HSP90AA1 PE=2 SV=1		174	N	0	2	ELHINLIPNK	http://proteomicsresource.washington.edu/tpp/cgi-bin/peptidexml_html2.pl?PepMass=1189.6819&StdPep=&MassError=0.5&xslt=xsltproc&cgi-bin=/tpp/cgi-bin/&ratioType=-1&Ref=2_ELHINLIPNK&Infile=/net/yadlin/vol1/search/Nate/Hague/20141113_SCRIB_TAP_EXPTS/SCRIB_plus_SNAP_more_sample/interact.pep.xml	0.9759	0.9979	2	0	2		N
15m	1	tr|Q5T9W8|Q5T9W8_HUMAN	http://proteomicsresource.washington.edu/tpp/cgi-bin/comet-fastadb.cgi?Ref=tr|Q5T9W8|Q5T9W8_HUMAN&Db=/net/yadlin/vol1/search/database/HUMAN_HHV5.fasta.20140213&Pep=HNDDEQYAWESSAGGSFTVR+YESLTDPSK	0		0	0		Heat shock protein HSP 90-beta (Fragment) OS=Homo sapiens GN=HSP90AB1 PE=4 SV=1		168	N	0	2	HNDDEQYAWESSAGGSFTVR	http://proteomicsresource.washington.edu/tpp/cgi-bin/peptidexml_html2.pl?PepMass=2254.9516&StdPep=&MassError=0.5&xslt=xsltproc&cgi-bin=/tpp/cgi-bin/&ratioType=-1&Ref=2_HNDDEQYAWESSAGGSFTVR&Infile=/net/yadlin/vol1/search/Nate/Hague/20141113_SCRIB_TAP_EXPTS/SCRIB_plus_SNAP_more_sample/interact.pep.xml	0.9884	0.999	2	0	2		N
15m	1	tr|Q5T9W8|Q5T9W8_HUMAN	http://proteomicsresource.washington.edu/tpp/cgi-bin/comet-fastadb.cgi?Ref=tr|Q5T9W8|Q5T9W8_HUMAN&Db=/net/yadlin/vol1/search/database/HUMAN_HHV5.fasta.20140213&Pep=HNDDEQYAWESSAGGSFTVR+YESLTDPSK	0		0	0		Heat shock protein HSP 90-beta (Fragment) OS=Homo sapiens GN=HSP90AB1 PE=4 SV=1		168	N	0	2	YESLTDPSK	http://proteomicsresource.washington.edu/tpp/cgi-bin/peptidexml_html2.pl?PepMass=1038.4870&StdPep=&MassError=0.5&xslt=xsltproc&cgi-bin=/tpp/cgi-bin/&ratioType=-1&Ref=2_YESLTDPSK&Infile=/net/yadlin/vol1/search/Nate/Hague/20141113_SCRIB_TAP_EXPTS/SCRIB_plus_SNAP_more_sample/interact.pep.xml	0.9884	0.999	2	0	2		N
15n	1	tr|Q86U12|Q86U12_HUMAN	http://proteomicsresource.washington.edu/tpp/cgi-bin/comet-fastadb.cgi?Ref=tr|Q86U12|Q86U12_HUMAN&Db=/net/yadlin/vol1/search/database/HUMAN_HHV5.fasta.20140213&Pep=AILFVPR+DQVANSAFVER+EGLELPEDEEEKKK+FYEQFSK+HFSVEGQLEFR+NPDDITNEEYGEFYK+RAPFDLFENR+SLTNDWEDHLAVK+TLVSVTK+YIDQEELNK	0		0	0		Full-length cDNA clone CS0CAP007YF18 of Thymus of Homo sapiens (human) OS=Homo sapiens GN=HSP90AA1 PE=2 SV=1		413	N	0	2	DQVANSAFVER	http://proteomicsresource.washington.edu/tpp/cgi-bin/peptidexml_html2.pl?PepMass=1234.5942&StdPep=&MassError=0.5&xslt=xsltproc&cgi-bin=/tpp/cgi-bin/&ratioType=-1&Ref=2_DQVANSAFVER&Infile=/net/yadlin/vol1/search/Nate/Hague/20141113_SCRIB_TAP_EXPTS/SCRIB_plus_SNAP_more_sample/interact.pep.xml	0.9884	0.999	2	0	2		N
15n	1	tr|Q86U12|Q86U12_HUMAN	http://proteomicsresource.washington.edu/tpp/cgi-bin/comet-fastadb.cgi?Ref=tr|Q86U12|Q86U12_HUMAN&Db=/net/yadlin/vol1/search/database/HUMAN_HHV5.fasta.20140213&Pep=AILFVPR+DQVANSAFVER+EGLELPEDEEEKKK+FYEQFSK+HFSVEGQLEFR+NPDDITNEEYGEFYK+RAPFDLFENR+SLTNDWEDHLAVK+TLVSVTK+YIDQEELNK	0		0	0		Full-length cDNA clone CS0CAP007YF18 of Thymus of Homo sapiens (human) OS=Homo sapiens GN=HSP90AA1 PE=2 SV=1		413	N	0	2	HFSVEGQLEFR	http://proteomicsresource.washington.edu/tpp/cgi-bin/peptidexml_html2.pl?PepMass=1347.6571&StdPep=&MassError=0.5&xslt=xsltproc&cgi-bin=/tpp/cgi-bin/&ratioType=-1&Ref=2_HFSVEGQLEFR&Infile=/net/yadlin/vol1/search/Nate/Hague/20141113_SCRIB_TAP_EXPTS/SCRIB_plus_SNAP_more_sample/interact.pep.xml	0.9884	0.999	2	0	2		N
15n	1	tr|Q86U12|Q86U12_HUMAN	http://proteomicsresource.washington.edu/tpp/cgi-bin/comet-fastadb.cgi?Ref=tr|Q86U12|Q86U12_HUMAN&Db=/net/yadlin/vol1/search/database/HUMAN_HHV5.fasta.20140213&Pep=AILFVPR+DQVANSAFVER+EGLELPEDEEEKKK+FYEQFSK+HFSVEGQLEFR+NPDDITNEEYGEFYK+RAPFDLFENR+SLTNDWEDHLAVK+TLVSVTK+YIDQEELNK	0		0	0		Full-length cDNA clone CS0CAP007YF18 of Thymus of Homo sapiens (human) OS=Homo sapiens GN=HSP90AA1 PE=2 SV=1		413	N	0	2	NPDDITNEEYGEFYK	http://proteomicsresource.washington.edu/tpp/cgi-bin/peptidexml_html2.pl?PepMass=1832.7741&StdPep=&MassError=0.5&xslt=xsltproc&cgi-bin=/tpp/cgi-bin/&ratioType=-1&Ref=2_NPDDITNEEYGEFYK&Infile=/net/yadlin/vol1/search/Nate/Hague/20141113_SCRIB_TAP_EXPTS/SCRIB_plus_SNAP_more_sample/interact.pep.xml	0.9884	0.999	2	0	2		N
15n	1	tr|Q86U12|Q86U12_HUMAN	http://proteomicsresource.washington.edu/tpp/cgi-bin/comet-fastadb.cgi?Ref=tr|Q86U12|Q86U12_HUMAN&Db=/net/yadlin/vol1/search/database/HUMAN_HHV5.fasta.20140213&Pep=AILFVPR+DQVANSAFVER+EGLELPEDEEEKKK+FYEQFSK+HFSVEGQLEFR+NPDDITNEEYGEFYK+RAPFDLFENR+SLTNDWEDHLAVK+TLVSVTK+YIDQEELNK	0		0	0		Full-length cDNA clone CS0CAP007YF18 of Thymus of Homo sapiens (human) OS=Homo sapiens GN=HSP90AA1 PE=2 SV=1		413	N	0	2	RAPFDLFENR	http://proteomicsresource.washington.edu/tpp/cgi-bin/peptidexml_html2.pl?PepMass=1263.6360&StdPep=&MassError=0.5&xslt=xsltproc&cgi-bin=/tpp/cgi-bin/&ratioType=-1&Ref=2_RAPFDLFENR&Infile=/net/yadlin/vol1/search/Nate/Hague/20141113_SCRIB_TAP_EXPTS/SCRIB_plus_SNAP_more_sample/interact.pep.xml	0.9884	0.999	2	0	2		N
15n	1	tr|Q86U12|Q86U12_HUMAN	http://proteomicsresource.washington.edu/tpp/cgi-bin/comet-fastadb.cgi?Ref=tr|Q86U12|Q86U12_HUMAN&Db=/net/yadlin/vol1/search/database/HUMAN_HHV5.fasta.20140213&Pep=AILFVPR+DQVANSAFVER+EGLELPEDEEEKKK+FYEQFSK+HFSVEGQLEFR+NPDDITNEEYGEFYK+RAPFDLFENR+SLTNDWEDHLAVK+TLVSVTK+YIDQEELNK	0		0	0		Full-length cDNA clone CS0CAP007YF18 of Thymus of Homo sapiens (human) OS=Homo sapiens GN=HSP90AA1 PE=2 SV=1		413	N	0	2	SLTNDWEDHLAVK	http://proteomicsresource.washington.edu/tpp/cgi-bin/peptidexml_html2.pl?PepMass=1526.7365&StdPep=&MassError=0.5&xslt=xsltproc&cgi-bin=/tpp/cgi-bin/&ratioType=-1&Ref=2_SLTNDWEDHLAVK&Infile=/net/yadlin/vol1/search/Nate/Hague/20141113_SCRIB_TAP_EXPTS/SCRIB_plus_SNAP_more_sample/interact.pep.xml	0.9884	0.999	2	0	2		N
15n	1	tr|Q86U12|Q86U12_HUMAN	http://proteomicsresource.washington.edu/tpp/cgi-bin/comet-fastadb.cgi?Ref=tr|Q86U12|Q86U12_HUMAN&Db=/net/yadlin/vol1/search/database/HUMAN_HHV5.fasta.20140213&Pep=AILFVPR+DQVANSAFVER+EGLELPEDEEEKKK+FYEQFSK+HFSVEGQLEFR+NPDDITNEEYGEFYK+RAPFDLFENR+SLTNDWEDHLAVK+TLVSVTK+YIDQEELNK	0		0	0		Full-length cDNA clone CS0CAP007YF18 of Thymus of Homo sapiens (human) OS=Homo sapiens GN=HSP90AA1 PE=2 SV=1		413	N	0	2	YIDQEELNK	http://proteomicsresource.washington.edu/tpp/cgi-bin/peptidexml_html2.pl?PepMass=1150.5506&StdPep=&MassError=0.5&xslt=xsltproc&cgi-bin=/tpp/cgi-bin/&ratioType=-1&Ref=2_YIDQEELNK&Infile=/net/yadlin/vol1/search/Nate/Hague/20141113_SCRIB_TAP_EXPTS/SCRIB_plus_SNAP_more_sample/interact.pep.xml	0.9861	0.9988	2	0	2		N
15n	1	tr|Q86U12|Q86U12_HUMAN	http://proteomicsresource.washington.edu/tpp/cgi-bin/comet-fastadb.cgi?Ref=tr|Q86U12|Q86U12_HUMAN&Db=/net/yadlin/vol1/search/database/HUMAN_HHV5.fasta.20140213&Pep=AILFVPR+DQVANSAFVER+EGLELPEDEEEKKK+FYEQFSK+HFSVEGQLEFR+NPDDITNEEYGEFYK+RAPFDLFENR+SLTNDWEDHLAVK+TLVSVTK+YIDQEELNK	0		0	0		Full-length cDNA clone CS0CAP007YF18 of Thymus of Homo sapiens (human) OS=Homo sapiens GN=HSP90AA1 PE=2 SV=1		413	N	0	2	FYEQFSK	http://proteomicsresource.washington.edu/tpp/cgi-bin/peptidexml_html2.pl?PepMass=947.4389&StdPep=&MassError=0.5&xslt=xsltproc&cgi-bin=/tpp/cgi-bin/&ratioType=-1&Ref=2_FYEQFSK&Infile=/net/yadlin/vol1/search/Nate/Hague/20141113_SCRIB_TAP_EXPTS/SCRIB_plus_SNAP_more_sample/interact.pep.xml	0.9849	0.9987	2	0	2		N
15n	1	tr|Q86U12|Q86U12_HUMAN	http://proteomicsresource.washington.edu/tpp/cgi-bin/comet-fastadb.cgi?Ref=tr|Q86U12|Q86U12_HUMAN&Db=/net/yadlin/vol1/search/database/HUMAN_HHV5.fasta.20140213&Pep=AILFVPR+DQVANSAFVER+EGLELPEDEEEKKK+FYEQFSK+HFSVEGQLEFR+NPDDITNEEYGEFYK+RAPFDLFENR+SLTNDWEDHLAVK+TLVSVTK+YIDQEELNK	0		0	0		Full-length cDNA clone CS0CAP007YF18 of Thymus of Homo sapiens (human) OS=Homo sapiens GN=HSP90AA1 PE=2 SV=1		413	N	0	2	EGLELPEDEEEKKK	http://proteomicsresource.washington.edu/tpp/cgi-bin/peptidexml_html2.pl?PepMass=1671.8203&StdPep=&MassError=0.5&xslt=xsltproc&cgi-bin=/tpp/cgi-bin/&ratioType=-1&Ref=2_EGLELPEDEEEKKK&Infile=/net/yadlin/vol1/search/Nate/Hague/20141113_SCRIB_TAP_EXPTS/SCRIB_plus_SNAP_more_sample/interact.pep.xml	0.9582	0.9963	2	0	2		N
15n	1	tr|Q86U12|Q86U12_HUMAN	http://proteomicsresource.washington.edu/tpp/cgi-bin/comet-fastadb.cgi?Ref=tr|Q86U12|Q86U12_HUMAN&Db=/net/yadlin/vol1/search/database/HUMAN_HHV5.fasta.20140213&Pep=AILFVPR+DQVANSAFVER+EGLELPEDEEEKKK+FYEQFSK+HFSVEGQLEFR+NPDDITNEEYGEFYK+RAPFDLFENR+SLTNDWEDHLAVK+TLVSVTK+YIDQEELNK	0		0	0		Full-length cDNA clone CS0CAP007YF18 of Thymus of Homo sapiens (human) OS=Homo sapiens GN=HSP90AA1 PE=2 SV=1		413	N	0	2	AILFVPR	http://proteomicsresource.washington.edu/tpp/cgi-bin/peptidexml_html2.pl?PepMass=814.5065&StdPep=&MassError=0.5&xslt=xsltproc&cgi-bin=/tpp/cgi-bin/&ratioType=-1&Ref=2_AILFVPR&Infile=/net/yadlin/vol1/search/Nate/Hague/20141113_SCRIB_TAP_EXPTS/SCRIB_plus_SNAP_more_sample/interact.pep.xml	0.9401	0.9946	2	0	2		N
15n	1	tr|Q86U12|Q86U12_HUMAN	http://proteomicsresource.washington.edu/tpp/cgi-bin/comet-fastadb.cgi?Ref=tr|Q86U12|Q86U12_HUMAN&Db=/net/yadlin/vol1/search/database/HUMAN_HHV5.fasta.20140213&Pep=AILFVPR+DQVANSAFVER+EGLELPEDEEEKKK+FYEQFSK+HFSVEGQLEFR+NPDDITNEEYGEFYK+RAPFDLFENR+SLTNDWEDHLAVK+TLVSVTK+YIDQEELNK	0		0	0		Full-length cDNA clone CS0CAP007YF18 of Thymus of Homo sapiens (human) OS=Homo sapiens GN=HSP90AA1 PE=2 SV=1		413	N	0	2	TLVSVTK	http://proteomicsresource.washington.edu/tpp/cgi-bin/peptidexml_html2.pl?PepMass=746.4538&StdPep=&MassError=0.5&xslt=xsltproc&cgi-bin=/tpp/cgi-bin/&ratioType=-1&Ref=2_TLVSVTK&Infile=/net/yadlin/vol1/search/Nate/Hague/20141113_SCRIB_TAP_EXPTS/SCRIB_plus_SNAP_more_sample/interact.pep.xml	0.9037	0.991	2	0	2		N
16a	1	sp|P08670|VIME_HUMAN	http://proteomicsresource.washington.edu/tpp/cgi-bin/comet-fastadb.cgi?Ref=sp|P08670|VIME_HUMAN&Db=/net/yadlin/vol1/search/database/HUMAN_HHV5.fasta.20140213&Pep=DGQVINETSQHHDDLE+DNLAEDIMR+EEAENTLQSFR+ETNLDSLPLVDTHSK+EYQDLLNVK+FADLSEAANR+FANYIDK+ILLAELEQLK+KVESLQEEIAFLK+LGDLYEEEMR+LLQDSVDFSLADAINTEFK+MALDIEIATYR+NLQEAEEWYK+QDVDNASLAR+QVQSLTCEVDALK+QVQSLTCEVDALKGTNESLER+SLYASSPGGVYATR+TNEKVELQELND…	1	44.6	18	49	2.84	Vimentin OS=Homo sapiens GN=VIM PE=1 SV=4		466	Y	1	2	DGQVINETSQHHDDLE	http://proteomicsresource.washington.edu/tpp/cgi-bin/peptidexml_html2.pl?PepMass=1835.7922&StdPep=&MassError=0.5&xslt=xsltproc&cgi-bin=/tpp/cgi-bin/&ratioType=-1&Ref=2_DGQVINETSQHHDDLE&Infile=/net/yadlin/vol1/search/Nate/Hague/20141113_SCRIB_TAP_EXPTS/SCRIB_plus_SNAP_more_sample/interact.pep.xml	0.9999	0.999	2	6	2		Y
16a	1	sp|P08670|VIME_HUMAN	http://proteomicsresource.washington.edu/tpp/cgi-bin/comet-fastadb.cgi?Ref=sp|P08670|VIME_HUMAN&Db=/net/yadlin/vol1/search/database/HUMAN_HHV5.fasta.20140213&Pep=DGQVINETSQHHDDLE+DNLAEDIMR+EEAENTLQSFR+ETNLDSLPLVDTHSK+EYQDLLNVK+FADLSEAANR+FANYIDK+ILLAELEQLK+KVESLQEEIAFLK+LGDLYEEEMR+LLQDSVDFSLADAINTEFK+MALDIEIATYR+NLQEAEEWYK+QDVDNASLAR+QVQSLTCEVDALK+QVQSLTCEVDALKGTNESLER+SLYASSPGGVYATR+TNEKVELQELND…	1	44.6	18	49	2.84	Vimentin OS=Homo sapiens GN=VIM PE=1 SV=4		466	N	1	2	DNLAEDIMR	http://proteomicsresource.washington.edu/tpp/cgi-bin/peptidexml_html2.pl?PepMass=1075.4968&StdPep=&MassError=0.5&xslt=xsltproc&cgi-bin=/tpp/cgi-bin/&ratioType=-1&Ref=2_DNLAEDIMR&Infile=/net/yadlin/vol1/search/Nate/Hague/20141113_SCRIB_TAP_EXPTS/SCRIB_plus_SNAP_more_sample/interact.pep.xml	0.9999	0.999	2	6	2		Y
16a	1	sp|P08670|VIME_HUMAN	http://proteomicsresource.washington.edu/tpp/cgi-bin/comet-fastadb.cgi?Ref=sp|P08670|VIME_HUMAN&Db=/net/yadlin/vol1/search/database/HUMAN_HHV5.fasta.20140213&Pep=DGQVINETSQHHDDLE+DNLAEDIMR+EEAENTLQSFR+ETNLDSLPLVDTHSK+EYQDLLNVK+FADLSEAANR+FANYIDK+ILLAELEQLK+KVESLQEEIAFLK+LGDLYEEEMR+LLQDSVDFSLADAINTEFK+MALDIEIATYR+NLQEAEEWYK+QDVDNASLAR+QVQSLTCEVDALK+QVQSLTCEVDALKGTNESLER+SLYASSPGGVYATR+TNEKVELQELND…	1	44.6	18	49	2.84	Vimentin OS=Homo sapiens GN=VIM PE=1 SV=4		466	N	0.99	2	EEAENTLQSFR	http://proteomicsresource.washington.edu/tpp/cgi-bin/peptidexml_html2.pl?PepMass=1322.6103&StdPep=&MassError=0.5&xslt=xsltproc&cgi-bin=/tpp/cgi-bin/&ratioType=-1&Ref=2_EEAENTLQSFR&Infile=/net/yadlin/vol1/search/Nate/Hague/20141113_SCRIB_TAP_EXPTS/SCRIB_plus_SNAP_more_sample/interact.pep.xml	0.9999	0.999	2	6	2		Y
16a	1	sp|P08670|VIME_HUMAN	http://proteomicsresource.washington.edu/tpp/cgi-bin/comet-fastadb.cgi?Ref=sp|P08670|VIME_HUMAN&Db=/net/yadlin/vol1/search/database/HUMAN_HHV5.fasta.20140213&Pep=DGQVINETSQHHDDLE+DNLAEDIMR+EEAENTLQSFR+ETNLDSLPLVDTHSK+EYQDLLNVK+FADLSEAANR+FANYIDK+ILLAELEQLK+KVESLQEEIAFLK+LGDLYEEEMR+LLQDSVDFSLADAINTEFK+MALDIEIATYR+NLQEAEEWYK+QDVDNASLAR+QVQSLTCEVDALK+QVQSLTCEVDALKGTNESLER+SLYASSPGGVYATR+TNEKVELQELND…	1	44.6	18	49	2.84	Vimentin OS=Homo sapiens GN=VIM PE=1 SV=4		466	Y	1	2	ETNLDSLPLVDTHSK	http://proteomicsresource.washington.edu/tpp/cgi-bin/peptidexml_html2.pl?PepMass=1667.8366&StdPep=&MassError=0.5&xslt=xsltproc&cgi-bin=/tpp/cgi-bin/&ratioType=-1&Ref=2_ETNLDSLPLVDTHSK&Infile=/net/yadlin/vol1/search/Nate/Hague/20141113_SCRIB_TAP_EXPTS/SCRIB_plus_SNAP_more_sample/interact.pep.xml	0.9999	0.999	2	6	2		Y
16a	1	sp|P08670|VIME_HUMAN	http://proteomicsresource.washington.edu/tpp/cgi-bin/comet-fastadb.cgi?Ref=sp|P08670|VIME_HUMAN&Db=/net/yadlin/vol1/search/database/HUMAN_HHV5.fasta.20140213&Pep=DGQVINETSQHHDDLE+DNLAEDIMR+EEAENTLQSFR+ETNLDSLPLVDTHSK+EYQDLLNVK+FADLSEAANR+FANYIDK+ILLAELEQLK+KVESLQEEIAFLK+LGDLYEEEMR+LLQDSVDFSLADAINTEFK+MALDIEIATYR+NLQEAEEWYK+QDVDNASLAR+QVQSLTCEVDALK+QVQSLTCEVDALKGTNESLER+SLYASSPGGVYATR+TNEKVELQELND…	1	44.6	18	49	2.84	Vimentin OS=Homo sapiens GN=VIM PE=1 SV=4		466	N	0.99	2	FADLSEAANR	http://proteomicsresource.washington.edu/tpp/cgi-bin/peptidexml_html2.pl?PepMass=1092.5200&StdPep=&MassError=0.5&xslt=xsltproc&cgi-bin=/tpp/cgi-bin/&ratioType=-1&Ref=2_FADLSEAANR&Infile=/net/yadlin/vol1/search/Nate/Hague/20141113_SCRIB_TAP_EXPTS/SCRIB_plus_SNAP_more_sample/interact.pep.xml	0.9999	0.999	2	6	2		Y
16a	1	sp|P08670|VIME_HUMAN	http://proteomicsresource.washington.edu/tpp/cgi-bin/comet-fastadb.cgi?Ref=sp|P08670|VIME_HUMAN&Db=/net/yadlin/vol1/search/database/HUMAN_HHV5.fasta.20140213&Pep=DGQVINETSQHHDDLE+DNLAEDIMR+EEAENTLQSFR+ETNLDSLPLVDTHSK+EYQDLLNVK+FADLSEAANR+FANYIDK+ILLAELEQLK+KVESLQEEIAFLK+LGDLYEEEMR+LLQDSVDFSLADAINTEFK+MALDIEIATYR+NLQEAEEWYK+QDVDNASLAR+QVQSLTCEVDALK+QVQSLTCEVDALKGTNESLER+SLYASSPGGVYATR+TNEKVELQELND…	1	44.6	18	49	2.84	Vimentin OS=Homo sapiens GN=VIM PE=1 SV=4		466	N	0.99	2	KVESLQEEIAFLK	http://proteomicsresource.washington.edu/tpp/cgi-bin/peptidexml_html2.pl?PepMass=1532.8450&StdPep=&MassError=0.5&xslt=xsltproc&cgi-bin=/tpp/cgi-bin/&ratioType=-1&Ref=2_KVESLQEEIAFLK&Infile=/net/yadlin/vol1/search/Nate/Hague/20141113_SCRIB_TAP_EXPTS/SCRIB_plus_SNAP_more_sample/interact.pep.xml	0.9999	0.999	2	6	8	a	Y
16a	1	sp|P08670|VIME_HUMAN	http://proteomicsresource.washington.edu/tpp/cgi-bin/comet-fastadb.cgi?Ref=sp|P08670|VIME_HUMAN&Db=/net/yadlin/vol1/search/database/HUMAN_HHV5.fasta.20140213&Pep=DGQVINETSQHHDDLE+DNLAEDIMR+EEAENTLQSFR+ETNLDSLPLVDTHSK+EYQDLLNVK+FADLSEAANR+FANYIDK+ILLAELEQLK+KVESLQEEIAFLK+LGDLYEEEMR+LLQDSVDFSLADAINTEFK+MALDIEIATYR+NLQEAEEWYK+QDVDNASLAR+QVQSLTCEVDALK+QVQSLTCEVDALKGTNESLER+SLYASSPGGVYATR+TNEKVELQELND…	1	44.6	18	49	2.84	Vimentin OS=Homo sapiens GN=VIM PE=1 SV=4		466	N	1	2	LGDLYEEEMR	http://proteomicsresource.washington.edu/tpp/cgi-bin/peptidexml_html2.pl?PepMass=1253.5598&StdPep=&MassError=0.5&xslt=xsltproc&cgi-bin=/tpp/cgi-bin/&ratioType=-1&Ref=2_LGDLYEEEMR&Infile=/net/yadlin/vol1/search/Nate/Hague/20141113_SCRIB_TAP_EXPTS/SCRIB_plus_SNAP_more_sample/interact.pep.xml	0.9999	0.9989	2	6	1		Y
16a	1	sp|P08670|VIME_HUMAN	http://proteomicsresource.washington.edu/tpp/cgi-bin/comet-fastadb.cgi?Ref=sp|P08670|VIME_HUMAN&Db=/net/yadlin/vol1/search/database/HUMAN_HHV5.fasta.20140213&Pep=DGQVINETSQHHDDLE+DNLAEDIMR+EEAENTLQSFR+ETNLDSLPLVDTHSK+EYQDLLNVK+FADLSEAANR+FANYIDK+ILLAELEQLK+KVESLQEEIAFLK+LGDLYEEEMR+LLQDSVDFSLADAINTEFK+MALDIEIATYR+NLQEAEEWYK+QDVDNASLAR+QVQSLTCEVDALK+QVQSLTCEVDALKGTNESLER+SLYASSPGGVYATR+TNEKVELQELND…	1	44.6	18	49	2.84	Vimentin OS=Homo sapiens GN=VIM PE=1 SV=4		466	N	1	2	ILLAELEQLK	http://proteomicsresource.washington.edu/tpp/cgi-bin/peptidexml_html2.pl?PepMass=1168.7067&StdPep=&MassError=0.5&xslt=xsltproc&cgi-bin=/tpp/cgi-bin/&ratioType=-1&Ref=2_ILLAELEQLK&Infile=/net/yadlin/vol1/search/Nate/Hague/20141113_SCRIB_TAP_EXPTS/SCRIB_plus_SNAP_more_sample/interact.pep.xml	0.9999	0.999	2	6	6		Y
16a	1	sp|P08670|VIME_HUMAN	http://proteomicsresource.washington.edu/tpp/cgi-bin/comet-fastadb.cgi?Ref=sp|P08670|VIME_HUMAN&Db=/net/yadlin/vol1/search/database/HUMAN_HHV5.fasta.20140213&Pep=DGQVINETSQHHDDLE+DNLAEDIMR+EEAENTLQSFR+ETNLDSLPLVDTHSK+EYQDLLNVK+FADLSEAANR+FANYIDK+ILLAELEQLK+KVESLQEEIAFLK+LGDLYEEEMR+LLQDSVDFSLADAINTEFK+MALDIEIATYR+NLQEAEEWYK+QDVDNASLAR+QVQSLTCEVDALK+QVQSLTCEVDALKGTNESLER+SLYASSPGGVYATR+TNEKVELQELND…	1	44.6	18	49	2.84	Vimentin OS=Homo sapiens GN=VIM PE=1 SV=4		466	N	1	2	LLQDSVDFSLADAINTEFK	http://proteomicsresource.washington.edu/tpp/cgi-bin/peptidexml_html2.pl?PepMass=2125.0579&StdPep=&MassError=0.5&xslt=xsltproc&cgi-bin=/tpp/cgi-bin/&ratioType=-1&Ref=2_LLQDSVDFSLADAINTEFK&Infile=/net/yadlin/vol1/search/Nate/Hague/20141113_SCRIB_TAP_EXPTS/SCRIB_plus_SNAP_more_sample/interact.pep.xml	0.9999	0.999	2	6	10		Y
16a	1	sp|P08670|VIME_HUMAN	http://proteomicsresource.washington.edu/tpp/cgi-bin/comet-fastadb.cgi?Ref=sp|P08670|VIME_HUMAN&Db=/net/yadlin/vol1/search/database/HUMAN_HHV5.fasta.20140213&Pep=DGQVINETSQHHDDLE+DNLAEDIMR+EEAENTLQSFR+ETNLDSLPLVDTHSK+EYQDLLNVK+FADLSEAANR+FANYIDK+ILLAELEQLK+KVESLQEEIAFLK+LGDLYEEEMR+LLQDSVDFSLADAINTEFK+MALDIEIATYR+NLQEAEEWYK+QDVDNASLAR+QVQSLTCEVDALK+QVQSLTCEVDALKGTNESLER+SLYASSPGGVYATR+TNEKVELQELND…	1	44.6	18	49	2.84	Vimentin OS=Homo sapiens GN=VIM PE=1 SV=4		466	N	0.98	2	NLQEAEEWYK	http://proteomicsresource.washington.edu/tpp/cgi-bin/peptidexml_html2.pl?PepMass=1308.5986&StdPep=&MassError=0.5&xslt=xsltproc&cgi-bin=/tpp/cgi-bin/&ratioType=-1&Ref=2_NLQEAEEWYK&Infile=/net/yadlin/vol1/search/Nate/Hague/20141113_SCRIB_TAP_EXPTS/SCRIB_plus_SNAP_more_sample/interact.pep.xml	0.9999	0.999	2	6	1		Y
16a	1	sp|P08670|VIME_HUMAN	http://proteomicsresource.washington.edu/tpp/cgi-bin/comet-fastadb.cgi?Ref=sp|P08670|VIME_HUMAN&Db=/net/yadlin/vol1/search/database/HUMAN_HHV5.fasta.20140213&Pep=DGQVINETSQHHDDLE+DNLAEDIMR+EEAENTLQSFR+ETNLDSLPLVDTHSK+EYQDLLNVK+FADLSEAANR+FANYIDK+ILLAELEQLK+KVESLQEEIAFLK+LGDLYEEEMR+LLQDSVDFSLADAINTEFK+MALDIEIATYR+NLQEAEEWYK+QDVDNASLAR+QVQSLTCEVDALK+QVQSLTCEVDALKGTNESLER+SLYASSPGGVYATR+TNEKVELQELND…	1	44.6	18	49	2.84	Vimentin OS=Homo sapiens GN=VIM PE=1 SV=4		466	N	0.99	2	QVQSLTCEVDALK	http://proteomicsresource.washington.edu/tpp/cgi-bin/peptidexml_html2.pl?PepMass=1489.7446&StdPep=QVQSLTCEVDALK&MassError=0.5&xslt=xsltproc&cgi-bin=/tpp/cgi-bin/&ratioType=-1&Ref=2_QVQSLTCEVDALK&Infile=/net/yadlin/vol1/search/Nate/Hague/20141113_SCRIB_TAP_EXPTS/SCRIB_plus_SNAP_more_sample/interact.pep.xml	0.9999	0.999	2	6	2		Y
16a	1	sp|P08670|VIME_HUMAN	http://proteomicsresource.washington.edu/tpp/cgi-bin/comet-fastadb.cgi?Ref=sp|P08670|VIME_HUMAN&Db=/net/yadlin/vol1/search/database/HUMAN_HHV5.fasta.20140213&Pep=DGQVINETSQHHDDLE+DNLAEDIMR+EEAENTLQSFR+ETNLDSLPLVDTHSK+EYQDLLNVK+FADLSEAANR+FANYIDK+ILLAELEQLK+KVESLQEEIAFLK+LGDLYEEEMR+LLQDSVDFSLADAINTEFK+MALDIEIATYR+NLQEAEEWYK+QDVDNASLAR+QVQSLTCEVDALK+QVQSLTCEVDALKGTNESLER+SLYASSPGGVYATR+TNEKVELQELND…	1	44.6	18	49	2.84	Vimentin OS=Homo sapiens GN=VIM PE=1 SV=4		466	N	1	2	SLYASSPGGVYATR	http://proteomicsresource.washington.edu/tpp/cgi-bin/peptidexml_html2.pl?PepMass=1427.7045&StdPep=&MassError=0.5&xslt=xsltproc&cgi-bin=/tpp/cgi-bin/&ratioType=-1&Ref=2_SLYASSPGGVYATR&Infile=/net/yadlin/vol1/search/Nate/Hague/20141113_SCRIB_TAP_EXPTS/SCRIB_plus_SNAP_more_sample/interact.pep.xml	0.9999	0.999	2	6	2		Y
16a	1	sp|P08670|VIME_HUMAN	http://proteomicsresource.washington.edu/tpp/cgi-bin/comet-fastadb.cgi?Ref=sp|P08670|VIME_HUMAN&Db=/net/yadlin/vol1/search/database/HUMAN_HHV5.fasta.20140213&Pep=DGQVINETSQHHDDLE+DNLAEDIMR+EEAENTLQSFR+ETNLDSLPLVDTHSK+EYQDLLNVK+FADLSEAANR+FANYIDK+ILLAELEQLK+KVESLQEEIAFLK+LGDLYEEEMR+LLQDSVDFSLADAINTEFK+MALDIEIATYR+NLQEAEEWYK+QDVDNASLAR+QVQSLTCEVDALK+QVQSLTCEVDALKGTNESLER+SLYASSPGGVYATR+TNEKVELQELND…	1	44.6	18	49	2.84	Vimentin OS=Homo sapiens GN=VIM PE=1 SV=4		466	N	0.99	2	VELQELNDR	http://proteomicsresource.washington.edu/tpp/cgi-bin/peptidexml_html2.pl?PepMass=1114.5619&StdPep=&MassError=0.5&xslt=xsltproc&cgi-bin=/tpp/cgi-bin/&ratioType=-1&Ref=2_VELQELNDR&Infile=/net/yadlin/vol1/search/Nate/Hague/20141113_SCRIB_TAP_EXPTS/SCRIB_plus_SNAP_more_sample/interact.pep.xml	0.9999	0.9988	2	6	2		Y
16a	1	sp|P08670|VIME_HUMAN	http://proteomicsresource.washington.edu/tpp/cgi-bin/comet-fastadb.cgi?Ref=sp|P08670|VIME_HUMAN&Db=/net/yadlin/vol1/search/database/HUMAN_HHV5.fasta.20140213&Pep=DGQVINETSQHHDDLE+DNLAEDIMR+EEAENTLQSFR+ETNLDSLPLVDTHSK+EYQDLLNVK+FADLSEAANR+FANYIDK+ILLAELEQLK+KVESLQEEIAFLK+LGDLYEEEMR+LLQDSVDFSLADAINTEFK+MALDIEIATYR+NLQEAEEWYK+QDVDNASLAR+QVQSLTCEVDALK+QVQSLTCEVDALKGTNESLER+SLYASSPGGVYATR+TNEKVELQELND…	1	44.6	18	49	2.84	Vimentin OS=Homo sapiens GN=VIM PE=1 SV=4		466	N	0.99	3	KVESLQEEIAFLK	http://proteomicsresource.washington.edu/tpp/cgi-bin/peptidexml_html2.pl?PepMass=1532.8450&StdPep=&MassError=0.5&xslt=xsltproc&cgi-bin=/tpp/cgi-bin/&ratioType=-1&Ref=3_KVESLQEEIAFLK&Infile=/net/yadlin/vol1/search/Nate/Hague/20141113_SCRIB_TAP_EXPTS/SCRIB_plus_SNAP_more_sample/interact.pep.xml	0.9999	0.999	2	6	1	a	Y
16a	1	sp|P08670|VIME_HUMAN	http://proteomicsresource.washington.edu/tpp/cgi-bin/comet-fastadb.cgi?Ref=sp|P08670|VIME_HUMAN&Db=/net/yadlin/vol1/search/database/HUMAN_HHV5.fasta.20140213&Pep=DGQVINETSQHHDDLE+DNLAEDIMR+EEAENTLQSFR+ETNLDSLPLVDTHSK+EYQDLLNVK+FADLSEAANR+FANYIDK+ILLAELEQLK+KVESLQEEIAFLK+LGDLYEEEMR+LLQDSVDFSLADAINTEFK+MALDIEIATYR+NLQEAEEWYK+QDVDNASLAR+QVQSLTCEVDALK+QVQSLTCEVDALKGTNESLER+SLYASSPGGVYATR+TNEKVELQELND…	1	44.6	18	49	2.84	Vimentin OS=Homo sapiens GN=VIM PE=1 SV=4		466	N	0.99	3	QVQSLTCEVDALKGTNESLER	http://proteomicsresource.washington.edu/tpp/cgi-bin/peptidexml_html2.pl?PepMass=2376.1591&StdPep=QVQSLTCEVDALKGTNESLER&MassError=0.5&xslt=xsltproc&cgi-bin=/tpp/cgi-bin/&ratioType=-1&Ref=3_QVQSLTCEVDALKGTNESLER&Infile=/net/yadlin/vol1/search/Nate/Hague/20141113_SCRIB_TAP_EXPTS/SCRIB_plus_SNAP_more_sample/interact.pep.xml	0.9999	0.999	2	6	1		Y
16a	1	sp|P08670|VIME_HUMAN	http://proteomicsresource.washington.edu/tpp/cgi-bin/comet-fastadb.cgi?Ref=sp|P08670|VIME_HUMAN&Db=/net/yadlin/vol1/search/database/HUMAN_HHV5.fasta.20140213&Pep=DGQVINETSQHHDDLE+DNLAEDIMR+EEAENTLQSFR+ETNLDSLPLVDTHSK+EYQDLLNVK+FADLSEAANR+FANYIDK+ILLAELEQLK+KVESLQEEIAFLK+LGDLYEEEMR+LLQDSVDFSLADAINTEFK+MALDIEIATYR+NLQEAEEWYK+QDVDNASLAR+QVQSLTCEVDALK+QVQSLTCEVDALKGTNESLER+SLYASSPGGVYATR+TNEKVELQELND…	1	44.6	18	49	2.84	Vimentin OS=Homo sapiens GN=VIM PE=1 SV=4		466	N	0.35	2	EYQDLLNVK	http://proteomicsresource.washington.edu/tpp/cgi-bin/peptidexml_html2.pl?PepMass=1120.5764&StdPep=&MassError=0.5&xslt=xsltproc&cgi-bin=/tpp/cgi-bin/&ratioType=-1&Ref=2_EYQDLLNVK&Infile=/net/yadlin/vol1/search/Nate/Hague/20141113_SCRIB_TAP_EXPTS/SCRIB_plus_SNAP_more_sample/interact.pep.xml	0.9998	0.9977	2	6	2		N
16a	1	sp|P08670|VIME_HUMAN	http://proteomicsresource.washington.edu/tpp/cgi-bin/comet-fastadb.cgi?Ref=sp|P08670|VIME_HUMAN&Db=/net/yadlin/vol1/search/database/HUMAN_HHV5.fasta.20140213&Pep=DGQVINETSQHHDDLE+DNLAEDIMR+EEAENTLQSFR+ETNLDSLPLVDTHSK+EYQDLLNVK+FADLSEAANR+FANYIDK+ILLAELEQLK+KVESLQEEIAFLK+LGDLYEEEMR+LLQDSVDFSLADAINTEFK+MALDIEIATYR+NLQEAEEWYK+QDVDNASLAR+QVQSLTCEVDALK+QVQSLTCEVDALKGTNESLER+SLYASSPGGVYATR+TNEKVELQELND…	1	44.6	18	49	2.84	Vimentin OS=Homo sapiens GN=VIM PE=1 SV=4		466	N	0.99	2	TNEKVELQELNDR	http://proteomicsresource.washington.edu/tpp/cgi-bin/peptidexml_html2.pl?PepMass=1586.7900&StdPep=&MassError=0.5&xslt=xsltproc&cgi-bin=/tpp/cgi-bin/&ratioType=-1&Ref=2_TNEKVELQELNDR&Infile=/net/yadlin/vol1/search/Nate/Hague/20141113_SCRIB_TAP_EXPTS/SCRIB_plus_SNAP_more_sample/interact.pep.xml	0.9998	0.9985	2	6	1		Y
16a	1	sp|P08670|VIME_HUMAN	http://proteomicsresource.washington.edu/tpp/cgi-bin/comet-fastadb.cgi?Ref=sp|P08670|VIME_HUMAN&Db=/net/yadlin/vol1/search/database/HUMAN_HHV5.fasta.20140213&Pep=DGQVINETSQHHDDLE+DNLAEDIMR+EEAENTLQSFR+ETNLDSLPLVDTHSK+EYQDLLNVK+FADLSEAANR+FANYIDK+ILLAELEQLK+KVESLQEEIAFLK+LGDLYEEEMR+LLQDSVDFSLADAINTEFK+MALDIEIATYR+NLQEAEEWYK+QDVDNASLAR+QVQSLTCEVDALK+QVQSLTCEVDALKGTNESLER+SLYASSPGGVYATR+TNEKVELQELND…	1	44.6	18	49	2.84	Vimentin OS=Homo sapiens GN=VIM PE=1 SV=4		466	N	1	2	FANYIDK	http://proteomicsresource.washington.edu/tpp/cgi-bin/peptidexml_html2.pl?PepMass=869.4283&StdPep=&MassError=0.5&xslt=xsltproc&cgi-bin=/tpp/cgi-bin/&ratioType=-1&Ref=2_FANYIDK&Infile=/net/yadlin/vol1/search/Nate/Hague/20141113_SCRIB_TAP_EXPTS/SCRIB_plus_SNAP_more_sample/interact.pep.xml	0.9997	0.9973	2	6	2		Y
16a	1	sp|P08670|VIME_HUMAN	http://proteomicsresource.washington.edu/tpp/cgi-bin/comet-fastadb.cgi?Ref=sp|P08670|VIME_HUMAN&Db=/net/yadlin/vol1/search/database/HUMAN_HHV5.fasta.20140213&Pep=DGQVINETSQHHDDLE+DNLAEDIMR+EEAENTLQSFR+ETNLDSLPLVDTHSK+EYQDLLNVK+FADLSEAANR+FANYIDK+ILLAELEQLK+KVESLQEEIAFLK+LGDLYEEEMR+LLQDSVDFSLADAINTEFK+MALDIEIATYR+NLQEAEEWYK+QDVDNASLAR+QVQSLTCEVDALK+QVQSLTCEVDALKGTNESLER+SLYASSPGGVYATR+TNEKVELQELND…	1	44.6	18	49	2.84	Vimentin OS=Homo sapiens GN=VIM PE=1 SV=4		466	N	0.99	2	MALDIEIATYR	http://proteomicsresource.washington.edu/tpp/cgi-bin/peptidexml_html2.pl?PepMass=1294.6591&StdPep=&MassError=0.5&xslt=xsltproc&cgi-bin=/tpp/cgi-bin/&ratioType=-1&Ref=2_MALDIEIATYR&Infile=/net/yadlin/vol1/search/Nate/Hague/20141113_SCRIB_TAP_EXPTS/SCRIB_plus_SNAP_more_sample/interact.pep.xml	0.9989	0.9896	2	6	2		Y
16a	1	sp|P08670|VIME_HUMAN	http://proteomicsresource.washington.edu/tpp/cgi-bin/comet-fastadb.cgi?Ref=sp|P08670|VIME_HUMAN&Db=/net/yadlin/vol1/search/database/HUMAN_HHV5.fasta.20140213&Pep=DGQVINETSQHHDDLE+DNLAEDIMR+EEAENTLQSFR+ETNLDSLPLVDTHSK+EYQDLLNVK+FADLSEAANR+FANYIDK+ILLAELEQLK+KVESLQEEIAFLK+LGDLYEEEMR+LLQDSVDFSLADAINTEFK+MALDIEIATYR+NLQEAEEWYK+QDVDNASLAR+QVQSLTCEVDALK+QVQSLTCEVDALKGTNESLER+SLYASSPGGVYATR+TNEKVELQELND…	1	44.6	18	49	2.84	Vimentin OS=Homo sapiens GN=VIM PE=1 SV=4		466	N	0.99	2	QDVDNASLAR	http://proteomicsresource.washington.edu/tpp/cgi-bin/peptidexml_html2.pl?PepMass=1087.5258&StdPep=&MassError=0.5&xslt=xsltproc&cgi-bin=/tpp/cgi-bin/&ratioType=-1&Ref=2_QDVDNASLAR&Infile=/net/yadlin/vol1/search/Nate/Hague/20141113_SCRIB_TAP_EXPTS/SCRIB_plus_SNAP_more_sample/interact.pep.xml	0.0733	0.0733	2	6	1		N
16b	1	sp|P04264|K2C1_HUMAN	http://proteomicsresource.washington.edu/tpp/cgi-bin/comet-fastadb.cgi?Ref=sp|P04264|K2C1_HUMAN&Db=/net/yadlin/vol1/search/database/HUMAN_HHV5.fasta.20140213&Pep=AQYEDIAQK+DYQELMNTK+FLEQQNQVLQTK+GGGGGGYGSGGSSYGSGGGSYGSGGGGGGGR+GGSGGGGGGSSGGR+GSGGGSSGGSIGGR+LALDIEIATYR+QISNLQQSISDAEQR+SISISVAR+SLDLDSIIAEVK	1	19.3	9	18	1.01	Keratin, type II cytoskeletal 1 OS=Homo sapiens GN=KRT1 PE=1 SV=6		644	Y	1	2	AQYEDIAQK	http://proteomicsresource.washington.edu/tpp/cgi-bin/peptidexml_html2.pl?PepMass=1064.5138&StdPep=&MassError=0.5&xslt=xsltproc&cgi-bin=/tpp/cgi-bin/&ratioType=-1&Ref=2_AQYEDIAQK&Infile=/net/yadlin/vol1/search/Nate/Hague/20141113_SCRIB_TAP_EXPTS/SCRIB_plus_SNAP_more_sample/interact.pep.xml	0.9999	0.999	2	5	1		Y
16b	1	sp|P04264|K2C1_HUMAN	http://proteomicsresource.washington.edu/tpp/cgi-bin/comet-fastadb.cgi?Ref=sp|P04264|K2C1_HUMAN&Db=/net/yadlin/vol1/search/database/HUMAN_HHV5.fasta.20140213&Pep=AQYEDIAQK+DYQELMNTK+FLEQQNQVLQTK+GGGGGGYGSGGSSYGSGGGSYGSGGGGGGGR+GGSGGGGGGSSGGR+GSGGGSSGGSIGGR+LALDIEIATYR+QISNLQQSISDAEQR+SISISVAR+SLDLDSIIAEVK	1	19.3	9	18	1.01	Keratin, type II cytoskeletal 1 OS=Homo sapiens GN=KRT1 PE=1 SV=6		644	Y	1	2	GSGGGSSGGSIGGR	http://proteomicsresource.washington.edu/tpp/cgi-bin/peptidexml_html2.pl?PepMass=1091.4956&StdPep=&MassError=0.5&xslt=xsltproc&cgi-bin=/tpp/cgi-bin/&ratioType=-1&Ref=2_GSGGGSSGGSIGGR&Infile=/net/yadlin/vol1/search/Nate/Hague/20141113_SCRIB_TAP_EXPTS/SCRIB_plus_SNAP_more_sample/interact.pep.xml	0.9999	0.999	2	5	7		Y
16b	1	sp|P04264|K2C1_HUMAN	http://proteomicsresource.washington.edu/tpp/cgi-bin/comet-fastadb.cgi?Ref=sp|P04264|K2C1_HUMAN&Db=/net/yadlin/vol1/search/database/HUMAN_HHV5.fasta.20140213&Pep=AQYEDIAQK+DYQELMNTK+FLEQQNQVLQTK+GGGGGGYGSGGSSYGSGGGSYGSGGGGGGGR+GGSGGGGGGSSGGR+GSGGGSSGGSIGGR+LALDIEIATYR+QISNLQQSISDAEQR+SISISVAR+SLDLDSIIAEVK	1	19.3	9	18	1.01	Keratin, type II cytoskeletal 1 OS=Homo sapiens GN=KRT1 PE=1 SV=6		644	N	0.99	2	LALDIEIATYR	http://proteomicsresource.washington.edu/tpp/cgi-bin/peptidexml_html2.pl?PepMass=1276.7027&StdPep=&MassError=0.5&xslt=xsltproc&cgi-bin=/tpp/cgi-bin/&ratioType=-1&Ref=2_LALDIEIATYR&Infile=/net/yadlin/vol1/search/Nate/Hague/20141113_SCRIB_TAP_EXPTS/SCRIB_plus_SNAP_more_sample/interact.pep.xml	0.9999	0.999	2	5	1		Y
16b	1	sp|P04264|K2C1_HUMAN	http://proteomicsresource.washington.edu/tpp/cgi-bin/comet-fastadb.cgi?Ref=sp|P04264|K2C1_HUMAN&Db=/net/yadlin/vol1/search/database/HUMAN_HHV5.fasta.20140213&Pep=AQYEDIAQK+DYQELMNTK+FLEQQNQVLQTK+GGGGGGYGSGGSSYGSGGGSYGSGGGGGGGR+GGSGGGGGGSSGGR+GSGGGSSGGSIGGR+LALDIEIATYR+QISNLQQSISDAEQR+SISISVAR+SLDLDSIIAEVK	1	19.3	9	18	1.01	Keratin, type II cytoskeletal 1 OS=Homo sapiens GN=KRT1 PE=1 SV=6		644	Y	1	2	SLDLDSIIAEVK	http://proteomicsresource.washington.edu/tpp/cgi-bin/peptidexml_html2.pl?PepMass=1301.7078&StdPep=&MassError=0.5&xslt=xsltproc&cgi-bin=/tpp/cgi-bin/&ratioType=-1&Ref=2_SLDLDSIIAEVK&Infile=/net/yadlin/vol1/search/Nate/Hague/20141113_SCRIB_TAP_EXPTS/SCRIB_plus_SNAP_more_sample/interact.pep.xml	0.9999	0.999	2	5	2		Y
16b	1	sp|P04264|K2C1_HUMAN	http://proteomicsresource.washington.edu/tpp/cgi-bin/comet-fastadb.cgi?Ref=sp|P04264|K2C1_HUMAN&Db=/net/yadlin/vol1/search/database/HUMAN_HHV5.fasta.20140213&Pep=AQYEDIAQK+DYQELMNTK+FLEQQNQVLQTK+GGGGGGYGSGGSSYGSGGGSYGSGGGGGGGR+GGSGGGGGGSSGGR+GSGGGSSGGSIGGR+LALDIEIATYR+QISNLQQSISDAEQR+SISISVAR+SLDLDSIIAEVK	1	19.3	9	18	1.01	Keratin, type II cytoskeletal 1 OS=Homo sapiens GN=KRT1 PE=1 SV=6		644	Y	1	3	GGGGGGYGSGGSSYGSGGGSYGSGGGGGGGR	http://proteomicsresource.washington.edu/tpp/cgi-bin/peptidexml_html2.pl?PepMass=2382.9446&StdPep=&MassError=0.5&xslt=xsltproc&cgi-bin=/tpp/cgi-bin/&ratioType=-1&Ref=3_GGGGGGYGSGGSSYGSGGGSYGSGGGGGGGR&Infile=/net/yadlin/vol1/search/Nate/Hague/20141113_SCRIB_TAP_EXPTS/SCRIB_plus_SNAP_more_sample/interact.pep.xml	0.9999	0.999	2	5	2		Y
16b	1	sp|P04264|K2C1_HUMAN	http://proteomicsresource.washington.edu/tpp/cgi-bin/comet-fastadb.cgi?Ref=sp|P04264|K2C1_HUMAN&Db=/net/yadlin/vol1/search/database/HUMAN_HHV5.fasta.20140213&Pep=AQYEDIAQK+DYQELMNTK+FLEQQNQVLQTK+GGGGGGYGSGGSSYGSGGGSYGSGGGGGGGR+GGSGGGGGGSSGGR+GSGGGSSGGSIGGR+LALDIEIATYR+QISNLQQSISDAEQR+SISISVAR+SLDLDSIIAEVK	1	19.3	9	18	1.01	Keratin, type II cytoskeletal 1 OS=Homo sapiens GN=KRT1 PE=1 SV=6		644	Y	1	2	GGSGGGGGGSSGGR	http://proteomicsresource.washington.edu/tpp/cgi-bin/peptidexml_html2.pl?PepMass=1005.4224&StdPep=&MassError=0.5&xslt=xsltproc&cgi-bin=/tpp/cgi-bin/&ratioType=-1&Ref=2_GGSGGGGGGSSGGR&Infile=/net/yadlin/vol1/search/Nate/Hague/20141113_SCRIB_TAP_EXPTS/SCRIB_plus_SNAP_more_sample/interact.pep.xml	0.9997	0.9974	2	5	2		Y
16b	1	sp|P04264|K2C1_HUMAN	http://proteomicsresource.washington.edu/tpp/cgi-bin/comet-fastadb.cgi?Ref=sp|P04264|K2C1_HUMAN&Db=/net/yadlin/vol1/search/database/HUMAN_HHV5.fasta.20140213&Pep=AQYEDIAQK+DYQELMNTK+FLEQQNQVLQTK+GGGGGGYGSGGSSYGSGGGSYGSGGGGGGGR+GGSGGGGGGSSGGR+GSGGGSSGGSIGGR+LALDIEIATYR+QISNLQQSISDAEQR+SISISVAR+SLDLDSIIAEVK	1	19.3	9	18	1.01	Keratin, type II cytoskeletal 1 OS=Homo sapiens GN=KRT1 PE=1 SV=6		644	Y	1	2	DYQELM[147]NTK	http://proteomicsresource.washington.edu/tpp/cgi-bin/peptidexml_html2.pl?PepMass=1156.5070&StdPep=DYQELM[147]NTK&MassError=0.5&xslt=xsltproc&cgi-bin=/tpp/cgi-bin/&ratioType=-1&Ref=2_DYQELMNTK&Infile=/net/yadlin/vol1/search/Nate/Hague/20141113_SCRIB_TAP_EXPTS/SCRIB_plus_SNAP_more_sample/interact.pep.xml	0.9995	0.9953	2	5	1		Y
16b	1	sp|P04264|K2C1_HUMAN	http://proteomicsresource.washington.edu/tpp/cgi-bin/comet-fastadb.cgi?Ref=sp|P04264|K2C1_HUMAN&Db=/net/yadlin/vol1/search/database/HUMAN_HHV5.fasta.20140213&Pep=AQYEDIAQK+DYQELMNTK+FLEQQNQVLQTK+GGGGGGYGSGGSSYGSGGGSYGSGGGGGGGR+GGSGGGGGGSSGGR+GSGGGSSGGSIGGR+LALDIEIATYR+QISNLQQSISDAEQR+SISISVAR+SLDLDSIIAEVK	1	19.3	9	18	1.01	Keratin, type II cytoskeletal 1 OS=Homo sapiens GN=KRT1 PE=1 SV=6		644	N	0.5	2	FLEQQNQVLQTK	http://proteomicsresource.washington.edu/tpp/cgi-bin/peptidexml_html2.pl?PepMass=1474.7780&StdPep=&MassError=0.5&xslt=xsltproc&cgi-bin=/tpp/cgi-bin/&ratioType=-1&Ref=2_FLEQQNQVLQTK&Infile=/net/yadlin/vol1/search/Nate/Hague/20141113_SCRIB_TAP_EXPTS/SCRIB_plus_SNAP_more_sample/interact.pep.xml	0.9963	0.966	2	5	1		N
16b	1	sp|P04264|K2C1_HUMAN	http://proteomicsresource.washington.edu/tpp/cgi-bin/comet-fastadb.cgi?Ref=sp|P04264|K2C1_HUMAN&Db=/net/yadlin/vol1/search/database/HUMAN_HHV5.fasta.20140213&Pep=AQYEDIAQK+DYQELMNTK+FLEQQNQVLQTK+GGGGGGYGSGGSSYGSGGGSYGSGGGGGGGR+GGSGGGGGGSSGGR+GSGGGSSGGSIGGR+LALDIEIATYR+QISNLQQSISDAEQR+SISISVAR+SLDLDSIIAEVK	1	19.3	9	18	1.01	Keratin, type II cytoskeletal 1 OS=Homo sapiens GN=KRT1 PE=1 SV=6		644	Y	1	2	QISNLQQSISDAEQR	http://proteomicsresource.washington.edu/tpp/cgi-bin/peptidexml_html2.pl?PepMass=1715.8438&StdPep=&MassError=0.5&xslt=xsltproc&cgi-bin=/tpp/cgi-bin/&ratioType=-1&Ref=2_QISNLQQSISDAEQR&Infile=/net/yadlin/vol1/search/Nate/Hague/20141113_SCRIB_TAP_EXPTS/SCRIB_plus_SNAP_more_sample/interact.pep.xml	0.8618	0.5618	2	5	1		Y
16b	1	sp|P04264|K2C1_HUMAN	http://proteomicsresource.washington.edu/tpp/cgi-bin/comet-fastadb.cgi?Ref=sp|P04264|K2C1_HUMAN&Db=/net/yadlin/vol1/search/database/HUMAN_HHV5.fasta.20140213&Pep=AQYEDIAQK+DYQELMNTK+FLEQQNQVLQTK+GGGGGGYGSGGSSYGSGGGSYGSGGGGGGGR+GGSGGGGGGSSGGR+GSGGGSSGGSIGGR+LALDIEIATYR+QISNLQQSISDAEQR+SISISVAR+SLDLDSIIAEVK	1	19.3	9	18	1.01	Keratin, type II cytoskeletal 1 OS=Homo sapiens GN=KRT1 PE=1 SV=6		644	Y	1	2	SISISVAR	http://proteomicsresource.washington.edu/tpp/cgi-bin/peptidexml_html2.pl?PepMass=831.4814&StdPep=&MassError=0.5&xslt=xsltproc&cgi-bin=/tpp/cgi-bin/&ratioType=-1&Ref=2_SISISVAR&Infile=/net/yadlin/vol1/search/Nate/Hague/20141113_SCRIB_TAP_EXPTS/SCRIB_plus_SNAP_more_sample/interact.pep.xml	0.7987	0.4987	2	5	1		Y
16c	1	sp|P35908|K22E_HUMAN	http://proteomicsresource.washington.edu/tpp/cgi-bin/comet-fastadb.cgi?Ref=sp|P35908|K22E_HUMAN&Db=/net/yadlin/vol1/search/database/HUMAN_HHV5.fasta.20140213&Pep=FLEQQNQVLQTK+GGSGGGGSISGGGYGSGGGSGGR+NLDLDSIIAEVK+QSGSRGGSGGGGSISGGGYGSGGGSGGR	1	8.1	3	4	0.26	Keratin, type II cytoskeletal 2 epidermal OS=Homo sapiens GN=KRT2 PE=1 SV=2		639	Y	1	2	GGSGGGGSISGGGYGSGGGSGGR	http://proteomicsresource.washington.edu/tpp/cgi-bin/peptidexml_html2.pl?PepMass=1740.7412&StdPep=&MassError=0.5&xslt=xsltproc&cgi-bin=/tpp/cgi-bin/&ratioType=-1&Ref=2_GGSGGGGSISGGGYGSGGGSGGR&Infile=/net/yadlin/vol1/search/Nate/Hague/20141113_SCRIB_TAP_EXPTS/SCRIB_plus_SNAP_more_sample/interact.pep.xml	0.9999	0.999	2	4	2		Y
16c	1	sp|P35908|K22E_HUMAN	http://proteomicsresource.washington.edu/tpp/cgi-bin/comet-fastadb.cgi?Ref=sp|P35908|K22E_HUMAN&Db=/net/yadlin/vol1/search/database/HUMAN_HHV5.fasta.20140213&Pep=FLEQQNQVLQTK+GGSGGGGSISGGGYGSGGGSGGR+NLDLDSIIAEVK+QSGSRGGSGGGGSISGGGYGSGGGSGGR	1	8.1	3	4	0.26	Keratin, type II cytoskeletal 2 epidermal OS=Homo sapiens GN=KRT2 PE=1 SV=2		639	N	1	2	NLDLDSIIAEVK	http://proteomicsresource.washington.edu/tpp/cgi-bin/peptidexml_html2.pl?PepMass=1328.7187&StdPep=&MassError=0.5&xslt=xsltproc&cgi-bin=/tpp/cgi-bin/&ratioType=-1&Ref=2_NLDLDSIIAEVK&Infile=/net/yadlin/vol1/search/Nate/Hague/20141113_SCRIB_TAP_EXPTS/SCRIB_plus_SNAP_more_sample/interact.pep.xml	0.9999	0.999	2	4	1		Y
16c	1	sp|P35908|K22E_HUMAN	http://proteomicsresource.washington.edu/tpp/cgi-bin/comet-fastadb.cgi?Ref=sp|P35908|K22E_HUMAN&Db=/net/yadlin/vol1/search/database/HUMAN_HHV5.fasta.20140213&Pep=FLEQQNQVLQTK+GGSGGGGSISGGGYGSGGGSGGR+NLDLDSIIAEVK+QSGSRGGSGGGGSISGGGYGSGGGSGGR	1	8.1	3	4	0.26	Keratin, type II cytoskeletal 2 epidermal OS=Homo sapiens GN=KRT2 PE=1 SV=2		639	Y	1	3	QSGSRGGSGGGGSISGGGYGSGGGSGGR	http://proteomicsresource.washington.edu/tpp/cgi-bin/peptidexml_html2.pl?PepMass=2255.9864&StdPep=&MassError=0.5&xslt=xsltproc&cgi-bin=/tpp/cgi-bin/&ratioType=-1&Ref=3_QSGSRGGSGGGGSISGGGYGSGGGSGGR&Infile=/net/yadlin/vol1/search/Nate/Hague/20141113_SCRIB_TAP_EXPTS/SCRIB_plus_SNAP_more_sample/interact.pep.xml	0.9995	0.9956	2	4	1		Y
16c	1	sp|P35908|K22E_HUMAN	http://proteomicsresource.washington.edu/tpp/cgi-bin/comet-fastadb.cgi?Ref=sp|P35908|K22E_HUMAN&Db=/net/yadlin/vol1/search/database/HUMAN_HHV5.fasta.20140213&Pep=FLEQQNQVLQTK+GGSGGGGSISGGGYGSGGGSGGR+NLDLDSIIAEVK+QSGSRGGSGGGGSISGGGYGSGGGSGGR	1	8.1	3	4	0.26	Keratin, type II cytoskeletal 2 epidermal OS=Homo sapiens GN=KRT2 PE=1 SV=2		639	N	0.49	2	FLEQQNQVLQTK	http://proteomicsresource.washington.edu/tpp/cgi-bin/peptidexml_html2.pl?PepMass=1474.7780&StdPep=&MassError=0.5&xslt=xsltproc&cgi-bin=/tpp/cgi-bin/&ratioType=-1&Ref=2_FLEQQNQVLQTK&Infile=/net/yadlin/vol1/search/Nate/Hague/20141113_SCRIB_TAP_EXPTS/SCRIB_plus_SNAP_more_sample/interact.pep.xml	0.9963	0.966	2	4	1		N
16d	1	sp|P07196|NFL_HUMAN	http://proteomicsresource.washington.edu/tpp/cgi-bin/comet-fastadb.cgi?Ref=sp|P07196|NFL_HUMAN&Db=/net/yadlin/vol1/search/database/HUMAN_HHV5.fasta.20140213&Pep=EYQDLLNVK+VLEAELLVLR	0.9997	3.5	1	2	0.16	Neurofilament light polypeptide OS=Homo sapiens GN=NEFL PE=1 SV=3		543	Y	1	2	VLEAELLVLR	http://proteomicsresource.washington.edu/tpp/cgi-bin/peptidexml_html2.pl?PepMass=1153.7071&StdPep=&MassError=0.5&xslt=xsltproc&cgi-bin=/tpp/cgi-bin/&ratioType=-1&Ref=2_VLEAELLVLR&Infile=/net/yadlin/vol1/search/Nate/Hague/20141113_SCRIB_TAP_EXPTS/SCRIB_plus_SNAP_more_sample/interact.pep.xml	0.9997	0.9989	2	2	2		Y
16d	1	sp|P07196|NFL_HUMAN	http://proteomicsresource.washington.edu/tpp/cgi-bin/comet-fastadb.cgi?Ref=sp|P07196|NFL_HUMAN&Db=/net/yadlin/vol1/search/database/HUMAN_HHV5.fasta.20140213&Pep=EYQDLLNVK+VLEAELLVLR	0.9997	3.5	1	2	0.16	Neurofilament light polypeptide OS=Homo sapiens GN=NEFL PE=1 SV=3		543	N	0.35	2	EYQDLLNVK	http://proteomicsresource.washington.edu/tpp/cgi-bin/peptidexml_html2.pl?PepMass=1120.5764&StdPep=&MassError=0.5&xslt=xsltproc&cgi-bin=/tpp/cgi-bin/&ratioType=-1&Ref=2_EYQDLLNVK&Infile=/net/yadlin/vol1/search/Nate/Hague/20141113_SCRIB_TAP_EXPTS/SCRIB_plus_SNAP_more_sample/interact.pep.xml	0.9995	0.9977	2	3	2		N
16e	1	sp|P07197-2|NFM_HUMAN,sp|P07197|NFM_HUMAN,tr|E7ESP9|E7ESP9_HUMAN	http://proteomicsresource.washington.edu/tpp/cgi-bin/comet-fastadb.cgi?Ref=sp|P07197-2|NFM_HUMAN&Db=/net/yadlin/vol1/search/database/HUMAN_HHV5.fasta.20140213&Pep=EYQDLLNVK+SPVPKSPVEEK,http://proteomicsresource.washington.edu/tpp/cgi-bin/comet-fastadb.cgi?Ref=sp|P07197|NFM_HUMAN&Db=/net/yadlin/vol1/search/database/HUMAN_HHV5.fasta.20140213&Pep=EYQDLLNVK+SPVPKSPVEEK,http://proteomicsresource.washi…	0.811	9.8	1	1	0.09	Isoform 2 of Neurofilament medium polypeptide OS=Homo sapiens GN=NEFM,Neurofilament medium polypeptide OS=Homo sapiens GN=NEFM PE=1 SV=3,Neurofilament medium polypeptide OS=Homo sapiens GN=NEFM PE=2 SV=1	;;	540;;	N	0.29	2	EYQDLLNVK	http://proteomicsresource.washington.edu/tpp/cgi-bin/peptidexml_html2.pl?PepMass=1120.5764&StdPep=&MassError=0.5&xslt=xsltproc&cgi-bin=/tpp/cgi-bin/&ratioType=-1&Ref=2_EYQDLLNVK&Infile=/net/yadlin/vol1/search/Nate/Hague/20141113_SCRIB_TAP_EXPTS/SCRIB_plus_SNAP_more_sample/interact.pep.xml	0.9995	0.9977	2	3	2		N
16e	1	sp|P07197-2|NFM_HUMAN,sp|P07197|NFM_HUMAN,tr|E7ESP9|E7ESP9_HUMAN	http://proteomicsresource.washington.edu/tpp/cgi-bin/comet-fastadb.cgi?Ref=sp|P07197-2|NFM_HUMAN&Db=/net/yadlin/vol1/search/database/HUMAN_HHV5.fasta.20140213&Pep=EYQDLLNVK+SPVPKSPVEEK,http://proteomicsresource.washington.edu/tpp/cgi-bin/comet-fastadb.cgi?Ref=sp|P07197|NFM_HUMAN&Db=/net/yadlin/vol1/search/database/HUMAN_HHV5.fasta.20140213&Pep=EYQDLLNVK+SPVPKSPVEEK,http://proteomicsresource.washi…	0.811	9.8	1	1	0.09	Isoform 2 of Neurofilament medium polypeptide OS=Homo sapiens GN=NEFM,Neurofilament medium polypeptide OS=Homo sapiens GN=NEFM PE=1 SV=3,Neurofilament medium polypeptide OS=Homo sapiens GN=NEFM PE=2 SV=1	;;	540;;	Y	1	2	SPVPKS[167]PVEEK	http://proteomicsresource.washington.edu/tpp/cgi-bin/peptidexml_html2.pl?PepMass=1275.6112&StdPep=SPVPKS[167]PVEEK&MassError=0.5&xslt=xsltproc&cgi-bin=/tpp/cgi-bin/&ratioType=-1&Ref=2_SPVPKSPVEEK&Infile=/net/yadlin/vol1/search/Nate/Hague/20141113_SCRIB_TAP_EXPTS/SCRIB_plus_SNAP_more_sample/interact.pep.xml	0.811	0.9581	2	1	1		Y
16f	1	sp|O95678|K2C75_HUMAN,sp|P02538|K2C6A_HUMAN,sp|P04259|K2C6B_HUMAN,sp|P13647|K2C5_HUMAN,sp|P48668|K2C6C_HUMAN,sp|Q5XKE5|K2C79_HUMAN,tr|H0YI76|H0YI76_HUMAN,tr|H0YIN9|H0YIN9_HUMAN	http://proteomicsresource.washington.edu/tpp/cgi-bin/comet-fastadb.cgi?Ref=sp|O95678|K2C75_HUMAN&Db=/net/yadlin/vol1/search/database/HUMAN_HHV5.fasta.20140213&Pep=NLDLDSIIAEVK,http://proteomicsresource.washington.edu/tpp/cgi-bin/comet-fastadb.cgi?Ref=sp|P02538|K2C6A_HUMAN&Db=/net/yadlin/vol1/search/database/HUMAN_HHV5.fasta.20140213&Pep=NLDLDSIIAEVK,http://proteomicsresource.washington.edu/tpp/cg…	0		0	0		Keratin, type II cytoskeletal 75 OS=Homo sapiens GN=KRT75 PE=1 SV=2,Keratin, type II cytoskeletal 6A OS=Homo sapiens GN=KRT6A PE=1 SV=3,Keratin, type II cytoskeletal 6B OS=Homo sapiens GN=KRT6B PE=1 SV=5,Keratin, type II cytoskeletal 5 OS=Homo sapiens GN=KRT5 PE=1 SV=3,Keratin, type II cytoskeletal 6C OS=Homo sapiens GN=KRT6C PE=1 SV=3,Keratin, type II cytoskeletal 79 OS=Homo sapiens GN=KRT79 PE=…	;;;;;;;	551;;;;;;;	N	0	2	NLDLDSIIAEVK	http://proteomicsresource.washington.edu/tpp/cgi-bin/peptidexml_html2.pl?PepMass=1328.7187&StdPep=&MassError=0.5&xslt=xsltproc&cgi-bin=/tpp/cgi-bin/&ratioType=-1&Ref=2_NLDLDSIIAEVK&Infile=/net/yadlin/vol1/search/Nate/Hague/20141113_SCRIB_TAP_EXPTS/SCRIB_plus_SNAP_more_sample/interact.pep.xml	0.9884	0.999	2	0	1		N
16g	1	sp|P05787-2|K2C8_HUMAN,sp|P05787|K2C8_HUMAN,sp|P08729|K2C7_HUMAN,sp|P19013|K2C4_HUMAN,sp|Q6KB66-2|K2C80_HUMAN,sp|Q6KB66-3|K2C80_HUMAN,sp|Q6KB66|K2C80_HUMAN,tr|F5H8K9|F5H8K9_HUMAN	http://proteomicsresource.washington.edu/tpp/cgi-bin/comet-fastadb.cgi?Ref=sp|P05787-2|K2C8_HUMAN&Db=/net/yadlin/vol1/search/database/HUMAN_HHV5.fasta.20140213&Pep=LALDIEIATYR,http://proteomicsresource.washington.edu/tpp/cgi-bin/comet-fastadb.cgi?Ref=sp|P05787|K2C8_HUMAN&Db=/net/yadlin/vol1/search/database/HUMAN_HHV5.fasta.20140213&Pep=LALDIEIATYR,http://proteomicsresource.washington.edu/tpp/cgi-…	0		0	0		Isoform 2 of Keratin, type II cytoskeletal 8 OS=Homo sapiens GN=KRT8,Keratin, type II cytoskeletal 8 OS=Homo sapiens GN=KRT8 PE=1 SV=7,Keratin, type II cytoskeletal 7 OS=Homo sapiens GN=KRT7 PE=1 SV=5,Keratin, type II cytoskeletal 4 OS=Homo sapiens GN=KRT4 PE=1 SV=4,Isoform 2 of Keratin, type II cytoskeletal 80 OS=Homo sapiens GN=KRT80,Isoform 3 of Keratin, type II cytoskeletal 80 OS=Homo sapiens…	;;;;;;;	511;;;;;;;	N	0	2	LALDIEIATYR	http://proteomicsresource.washington.edu/tpp/cgi-bin/peptidexml_html2.pl?PepMass=1276.7027&StdPep=&MassError=0.5&xslt=xsltproc&cgi-bin=/tpp/cgi-bin/&ratioType=-1&Ref=2_LALDIEIATYR&Infile=/net/yadlin/vol1/search/Nate/Hague/20141113_SCRIB_TAP_EXPTS/SCRIB_plus_SNAP_more_sample/interact.pep.xml	0.9884	0.999	2	0	1		N
16h	1	sp|P12036-2|NFH_HUMAN,sp|P12036|NFH_HUMAN,sp|Q16352|AINX_HUMAN,tr|E7EMV2|E7EMV2_HUMAN	http://proteomicsresource.washington.edu/tpp/cgi-bin/comet-fastadb.cgi?Ref=sp|P12036-2|NFH_HUMAN&Db=/net/yadlin/vol1/search/database/HUMAN_HHV5.fasta.20140213&Pep=EYQDLLNVK,http://proteomicsresource.washington.edu/tpp/cgi-bin/comet-fastadb.cgi?Ref=sp|P12036|NFH_HUMAN&Db=/net/yadlin/vol1/search/database/HUMAN_HHV5.fasta.20140213&Pep=EYQDLLNVK,http://proteomicsresource.washington.edu/tpp/cgi-bin/co…	0		0	0		Isoform 2 of Neurofilament heavy polypeptide OS=Homo sapiens GN=NEFH,Neurofilament heavy polypeptide OS=Homo sapiens GN=NEFH PE=1 SV=4,Alpha-internexin OS=Homo sapiens GN=INA PE=1 SV=2,Neurofilament medium polypeptide OS=Homo sapiens GN=NEFM PE=2 SV=1	;;;	963;;;	N	0	2	EYQDLLNVK	http://proteomicsresource.washington.edu/tpp/cgi-bin/peptidexml_html2.pl?PepMass=1120.5764&StdPep=&MassError=0.5&xslt=xsltproc&cgi-bin=/tpp/cgi-bin/&ratioType=-1&Ref=2_EYQDLLNVK&Infile=/net/yadlin/vol1/search/Nate/Hague/20141113_SCRIB_TAP_EXPTS/SCRIB_plus_SNAP_more_sample/interact.pep.xml	0.9736	0.9977	2	0	2		N
16i	1	sp|P14136-2|GFAP_HUMAN,sp|P14136-3|GFAP_HUMAN,sp|P14136|GFAP_HUMAN,tr|K7EJU1|K7EJU1_HUMAN	http://proteomicsresource.washington.edu/tpp/cgi-bin/comet-fastadb.cgi?Ref=sp|P14136-2|GFAP_HUMAN&Db=/net/yadlin/vol1/search/database/HUMAN_HHV5.fasta.20140213&Pep=EYQDLLNVK+LALDIEIATYR,http://proteomicsresource.washington.edu/tpp/cgi-bin/comet-fastadb.cgi?Ref=sp|P14136-3|GFAP_HUMAN&Db=/net/yadlin/vol1/search/database/HUMAN_HHV5.fasta.20140213&Pep=EYQDLLNVK+LALDIEIATYR,http://proteomicsresource.w…	0		0	0		Isoform 2 of Glial fibrillary acidic protein OS=Homo sapiens GN=GFAP,Isoform 3 of Glial fibrillary acidic protein OS=Homo sapiens GN=GFAP,Glial fibrillary acidic protein OS=Homo sapiens GN=GFAP PE=1 SV=1,Glial fibrillary acidic protein (Fragment) OS=Homo sapiens GN=GFAP PE=2 SV=1	;;;	438;;;	N	0	2	LALDIEIATYR	http://proteomicsresource.washington.edu/tpp/cgi-bin/peptidexml_html2.pl?PepMass=1276.7027&StdPep=&MassError=0.5&xslt=xsltproc&cgi-bin=/tpp/cgi-bin/&ratioType=-1&Ref=2_LALDIEIATYR&Infile=/net/yadlin/vol1/search/Nate/Hague/20141113_SCRIB_TAP_EXPTS/SCRIB_plus_SNAP_more_sample/interact.pep.xml	0.9947	0.999	2	1	1		N
[truncated: 1,162 more rows]

## Sheet: SCRIB + ADRA1D
entry no.	group probability	protein	protein link	protein probability	percent coverage	num unique peps	tot indep spectra	percent share of spectrum ids	description	protein molecular weight	protein length	is nondegenerate evidence	weight	precursor ion charge	peptide sequence	peptide link	nsp adjusted probability	initial probability	n tol termini	n sibling peptides bin	n instances	peptide group designator	is evidence
[truncated: 2,071 more rows]

[truncated: 1 more sheets: SCRIB +ADRA1D dPDZ ligand]
